# Supplementary material for: deconstructSigs: delineating mutational processes in single tumors distinguishes DNA repair deficiencies and patterns of carcinoma evolution
Source: Genome Biol. 2016 Feb 22;17:31. doi: 10.1186/s13059-016-0893-4 (PMC4762164; doi:10.1186/s13059-016-0893-4)
Supplement: Additional file 3: Table S1. — The mutational signature contribution to each TCGA tumor sample studied as determined by deconstructSigs and WTSI Mutational Signature Framework. Signatures used as input to deconstructSigs were limited to those extracted using the WTSI Mutational Signature Framework approach. (TXT 464 kb) [file 13059_2016_893_MOESM3_ESM.txt]

id	cancer	method	error	Signature.1	Signature.2	Signature.3	Signature.4	Signature.5	Signature.6	Signature.7	Signature.10	Signature.13	mixed
TCGA.BL.A0C8	BLCA	deconstructSigs	0.0645218002379052	0.426435954	0.154606091	NA	NA	NA	NA	NA	NA	0.340745118	0.078212837
TCGA.C4.A0EZ	BLCA	deconstructSigs	0.080071996196947	0.353410576	0.30255466	NA	NA	NA	NA	NA	NA	0.143390688	0.200644075
TCGA.C4.A0F7	BLCA	deconstructSigs	0.101420806362883	0.759385076	0.186696323	NA	NA	NA	NA	NA	NA	0	0
TCGA.BL.A13J	BLCA	deconstructSigs	0.0705330037549287	0.370971742	0	NA	NA	NA	NA	NA	NA	0.390251514	0.199686104
TCGA.BT.A0S7	BLCA	deconstructSigs	0.143051430480468	0.497250594	0	NA	NA	NA	NA	NA	NA	0	0.448086979
TCGA.CU.A0YN	BLCA	deconstructSigs	0.0735909562501566	0.297482886	0.061558006	NA	NA	NA	NA	NA	NA	0	0.640959108
TCGA.BT.A0YX	BLCA	deconstructSigs	0.0301103293544247	0	0.424223376	NA	NA	NA	NA	NA	NA	0.575776624	0
TCGA.C4.A0F1	BLCA	deconstructSigs	0.0612272527244415	0.314573402	0.391400944	NA	NA	NA	NA	NA	NA	0.257954143	0
TCGA.C4.A0F6	BLCA	deconstructSigs	0.0646712007275528	0.288646163	0.11505885	NA	NA	NA	NA	NA	NA	0.596294987	0
TCGA.CU.A0YR	BLCA	deconstructSigs	0.0802270094127612	0.172544819	0.063162676	NA	NA	NA	NA	NA	NA	0	0.764292504
TCGA.GV.A3QK	BLCA	deconstructSigs	0.0768250721483577	0.369774359	0.224479001	NA	NA	NA	NA	NA	NA	0.235163737	0.170582904
TCGA.BT.A42C	BLCA	deconstructSigs	0.0473420587887387	0.138958239	0.17184593	NA	NA	NA	NA	NA	NA	0.285207728	0.403988103
TCGA.GV.A40E	BLCA	deconstructSigs	0.0613846073566053	0.187739478	0.070707574	NA	NA	NA	NA	NA	NA	0.429559927	0.311993021
TCGA.DK.A3WW	BLCA	deconstructSigs	0.0261812765777945	0	0.517964391	NA	NA	NA	NA	NA	NA	0.477716275	0
TCGA.FJ.A3ZE	BLCA	deconstructSigs	0.0788323142109207	0.100589121	0	NA	NA	NA	NA	NA	NA	0.087602912	0.811807967
TCGA.FJ.A3ZF	BLCA	deconstructSigs	0.0463200532260969	0.176926281	0.337209724	NA	NA	NA	NA	NA	NA	0.252921229	0.232942766
TCGA.FJ.A3Z7	BLCA	deconstructSigs	0.0509433841297832	0.084069999	0.42405834	NA	NA	NA	NA	NA	NA	0.341114786	0.150756875
TCGA.GC.A3YS	BLCA	deconstructSigs	0.0467532777244592	0.238355476	0.242818143	NA	NA	NA	NA	NA	NA	0.412291824	0.106534556
TCGA.GU.A42R	BLCA	deconstructSigs	0.0573314908411009	0.12403481	0.321201979	NA	NA	NA	NA	NA	NA	0.32325862	0.231504591
TCGA.BT.A3PH	BLCA	deconstructSigs	0.0486482879053924	0	0.220863578	NA	NA	NA	NA	NA	NA	0.752823184	0
TCGA.BT.A3PJ	BLCA	deconstructSigs	0.0442130775674403	0.069265399	0.475518868	NA	NA	NA	NA	NA	NA	0.202433064	0.25278267
TCGA.DK.A2HX	BLCA	deconstructSigs	0.071522048889045	0.260946556	0.390224406	NA	NA	NA	NA	NA	NA	0.199791725	0.149037312
TCGA.BT.A2LA	BLCA	deconstructSigs	0.0799841843980802	0.442444617	0.330861442	NA	NA	NA	NA	NA	NA	0.226693941	0
TCGA.G2.A2EF	BLCA	deconstructSigs	0.0429603373663561	0.118114867	0.426025743	NA	NA	NA	NA	NA	NA	0.406404615	0
TCGA.DK.A2I6	BLCA	deconstructSigs	0.0627970936764747	0	0.38456831	NA	NA	NA	NA	NA	NA	0	0.537519839
TCGA.G2.A2EL	BLCA	deconstructSigs	0.0618360777866771	0.145586664	0.213323799	NA	NA	NA	NA	NA	NA	0.638274563	0
TCGA.BT.A2LB	BLCA	deconstructSigs	0.0400788998453703	0.082371604	0.516162059	NA	NA	NA	NA	NA	NA	0	0.401466337
TCGA.BT.A20Q	BLCA	deconstructSigs	0.108476920197469	0.306536641	0.252926541	NA	NA	NA	NA	NA	NA	0.440536819	0
TCGA.BT.A20W	BLCA	deconstructSigs	0.109040832665913	0.375422247	0	NA	NA	NA	NA	NA	NA	0.368730163	0.204132938
TCGA.BT.A20P	BLCA	deconstructSigs	0.0748981641985569	0.323961552	0	NA	NA	NA	NA	NA	NA	0.573902821	0.102135627
TCGA.BT.A20J	BLCA	deconstructSigs	0.0535266935329924	0.126350701	0.379305234	NA	NA	NA	NA	NA	NA	0.494344065	0
TCGA.BT.A20O	BLCA	deconstructSigs	0.0846823601041737	0.078555969	0.266298737	NA	NA	NA	NA	NA	NA	0.179828897	0.475316397
TCGA.BT.A20U	BLCA	deconstructSigs	0.10324916910148	0.172650085	0.274811095	NA	NA	NA	NA	NA	NA	0.55253882	0
TCGA.BT.A20V	BLCA	deconstructSigs	0.101519521961843	0.547780138	0.090631768	NA	NA	NA	NA	NA	NA	0.201516919	0.160071176
TCGA.BT.A20N	BLCA	deconstructSigs	0.0702105723384932	0.078669497	0.115969814	NA	NA	NA	NA	NA	NA	0.243915774	0.561444915
TCGA.BT.A20T	BLCA	deconstructSigs	0.0441401704426849	0	0.457506384	NA	NA	NA	NA	NA	NA	0.344506861	0.144437273
TCGA.DK.A3IK	BLCA	deconstructSigs	0.0933952231239199	0.282356368	0.094575302	NA	NA	NA	NA	NA	NA	0.368236682	0.254831649
TCGA.DK.A2I4	BLCA	deconstructSigs	0.0239493344975872	0	0.626842751	NA	NA	NA	NA	NA	NA	0.341148673	0
TCGA.DK.A1AD	BLCA	deconstructSigs	0.057013801212481	0.113972562	0.25371475	NA	NA	NA	NA	NA	NA	0.242004675	0.390308013
TCGA.DK.A1A5	BLCA	deconstructSigs	0.0466214611916557	0.095194951	0.3900251	NA	NA	NA	NA	NA	NA	0.493087015	0
TCGA.DK.A1A6	BLCA	deconstructSigs	0.0367882038441486	0.218762584	0.165785968	NA	NA	NA	NA	NA	NA	0.473369747	0.1420817
TCGA.DK.A1A7	BLCA	deconstructSigs	0.0753446058544616	0.229949419	0.125592637	NA	NA	NA	NA	NA	NA	0	0.608763772
TCGA.BL.A13I	BLCA	deconstructSigs	0.0844814130847251	0.106040861	0.164442171	NA	NA	NA	NA	NA	NA	0.380528507	0.348988462
TCGA.DK.A1AA	BLCA	deconstructSigs	0.107185652488946	0.221816868	0.129061006	NA	NA	NA	NA	NA	NA	0.086963477	0.562158648
TCGA.DK.A1AC	BLCA	deconstructSigs	0.0179565199474603	0	0.805866126	NA	NA	NA	NA	NA	NA	0.114770771	0.077430698
TCGA.DK.A1A3	BLCA	deconstructSigs	0.0398913400206933	0	0.61451794	NA	NA	NA	NA	NA	NA	0.186896354	0.198585706
TCGA.CF.A1HR	BLCA	deconstructSigs	0.0466510331965225	0	0.367731531	NA	NA	NA	NA	NA	NA	0.487850021	0.103425566
TCGA.CF.A1HS	BLCA	deconstructSigs	0.0668720274460926	0.062073041	0	NA	NA	NA	NA	NA	NA	0.641801425	0.296125534
TCGA.DK.A1AE	BLCA	deconstructSigs	0.0663451123140816	0.245386686	0.232027146	NA	NA	NA	NA	NA	NA	0.312110832	0.210475336
TCGA.DK.A1AG	BLCA	deconstructSigs	0.0722607374864832	0.262482516	0.411275423	NA	NA	NA	NA	NA	NA	0.326242061	0
TCGA.DK.A1AB	BLCA	deconstructSigs	0.0784635034633372	0	0.517694798	NA	NA	NA	NA	NA	NA	0.466630224	0
TCGA.GV.A3JV	BLCA	deconstructSigs	0.0830519945238929	0.768528904	0.231471096	NA	NA	NA	NA	NA	NA	0	0
TCGA.GD.A3OP	BLCA	deconstructSigs	0.0567006424540515	0.074716187	0.452994542	NA	NA	NA	NA	NA	NA	0.270504394	0.201784876
TCGA.GV.A3QH	BLCA	deconstructSigs	0.0631094273737287	0.326824726	0.148068594	NA	NA	NA	NA	NA	NA	0.506429772	0
TCGA.GV.A3QI	BLCA	deconstructSigs	0.0537216721788257	0.115230598	0.07879374	NA	NA	NA	NA	NA	NA	0.195452433	0.610523229
TCGA.GD.A3OS	BLCA	deconstructSigs	0.0901062020901158	0.353961897	0.241825145	NA	NA	NA	NA	NA	NA	0.100628251	0.303584707
TCGA.GD.A3OQ	BLCA	deconstructSigs	0.0937333700423506	0.355754968	0.255344203	NA	NA	NA	NA	NA	NA	0.370478072	0
TCGA.BT.A3PK	BLCA	deconstructSigs	0.0533850549485155	0	0.153764347	NA	NA	NA	NA	NA	NA	0.159123925	0.654697906
TCGA.GV.A3QG	BLCA	deconstructSigs	0.10318633161289	0.369849558	0.082909121	NA	NA	NA	NA	NA	NA	0.197205819	0.350035502
TCGA.GC.A3RB	BLCA	deconstructSigs	0.0717491363695244	0.273387863	0.312631114	NA	NA	NA	NA	NA	NA	0.376376743	0
TCGA.CF.A3MG	BLCA	deconstructSigs	0.0949025405774354	0.073445406	0.229014844	NA	NA	NA	NA	NA	NA	0.555853074	0.141686675
TCGA.GC.A3I6	BLCA	deconstructSigs	0.0555708594031346	0	0.441798851	NA	NA	NA	NA	NA	NA	0.328141414	0.186735213
TCGA.CF.A3MI	BLCA	deconstructSigs	0.116818902533268	0.521164503	0.195532723	NA	NA	NA	NA	NA	NA	0.255289554	0
TCGA.DK.A3IN	BLCA	deconstructSigs	0.0366741375877592	0	0.386597526	NA	NA	NA	NA	NA	NA	0.520413127	0
TCGA.G2.A3IB	BLCA	deconstructSigs	0.136381351046503	0.209044556	0.26972532	NA	NA	NA	NA	NA	NA	0	0.497423291
TCGA.DK.A3IQ	BLCA	deconstructSigs	0.0592976693224547	0.161534463	0.385082539	NA	NA	NA	NA	NA	NA	0.318953351	0.134429646
TCGA.G2.A3IE	BLCA	deconstructSigs	0.0502384896844427	0	0.326721778	NA	NA	NA	NA	NA	NA	0.486081337	0.154757041
TCGA.DK.A3IT	BLCA	deconstructSigs	0.0387042556000668	0	0.237932068	NA	NA	NA	NA	NA	NA	0.689732028	0.072335904
TCGA.CF.A3MH	BLCA	deconstructSigs	0.141452435597279	0.565894643	0	NA	NA	NA	NA	NA	NA	0.304222564	0.09150166
TCGA.DK.A3IU	BLCA	deconstructSigs	0.0404897970768264	0	0.483617692	NA	NA	NA	NA	NA	NA	0.321745539	0.181847994
TCGA.GV.A3JW	BLCA	deconstructSigs	0.108882433038319	0.326527685	0.233730229	NA	NA	NA	NA	NA	NA	0.254631238	0.185110848
TCGA.GV.A3JX	BLCA	deconstructSigs	0.0525784708847872	0.126753368	0.302473682	NA	NA	NA	NA	NA	NA	0.533589239	0
TCGA.DK.A3IL	BLCA	deconstructSigs	0.0868169311210389	0.214351771	0.076317922	NA	NA	NA	NA	NA	NA	0.067620328	0.641709978
TCGA.DK.A3IM	BLCA	deconstructSigs	0.110809858811439	0.463193502	0.082545777	NA	NA	NA	NA	NA	NA	0	0.454260722
TCGA.FD.A3B5	BLCA	deconstructSigs	0.0787414340355241	0.243042269	0.237910155	NA	NA	NA	NA	NA	NA	0.445140144	0.073907431
TCGA.FD.A3B6	BLCA	deconstructSigs	0.0495709857118805	0.089279621	0.269047477	NA	NA	NA	NA	NA	NA	0.467877498	0.173795403
TCGA.FD.A3B7	BLCA	deconstructSigs	0.113332321656701	0.411554184	0	NA	NA	NA	NA	NA	NA	0.148043489	0.440402327
TCGA.K4.A3WV	BLCA	deconstructSigs	0.114344234565696	0.827538482	0.089959371	NA	NA	NA	NA	NA	NA	0	0.082502147
TCGA.K4.A3WS	BLCA	deconstructSigs	0.0598990616966709	0	0.149290688	NA	NA	NA	NA	NA	NA	0.394382392	0.45632692
TCGA.HQ.A2OE	BLCA	deconstructSigs	0.0683962449679479	0.311962373	0.144408603	NA	NA	NA	NA	NA	NA	0.349605703	0.19402332
TCGA.E5.A2PC	BLCA	deconstructSigs	0.068935288078028	0.097974264	0.317739112	NA	NA	NA	NA	NA	NA	0	0.532794937
TCGA.FT.A3EE	BLCA	deconstructSigs	0.082750022806952	0.199672427	0.272258051	NA	NA	NA	NA	NA	NA	0	0.528069522
TCGA.FD.A3B4	BLCA	deconstructSigs	0.159564214197982	0.225735394	0.073085175	NA	NA	NA	NA	NA	NA	0	0.701179431
TCGA.CF.A47W	BLCA	deconstructSigs	0.192649059928091	0.570199903	0	NA	NA	NA	NA	NA	NA	0	0.429800097
TCGA.CF.A47X	BLCA	deconstructSigs	0.0604256551720828	0.185538521	0.301785063	NA	NA	NA	NA	NA	NA	0.495033606	0
TCGA.GU.A42P	BLCA	deconstructSigs	0.0542352070845614	0.128334587	0.489019455	NA	NA	NA	NA	NA	NA	0.248400067	0.134245891
TCGA.BT.A42E	BLCA	deconstructSigs	0.08865296992728	0.139530285	0.320171548	NA	NA	NA	NA	NA	NA	0.528617462	0
TCGA.CF.A47Y	BLCA	deconstructSigs	0.115812294911204	0.15932374	0	NA	NA	NA	NA	NA	NA	0.487080466	0.353595794
TCGA.GU.A42Q	BLCA	deconstructSigs	0.0504699015307002	0.166589051	0.226197222	NA	NA	NA	NA	NA	NA	0.493450938	0.113762789
TCGA.FD.A43N	BLCA	deconstructSigs	0.0642160357195085	0.479952004	0	NA	NA	NA	NA	NA	NA	0.403470142	0.075910553
TCGA.CF.A47S	BLCA	deconstructSigs	0.262291732750952	0.644656215	0.074413279	NA	NA	NA	NA	NA	NA	0	0.280930506
TCGA.CF.A47T	BLCA	deconstructSigs	0.201596334532175	0.543096674	0.232856546	NA	NA	NA	NA	NA	NA	0	0.22404678
TCGA.CF.A47V	BLCA	deconstructSigs	0.119697712357211	0.330636349	0.197500002	NA	NA	NA	NA	NA	NA	0.397719518	0.074144131
TCGA.FD.A43U	BLCA	deconstructSigs	0.104520930171052	0.582818672	0.130822343	NA	NA	NA	NA	NA	NA	0	0.286358985
TCGA.CU.A3QU	BLCA	deconstructSigs	0.0905429288006566	0.253236765	0.325812594	NA	NA	NA	NA	NA	NA	0.192861174	0.228089467
TCGA.FD.A3SJ	BLCA	deconstructSigs	0.0718567231926786	0.087355864	0.206284002	NA	NA	NA	NA	NA	NA	0.290381348	0.415978787
TCGA.FD.A3SS	BLCA	deconstructSigs	0.040596025925686	0	0.613579172	NA	NA	NA	NA	NA	NA	0.344071892	0
TCGA.CU.A3YL	BLCA	deconstructSigs	0.0609608498707996	0.172976858	0.319975021	NA	NA	NA	NA	NA	NA	0.507048121	0
TCGA.FD.A3SL	BLCA	deconstructSigs	0.0705801562066725	0.169229462	0.083870663	NA	NA	NA	NA	NA	NA	0.187196927	0.559702948
TCGA.G2.A3VY	BLCA	deconstructSigs	0.0354241755604992	0	0.143217646	NA	NA	NA	NA	NA	NA	0.650421166	0.206361188
TCGA.FD.A3SN	BLCA	deconstructSigs	0.0585162613126466	0.140512242	0.64752348	NA	NA	NA	NA	NA	NA	0	0.157882788
TCGA.GC.A3RC	BLCA	deconstructSigs	0.0483456071301008	0.063187342	0.299576994	NA	NA	NA	NA	NA	NA	0.162729347	0.474506318
TCGA.DK.A3X1	BLCA	deconstructSigs	0.0432745505365155	0	0.481129348	NA	NA	NA	NA	NA	NA	0.429661327	0.073589121
TCGA.FD.A3SO	BLCA	deconstructSigs	0.0326125213158412	0.076387358	0.533963551	NA	NA	NA	NA	NA	NA	0.366049503	0
TCGA.GC.A3RD	BLCA	deconstructSigs	0.0997511627086498	0.245226655	0.319652061	NA	NA	NA	NA	NA	NA	0.149690017	0.285431267
TCGA.FD.A3SP	BLCA	deconstructSigs	0.0696769405305188	0.36226359	0.318016266	NA	NA	NA	NA	NA	NA	0.197680079	0.122040064
TCGA.E7.A3X6	BLCA	deconstructSigs	0.0861002517909704	0.172403775	0.336195822	NA	NA	NA	NA	NA	NA	0.419540856	0.071859547
TCGA.FD.A3SQ	BLCA	deconstructSigs	0.081915324679872	0.606656774	0.234942605	NA	NA	NA	NA	NA	NA	0.083763549	0.074637072
TCGA.GV.A3QF	BLCA	deconstructSigs	0.0728747592254741	0.268709305	0	NA	NA	NA	NA	NA	NA	0.13336561	0.561580619
TCGA.FD.A3SR	BLCA	deconstructSigs	0.0736389347393746	0.28687475	0.095688085	NA	NA	NA	NA	NA	NA	0.38206743	0.235369734
TCGA.DK.A2I1	BLCA	deconstructSigs	0.0388942132818599	0.164392057	0.355133301	NA	NA	NA	NA	NA	NA	0.469973029	0
TCGA.H4.A2HQ	BLCA	deconstructSigs	0.0460129475963555	0.060345028	0.268987675	NA	NA	NA	NA	NA	NA	0.362563901	0.308103395
TCGA.G2.A2EO	BLCA	deconstructSigs	0.0320957828094994	0	0.446730428	NA	NA	NA	NA	NA	NA	0.545346364	0
TCGA.GD.A2C5	BLCA	deconstructSigs	0.0697479913887579	0.263652483	0.285859488	NA	NA	NA	NA	NA	NA	0.410022347	0
TCGA.DK.A2I2	BLCA	deconstructSigs	0.0885807069813351	0.284164823	0.319500178	NA	NA	NA	NA	NA	NA	0.124264648	0.272070351
TCGA.G2.A2EJ	BLCA	deconstructSigs	0.0407890548885103	0.118465742	0.224618578	NA	NA	NA	NA	NA	NA	0.501451555	0.155464125
TCGA.G2.A2ES	BLCA	deconstructSigs	0.0434902699752721	0.122026783	0.370011919	NA	NA	NA	NA	NA	NA	0	0.461388715
TCGA.G2.A2EC	BLCA	deconstructSigs	0.0582190447468106	0.095419466	0.377893105	NA	NA	NA	NA	NA	NA	0.313906186	0.212781244
TCGA.BT.A20X	BLCA	deconstructSigs	0.121842995127738	0.233771522	0	NA	NA	NA	NA	NA	NA	0.122212219	0.595159327
TCGA.BT.A20R	BLCA	deconstructSigs	0.0635669221950184	0.138415712	0.321984756	NA	NA	NA	NA	NA	NA	0.539599532	0
TCGA.CF.A27C	BLCA	deconstructSigs	0.0473620743063259	0.092703504	0.290892197	NA	NA	NA	NA	NA	NA	0.550592132	0.065812167
TCGA.CU.A3KJ	BLCA	deconstructSigs	0.0632573599475704	0.149509759	0.209949047	NA	NA	NA	NA	NA	NA	0.51068508	0.129856113
TCGA.FD.A3N5	BLCA	deconstructSigs	0.0616158976440396	0.133969073	0	NA	NA	NA	NA	NA	NA	0	0.776536053
TCGA.GV.A3JZ	BLCA	deconstructSigs	0.0429752637358861	0.139198653	0.385154041	NA	NA	NA	NA	NA	NA	0.4166031	0
TCGA.BL.A3JM	BLCA	deconstructSigs	0.0634015053061056	0.207357085	0.223301053	NA	NA	NA	NA	NA	NA	0.286399988	0.282941874
TCGA.DK.A3IS	BLCA	deconstructSigs	0.0460158106595674	0.108534605	0.406616642	NA	NA	NA	NA	NA	NA	0.484848753	0
TCGA.FD.A3NA	BLCA	deconstructSigs	0.0636649969214877	0.094347779	0.414807352	NA	NA	NA	NA	NA	NA	0.442505835	0
TCGA.CF.A3MF	BLCA	deconstructSigs	0.170726621376934	0.910489616	0.089510384	NA	NA	NA	NA	NA	NA	0	0
TCGA.FD.A3N6	BLCA	deconstructSigs	0.121563441266931	0.704388831	0.289468586	NA	NA	NA	NA	NA	NA	0	0
TCGA.DK.A3IV	BLCA	deconstructSigs	0.0970019951195192	0.185209642	0.319784673	NA	NA	NA	NA	NA	NA	0.227630645	0.26737504
TCGA.BL.A0C8	BLCA	WTSI	0.0647749137887003	0.407112	0.14736	NA	NA	NA	NA	NA	NA	0.351664	0.093864
TCGA.C4.A0EZ	BLCA	WTSI	0.0808835701054314	0.378238636	0.326636364	NA	NA	NA	NA	NA	NA	0.14275	0.152375
TCGA.C4.A0F7	BLCA	WTSI	0.106380497026605	0.613504145	0.193095899	NA	NA	NA	NA	NA	NA	0.020817708	0.172582247
TCGA.BL.A13J	BLCA	WTSI	0.0698826457728917	0.349104951	0.073925292	NA	NA	NA	NA	NA	NA	0.356062264	0.220907493
TCGA.BT.A0S7	BLCA	WTSI	0.143073625939836	0.586692308	0.035897436	NA	NA	NA	NA	NA	NA	2.76e-16	0.377410256
TCGA.CU.A0YN	BLCA	WTSI	0.0740822222600308	0.3360004	0.05478697	NA	NA	NA	NA	NA	NA	0.018598832	0.590613798
TCGA.BT.A0YX	BLCA	WTSI	0.0310223628355783	0.004644643	0.412421823	NA	NA	NA	NA	NA	NA	0.579305838	0.003627696
TCGA.C4.A0F1	BLCA	WTSI	0.0693893525425965	0.198879552	0.41743877	NA	NA	NA	NA	NA	NA	0.308211648	0.07547003
TCGA.C4.A0F6	BLCA	WTSI	0.0655128839717174	0.272794185	0.140358981	NA	NA	NA	NA	NA	NA	0.576237805	0.010609029
TCGA.CU.A0YR	BLCA	WTSI	0.0791574450097954	0.20428071	0.035158904	NA	NA	NA	NA	NA	NA	0.053753237	0.70680715
TCGA.GV.A3QK	BLCA	WTSI	0.0773084775494261	0.347385135	0.240439189	NA	NA	NA	NA	NA	NA	0.218777027	0.193398649
TCGA.BT.A42C	BLCA	WTSI	0.0481599267060539	0.185519681	0.164471086	NA	NA	NA	NA	NA	NA	0.284975639	0.365033594
TCGA.GV.A40E	BLCA	WTSI	0.0630311452385738	0.196627691	0.081813746	NA	NA	NA	NA	NA	NA	0.467069079	0.254489485
TCGA.DK.A3WW	BLCA	WTSI	0.0261516648578114	9.44e-05	0.521079681	NA	NA	NA	NA	NA	NA	0.47882593	6.27e-18
TCGA.FJ.A3ZE	BLCA	WTSI	0.0799812688510683	0.164122288	0.001964929	NA	NA	NA	NA	NA	NA	0.090573557	0.743339225
TCGA.FJ.A3ZF	BLCA	WTSI	0.0464444752909739	0.194551181	0.335751969	NA	NA	NA	NA	NA	NA	0.246492126	0.223204724
TCGA.FJ.A3Z7	BLCA	WTSI	0.0525092501612772	0.138055659	0.394466786	NA	NA	NA	NA	NA	NA	0.367214289	0.100263266
TCGA.GC.A3YS	BLCA	WTSI	0.0474813499334572	0.200490547	0.255127912	NA	NA	NA	NA	NA	NA	0.39999685	0.14438469
TCGA.GU.A42R	BLCA	WTSI	0.0580808197835915	0.136110465	0.326883721	NA	NA	NA	NA	NA	NA	0.343366279	0.193639535
TCGA.BT.A3PH	BLCA	WTSI	0.0496572659023758	0.048587744	0.187876097	NA	NA	NA	NA	NA	NA	0.75713199	0.006404168
TCGA.BT.A3PJ	BLCA	WTSI	0.0444771691138761	0.079722994	0.489316421	NA	NA	NA	NA	NA	NA	0.19500072	0.235959865
TCGA.DK.A2HX	BLCA	WTSI	0.0738627677075032	0.316676471	0.39245098	NA	NA	NA	NA	NA	NA	0.228117647	0.062754902
TCGA.BT.A2LA	BLCA	WTSI	0.0836857435889191	0.397741694	0.29231792	NA	NA	NA	NA	NA	NA	0.278440796	0.03149959
TCGA.G2.A2EF	BLCA	WTSI	0.0446490720961925	0.123071317	0.41786271	NA	NA	NA	NA	NA	NA	0.375853762	0.083212211
TCGA.DK.A2I6	BLCA	WTSI	0.0603680732942389	0.050542919	0.402448603	NA	NA	NA	NA	NA	NA	0.044129912	0.502878566
TCGA.G2.A2EL	BLCA	WTSI	0.0635112809161992	0.091482347	0.183905317	NA	NA	NA	NA	NA	NA	0.661312122	0.063300214
TCGA.BT.A2LB	BLCA	WTSI	0.0403068414720157	0.097834119	0.511101111	NA	NA	NA	NA	NA	NA	0.005621507	0.385443262
TCGA.BT.A20Q	BLCA	WTSI	0.112405579268286	0.275682228	0.299737252	NA	NA	NA	NA	NA	NA	0.360847343	0.063733177
TCGA.BT.A20W	BLCA	WTSI	0.111622852676564	0.285837065	0.126002362	NA	NA	NA	NA	NA	NA	0.327039657	0.261120916
TCGA.BT.A20P	BLCA	WTSI	0.0760284603638732	0.286683909	0.012790513	NA	NA	NA	NA	NA	NA	0.574830974	0.125694605
TCGA.BT.A20J	BLCA	WTSI	0.0593924865833159	0.089221556	0.452885507	NA	NA	NA	NA	NA	NA	0.456174372	0.001718565
TCGA.BT.A20O	BLCA	WTSI	0.0862914632388092	0.130974206	0.273775159	NA	NA	NA	NA	NA	NA	0.204734698	0.390515937
TCGA.BT.A20U	BLCA	WTSI	0.109186516323679	0.135613635	0.356478144	NA	NA	NA	NA	NA	NA	0.473045482	0.034862739
TCGA.BT.A20V	BLCA	WTSI	0.102221586522224	0.502563218	0.112885057	NA	NA	NA	NA	NA	NA	0.187264368	0.197287356
TCGA.BT.A20N	BLCA	WTSI	0.0722116742641394	0.105281124	0.077441767	NA	NA	NA	NA	NA	NA	0.288963855	0.528313253
TCGA.BT.A20T	BLCA	WTSI	0.0442678258743944	0.105377652	0.432652482	NA	NA	NA	NA	NA	NA	0.342420466	0.1195494
TCGA.DK.A3IK	BLCA	WTSI	0.0940164107503782	0.248661458	0.092244792	NA	NA	NA	NA	NA	NA	0.390380208	0.268713542
TCGA.DK.A2I4	BLCA	WTSI	0.0229534751388377	0.015310299	0.632153263	NA	NA	NA	NA	NA	NA	0.352488159	4.83e-05
TCGA.DK.A1AD	BLCA	WTSI	0.0578944233867582	0.138080851	0.277970213	NA	NA	NA	NA	NA	NA	0.236557447	0.347391489
TCGA.DK.A1A5	BLCA	WTSI	0.0501051885074704	0.065974074	0.348985185	NA	NA	NA	NA	NA	NA	0.542925926	0.042114815
TCGA.DK.A1A6	BLCA	WTSI	0.0372570669519263	0.213216113	0.182944425	NA	NA	NA	NA	NA	NA	0.455889622	0.14794984
TCGA.DK.A1A7	BLCA	WTSI	0.0753110646357617	0.269128749	0.106683477	NA	NA	NA	NA	NA	NA	0.039302323	0.584885451
TCGA.BL.A13I	BLCA	WTSI	0.0893324156868471	0.176258065	0.190107527	NA	NA	NA	NA	NA	NA	0.292967742	0.340666667
TCGA.DK.A1AA	BLCA	WTSI	0.10785144491147	0.282434722	0.118923937	NA	NA	NA	NA	NA	NA	0.084529064	0.514112277
TCGA.DK.A1AC	BLCA	WTSI	0.0188778077424129	0.028055056	0.802065647	NA	NA	NA	NA	NA	NA	0.109385754	0.060493543
TCGA.DK.A1A3	BLCA	WTSI	0.0413875632669038	0.025646432	0.606726801	NA	NA	NA	NA	NA	NA	0.209162142	0.158464625
TCGA.CF.A1HR	BLCA	WTSI	0.0480615296191528	0.072291991	0.3971942	NA	NA	NA	NA	NA	NA	0.440207641	0.090306167
TCGA.CF.A1HS	BLCA	WTSI	0.0693183751247725	0.061978464	0.027846859	NA	NA	NA	NA	NA	NA	0.607513835	0.302660842
TCGA.DK.A1AE	BLCA	WTSI	0.0724309027693743	0.307895161	0.181032258	NA	NA	NA	NA	NA	NA	0.395072581	0.116
TCGA.DK.A1AG	BLCA	WTSI	0.0743448182067313	0.256874825	0.376993313	NA	NA	NA	NA	NA	NA	0.345268804	0.020863058
TCGA.DK.A1AB	BLCA	WTSI	0.087870417261874	0.058362953	0.400222583	NA	NA	NA	NA	NA	NA	0.538529043	0.002885421
TCGA.GV.A3JV	BLCA	WTSI	0.0875537313003362	0.680990909	0.228190909	NA	NA	NA	NA	NA	NA	0.037225455	0.053592727
TCGA.GD.A3OP	BLCA	WTSI	0.0574972913635775	0.128943251	0.462341398	NA	NA	NA	NA	NA	NA	0.27119502	0.137520332
TCGA.GV.A3QH	BLCA	WTSI	0.0644664367663017	0.294382353	0.174247059	NA	NA	NA	NA	NA	NA	0.466570588	0.0648
TCGA.GV.A3QI	BLCA	WTSI	0.054191974902976	0.144784426	0.088385737	NA	NA	NA	NA	NA	NA	0.190311047	0.57651879
TCGA.GD.A3OS	BLCA	WTSI	0.0907205898924042	0.373863068	0.218481919	NA	NA	NA	NA	NA	NA	0.100521907	0.307133106
TCGA.GD.A3OQ	BLCA	WTSI	0.0977687895110373	0.298766593	0.323373028	NA	NA	NA	NA	NA	NA	0.305234692	0.072625686
TCGA.BT.A3PK	BLCA	WTSI	0.0540919849379699	0.080965146	0.131494107	NA	NA	NA	NA	NA	NA	0.170458752	0.617081995
TCGA.GV.A3QG	BLCA	WTSI	0.10349091703715	0.371615951	0.058972128	NA	NA	NA	NA	NA	NA	0.217974374	0.351437548
TCGA.GC.A3RB	BLCA	WTSI	0.0725008514827933	0.261568668	0.291916414	NA	NA	NA	NA	NA	NA	0.361977817	0.084537101
TCGA.CF.A3MG	BLCA	WTSI	0.102234246512722	0.098561538	0.289876923	NA	NA	NA	NA	NA	NA	0.434846154	0.176715385
TCGA.GC.A3I6	BLCA	WTSI	0.0554386820162796	0.089445652	0.432293478	NA	NA	NA	NA	NA	NA	0.35338587	0.124875
TCGA.CF.A3MI	BLCA	WTSI	0.117971324186643	0.442645161	0.215451613	NA	NA	NA	NA	NA	NA	0.22933871	0.112564516
TCGA.DK.A3IN	BLCA	WTSI	0.0345608910393076	0.066337242	0.367706896	NA	NA	NA	NA	NA	NA	0.53855004	0.027405822
TCGA.G2.A3IB	BLCA	WTSI	0.137332727398116	0.277970064	0.282870124	NA	NA	NA	NA	NA	NA	0.036199331	0.402960481
TCGA.DK.A3IQ	BLCA	WTSI	0.0627627377022638	0.189203488	0.331575581	NA	NA	NA	NA	NA	NA	0.375819767	0.103401163
TCGA.G2.A3IE	BLCA	WTSI	0.051200042530624	0.06710521	0.314658636	NA	NA	NA	NA	NA	NA	0.521309618	0.096926536
TCGA.DK.A3IT	BLCA	WTSI	0.0451165468851232	0.009950828	0.216749996	NA	NA	NA	NA	NA	NA	0.760440382	0.012858794
TCGA.CF.A3MH	BLCA	WTSI	0.145367085500993	0.404259966	0.077273074	NA	NA	NA	NA	NA	NA	0.24978487	0.268682089
TCGA.DK.A3IU	BLCA	WTSI	0.04497456660895	0.057033618	0.436154711	NA	NA	NA	NA	NA	NA	0.319142028	0.187669642
TCGA.GV.A3JW	BLCA	WTSI	0.115521553924996	0.29926087	0.339898551	NA	NA	NA	NA	NA	NA	0.191797101	0.169043478
TCGA.GV.A3JX	BLCA	WTSI	0.0546475103546551	0.105651124	0.34611892	NA	NA	NA	NA	NA	NA	0.48217089	0.066059066
TCGA.DK.A3IL	BLCA	WTSI	0.0876952496885363	0.263639241	0.085911392	NA	NA	NA	NA	NA	NA	0.080316456	0.570132911
TCGA.DK.A3IM	BLCA	WTSI	0.11118149182387	0.417393778	0.071312576	NA	NA	NA	NA	NA	NA	0.018716875	0.492576771
TCGA.FD.A3B5	BLCA	WTSI	0.080329494838952	0.158399709	0.24851922	NA	NA	NA	NA	NA	NA	0.453101071	0.13998
TCGA.FD.A3B6	BLCA	WTSI	0.0508387667972373	0.125127312	0.254261958	NA	NA	NA	NA	NA	NA	0.49817596	0.12243477
TCGA.FD.A3B7	BLCA	WTSI	0.11465061320028	0.363612317	0.037593488	NA	NA	NA	NA	NA	NA	0.146246538	0.452547657
TCGA.K4.A3WV	BLCA	WTSI	0.120103668502442	0.646128571	0.085934286	NA	NA	NA	NA	NA	NA	0.016408571	0.251528571
TCGA.K4.A3WS	BLCA	WTSI	0.0667697419127107	0.016330256	0.080337103	NA	NA	NA	NA	NA	NA	0.478428752	0.424903889
TCGA.HQ.A2OE	BLCA	WTSI	0.0686903454137279	0.314081481	0.129740741	NA	NA	NA	NA	NA	NA	0.369762963	0.186414815
TCGA.E5.A2PC	BLCA	WTSI	0.0685392517233783	0.130543479	0.280424004	NA	NA	NA	NA	NA	NA	0.059079569	0.529952947
TCGA.FT.A3EE	BLCA	WTSI	0.0832248307231912	0.236864168	0.261426471	NA	NA	NA	NA	NA	NA	0.022793567	0.478915794
TCGA.FD.A3B4	BLCA	WTSI	0.163442541666114	0.403689848	0.053823127	NA	NA	NA	NA	NA	NA	0.031649284	0.51083774
TCGA.CF.A47W	BLCA	WTSI	0.193152787030074	0.610922981	0.019362258	NA	NA	NA	NA	NA	NA	0.000242724	0.369472037
TCGA.CF.A47X	BLCA	WTSI	0.0607882715213899	0.142922261	0.303614841	NA	NA	NA	NA	NA	NA	0.50614841	0.047314488
TCGA.GU.A42P	BLCA	WTSI	0.0560377271774863	0.143159769	0.520648761	NA	NA	NA	NA	NA	NA	0.25706128	0.079130191
TCGA.BT.A42E	BLCA	WTSI	0.0930208304489082	0.155959696	0.266443217	NA	NA	NA	NA	NA	NA	0.497368947	0.08022814
TCGA.CF.A47Y	BLCA	WTSI	0.118905088156327	0.27227389	0.007265809	NA	NA	NA	NA	NA	NA	0.513220422	0.207239879
TCGA.GU.A42Q	BLCA	WTSI	0.0513652740123003	0.188950311	0.222608696	NA	NA	NA	NA	NA	NA	0.471416149	0.117024845
TCGA.FD.A43N	BLCA	WTSI	0.0653477051011411	0.411972222	0.071327778	NA	NA	NA	NA	NA	NA	0.3607	0.156
TCGA.CF.A47S	BLCA	WTSI	0.263653928595403	0.515073333	0.07524	NA	NA	NA	NA	NA	NA	7.18e-16	0.409686667
TCGA.CF.A47T	BLCA	WTSI	0.20217407576754	0.514894851	0.200337997	NA	NA	NA	NA	NA	NA	5.39e-16	0.284767152
TCGA.CF.A47V	BLCA	WTSI	0.120227759139511	0.276044678	0.21888501	NA	NA	NA	NA	NA	NA	0.388929227	0.116141085
TCGA.FD.A43U	BLCA	WTSI	0.105046643617683	0.631751614	0.117778916	NA	NA	NA	NA	NA	NA	0.000340246	0.250129224
TCGA.CU.A3QU	BLCA	WTSI	0.0922099101860367	0.245284091	0.335022727	NA	NA	NA	NA	NA	NA	0.237227273	0.182465909
TCGA.FD.A3SJ	BLCA	WTSI	0.0747880934562872	0.15768595	0.157586777	NA	NA	NA	NA	NA	NA	0.324202479	0.360524793
TCGA.FD.A3SS	BLCA	WTSI	0.0415764682141996	0.005844918	0.621874047	NA	NA	NA	NA	NA	NA	0.31353208	0.058748954
TCGA.CU.A3YL	BLCA	WTSI	0.0623400831806949	0.114898359	0.314157417	NA	NA	NA	NA	NA	NA	0.508802255	0.062141969
TCGA.FD.A3SL	BLCA	WTSI	0.0708027569727692	0.180226852	0.078449074	NA	NA	NA	NA	NA	NA	0.202712963	0.538611111
TCGA.G2.A3VY	BLCA	WTSI	0.0361545388890671	0.005400643	0.160378169	NA	NA	NA	NA	NA	NA	0.640600945	0.193620243
TCGA.FD.A3SN	BLCA	WTSI	0.0579506384295282	0.119256513	0.695321544	NA	NA	NA	NA	NA	NA	0.056738605	0.128683339
TCGA.GC.A3RC	BLCA	WTSI	0.0489578775180921	0.090675584	0.317179409	NA	NA	NA	NA	NA	NA	0.149977259	0.442167747
TCGA.DK.A3X1	BLCA	WTSI	0.0501566051329822	0.007188947	0.454334635	NA	NA	NA	NA	NA	NA	0.512083765	0.026392653
TCGA.FD.A3SO	BLCA	WTSI	0.0328147737622084	0.065915813	0.52884629	NA	NA	NA	NA	NA	NA	0.362771436	0.042466462
TCGA.GC.A3RD	BLCA	WTSI	0.100080243501214	0.262901099	0.31610989	NA	NA	NA	NA	NA	NA	0.180846154	0.240142857
TCGA.FD.A3SP	BLCA	WTSI	0.0699838103666088	0.354552846	0.301357724	NA	NA	NA	NA	NA	NA	0.207878049	0.136211382
TCGA.E7.A3X6	BLCA	WTSI	0.0882314474377857	0.160008065	0.285451613	NA	NA	NA	NA	NA	NA	0.424887097	0.129653226
TCGA.FD.A3SQ	BLCA	WTSI	0.0844941047482611	0.518569883	0.26409419	NA	NA	NA	NA	NA	NA	0.064479456	0.15285647
TCGA.GV.A3QF	BLCA	WTSI	0.0717586524812691	0.308155505	0.043871775	NA	NA	NA	NA	NA	NA	0.130693011	0.517279708
TCGA.FD.A3SR	BLCA	WTSI	0.074751823739142	0.270887218	0.128879699	NA	NA	NA	NA	NA	NA	0.378443609	0.221789474
TCGA.DK.A2I1	BLCA	WTSI	0.04079586814654	0.098020887	0.364205529	NA	NA	NA	NA	NA	NA	0.46799593	0.069777654
TCGA.H4.A2HQ	BLCA	WTSI	0.0496776965656281	0.066639647	0.26165544	NA	NA	NA	NA	NA	NA	0.417450451	0.254254462
TCGA.G2.A2EO	BLCA	WTSI	0.0381904101982011	0.017558133	0.388564023	NA	NA	NA	NA	NA	NA	0.580976514	0.01290133
TCGA.GD.A2C5	BLCA	WTSI	0.0770780536040062	0.184999081	0.359510382	NA	NA	NA	NA	NA	NA	0.413256724	0.042233812
TCGA.DK.A2I2	BLCA	WTSI	0.0913038139512127	0.315446221	0.378133723	NA	NA	NA	NA	NA	NA	0.100270437	0.206149619
TCGA.G2.A2EJ	BLCA	WTSI	0.0409373344494537	0.138497998	0.226673562	NA	NA	NA	NA	NA	NA	0.504251756	0.130576684
TCGA.G2.A2ES	BLCA	WTSI	0.0408170920979321	0.137828833	0.369449953	NA	NA	NA	NA	NA	NA	0.052696193	0.440025021
TCGA.G2.A2EC	BLCA	WTSI	0.0585400061903334	0.121488764	0.361898876	NA	NA	NA	NA	NA	NA	0.328522472	0.188089888
TCGA.BT.A20X	BLCA	WTSI	0.121809907862851	0.31284375	0.044497345	NA	NA	NA	NA	NA	NA	0.124438799	0.518220106
TCGA.BT.A20R	BLCA	WTSI	0.0645389082941208	0.113473238	0.314354863	NA	NA	NA	NA	NA	NA	0.543757016	0.028414883
TCGA.CF.A27C	BLCA	WTSI	0.0472861374407733	0.070772152	0.294417722	NA	NA	NA	NA	NA	NA	0.544639241	0.090170886
TCGA.CU.A3KJ	BLCA	WTSI	0.0641696563966392	0.148782087	0.236573193	NA	NA	NA	NA	NA	NA	0.480327815	0.134316904
TCGA.FD.A3N5	BLCA	WTSI	0.0539567160655472	0.171462898	0.050650177	NA	NA	NA	NA	NA	NA	0.049865724	0.728021201
TCGA.GV.A3JZ	BLCA	WTSI	0.0456010425714179	0.088829823	0.393284084	NA	NA	NA	NA	NA	NA	0.446443452	0.07144264
TCGA.BL.A3JM	BLCA	WTSI	0.0635432501180817	0.200898058	0.237737864	NA	NA	NA	NA	NA	NA	0.276975728	0.28438835
TCGA.DK.A3IS	BLCA	WTSI	0.0491583359458273	0.106179809	0.359413209	NA	NA	NA	NA	NA	NA	0.505147796	0.029259186
TCGA.FD.A3NA	BLCA	WTSI	0.0662071059933756	0.093794702	0.403384106	NA	NA	NA	NA	NA	NA	0.402403974	0.100417219
TCGA.CF.A3MF	BLCA	WTSI	0.174126161360033	0.820726566	0.122352979	NA	NA	NA	NA	NA	NA	4.31e-16	0.056920455
TCGA.FD.A3N6	BLCA	WTSI	0.119884916508819	0.586905869	0.192151922	NA	NA	NA	NA	NA	NA	0.138676387	0.082265823
TCGA.DK.A3IV	BLCA	WTSI	0.0991071340560873	0.225402597	0.36861039	NA	NA	NA	NA	NA	NA	0.211779221	0.194207792
TCGA.AR.A2LR	BRCA	deconstructSigs	0.153920965439502	0.437451552	0.122714934	0.439833514	NA	NA	NA	NA	NA	NA	NA
TCGA.HN.A2NL	BRCA	deconstructSigs	0.125225292899078	0.27831655	0	0.72168345	NA	NA	NA	NA	NA	NA	NA
TCGA.E2.A1LE	BRCA	deconstructSigs	0.131501686219058	0.477031598	0.186658499	0.336309903	NA	NA	NA	NA	NA	NA	NA
TCGA.GM.A2DH	BRCA	deconstructSigs	0.0991618018460403	0.131759795	0.344305662	0.523934543	NA	NA	NA	NA	NA	NA	NA
TCGA.AC.A2QH	BRCA	deconstructSigs	0.228075224560504	0.589770867	0.151030742	0.259198391	NA	NA	NA	NA	NA	NA	NA
TCGA.AR.A2LJ	BRCA	deconstructSigs	0.520474171269246	1	0	0	NA	NA	NA	NA	NA	NA	NA
TCGA.AR.A2LL	BRCA	deconstructSigs	0.200107633227523	0.641098941	0	0.358901059	NA	NA	NA	NA	NA	NA	NA
TCGA.GM.A2D9	BRCA	deconstructSigs	0.0597121990017224	0.061475417	0.938524583	0	NA	NA	NA	NA	NA	NA	NA
TCGA.GM.A2DF	BRCA	deconstructSigs	0.150572442591005	0.523850018	0.213668394	0.262481588	NA	NA	NA	NA	NA	NA	NA
TCGA.AR.A2LK	BRCA	deconstructSigs	0.177182339222343	0.788359469	0.145068174	0.066572357	NA	NA	NA	NA	NA	NA	NA
TCGA.AR.A2LM	BRCA	deconstructSigs	0.277822332477756	0.452764016	0	0.547235984	NA	NA	NA	NA	NA	NA	NA
TCGA.GM.A2DB	BRCA	deconstructSigs	0.120054762703389	0.247373655	0.106841906	0.645784439	NA	NA	NA	NA	NA	NA	NA
TCGA.GM.A2DL	BRCA	deconstructSigs	0.166950706923194	0.185267895	0.382689483	0.432042622	NA	NA	NA	NA	NA	NA	NA
TCGA.AC.A3BB	BRCA	deconstructSigs	0.116487663827495	0.370870401	0.367891735	0.261237864	NA	NA	NA	NA	NA	NA	NA
TCGA.AC.A2QJ	BRCA	deconstructSigs	0.147372918590098	0.480926466	0	0.500382387	NA	NA	NA	NA	NA	NA	NA
TCGA.AC.A2FO	BRCA	deconstructSigs	0.2539144051522	0.195933691	0.804066309	0	NA	NA	NA	NA	NA	NA	NA
TCGA.AR.A2LO	BRCA	deconstructSigs	0.385999822441461	0.290617458	0	0.709382542	NA	NA	NA	NA	NA	NA	NA
TCGA.GM.A2DM	BRCA	deconstructSigs	0.256387722022257	0.460528749	0	0.539471251	NA	NA	NA	NA	NA	NA	NA
TCGA.GM.A2DK	BRCA	deconstructSigs	0.206022398671661	0.376248697	0.222440795	0.401310508	NA	NA	NA	NA	NA	NA	NA
TCGA.B6.A2IU	BRCA	deconstructSigs	0.193968291087874	0.762864653	0.237135347	0	NA	NA	NA	NA	NA	NA	NA
TCGA.E2.A2P5	BRCA	deconstructSigs	0.118650086739544	0.508005383	0.30975027	0.182244347	NA	NA	NA	NA	NA	NA	NA
TCGA.AC.A2FM	BRCA	deconstructSigs	0.197795754587097	0.330967191	0	0.669032809	NA	NA	NA	NA	NA	NA	NA
TCGA.E2.A2P6	BRCA	deconstructSigs	0.178542584944108	0.138593307	0.861406693	0	NA	NA	NA	NA	NA	NA	NA
TCGA.BH.A2L8	BRCA	deconstructSigs	0.0657646863380601	0	1	0	NA	NA	NA	NA	NA	NA	NA
TCGA.GM.A2DA	BRCA	deconstructSigs	0.194673213988012	0.571643946	0.239286942	0.189069112	NA	NA	NA	NA	NA	NA	NA
TCGA.AC.A2FE	BRCA	deconstructSigs	0.209794784426043	0.621335538	0.260365623	0.118298839	NA	NA	NA	NA	NA	NA	NA
TCGA.BH.A0B6	BRCA	deconstructSigs	0.0443352589432068	0	0.954890338	0	NA	NA	NA	NA	NA	NA	NA
TCGA.AR.A2LE	BRCA	deconstructSigs	0.0790710957757417	0	0.942525797	0	NA	NA	NA	NA	NA	NA	NA
TCGA.AR.A2LQ	BRCA	deconstructSigs	0.651799084911709	1	0	0	NA	NA	NA	NA	NA	NA	NA
TCGA.GM.A2DN	BRCA	deconstructSigs	0.268823445875821	0.574407886	0	0.425592114	NA	NA	NA	NA	NA	NA	NA
TCGA.E9.A2JS	BRCA	deconstructSigs	0.14291694696971	0.754568462	0	0.191544207	NA	NA	NA	NA	NA	NA	NA
TCGA.A1.A0SB	BRCA	deconstructSigs	0.263414933311955	1	0	0	NA	NA	NA	NA	NA	NA	NA
TCGA.A1.A0SD	BRCA	deconstructSigs	0.195118281735439	0.672197533	0.173373135	0.154429332	NA	NA	NA	NA	NA	NA	NA
TCGA.A1.A0SE	BRCA	deconstructSigs	0.184095966931627	0.509273447	0.131519002	0.359207551	NA	NA	NA	NA	NA	NA	NA
TCGA.A1.A0SF	BRCA	deconstructSigs	0.277013618149241	0.278269567	0.721730433	0	NA	NA	NA	NA	NA	NA	NA
TCGA.A1.A0SG	BRCA	deconstructSigs	0.235615379779598	0.502149018	0	0.497850982	NA	NA	NA	NA	NA	NA	NA
TCGA.A1.A0SH	BRCA	deconstructSigs	0.0908829868012876	0	0.631008212	0.367621522	NA	NA	NA	NA	NA	NA	NA
TCGA.A1.A0SI	BRCA	deconstructSigs	0.0629337809014918	0	0.933296102	0.066703898	NA	NA	NA	NA	NA	NA	NA
TCGA.A1.A0SJ	BRCA	deconstructSigs	0.178191947152197	0.425926858	0.267697544	0.306375598	NA	NA	NA	NA	NA	NA	NA
TCGA.A1.A0SK	BRCA	deconstructSigs	0.0789311904773861	0.534371956	0.081311616	0.384316428	NA	NA	NA	NA	NA	NA	NA
TCGA.A1.A0SM	BRCA	deconstructSigs	0.234607779669742	0.6910243	0.179622394	0.129353305	NA	NA	NA	NA	NA	NA	NA
TCGA.A1.A0SN	BRCA	deconstructSigs	0.165650943068002	0.40102124	0.369280141	0.229698618	NA	NA	NA	NA	NA	NA	NA
TCGA.A1.A0SP	BRCA	deconstructSigs	0.211165624825863	0.572031117	0	0.427968883	NA	NA	NA	NA	NA	NA	NA
TCGA.A2.A04N	BRCA	deconstructSigs	0.177148317543451	0.504225785	0.147460358	0.348313857	NA	NA	NA	NA	NA	NA	NA
TCGA.A2.A04P	BRCA	deconstructSigs	0.115049637299311	0.163075995	0.108670982	0.728253024	NA	NA	NA	NA	NA	NA	NA
TCGA.A2.A04R	BRCA	deconstructSigs	0.135754328081789	0.294558641	0.115283768	0.590157592	NA	NA	NA	NA	NA	NA	NA
TCGA.A2.A04T	BRCA	deconstructSigs	0.122102412710319	0.151369125	0.111004104	0.737626771	NA	NA	NA	NA	NA	NA	NA
TCGA.A2.A04U	BRCA	deconstructSigs	0.161880671965632	0.542354694	0	0.457645306	NA	NA	NA	NA	NA	NA	NA
TCGA.A2.A04V	BRCA	deconstructSigs	0.212161211304435	0.570919644	0.238298565	0.190781791	NA	NA	NA	NA	NA	NA	NA
TCGA.A2.A04W	BRCA	deconstructSigs	0.0745033520953472	0.114406437	0.709727883	0.175865679	NA	NA	NA	NA	NA	NA	NA
TCGA.A2.A04X	BRCA	deconstructSigs	0.205341438637668	0.210458499	0.647465905	0.142075596	NA	NA	NA	NA	NA	NA	NA
TCGA.A2.A04Y	BRCA	deconstructSigs	0.191893505415058	0.060591139	0.281080681	0.65832818	NA	NA	NA	NA	NA	NA	NA
TCGA.A2.A0CM	BRCA	deconstructSigs	0.154604256161403	0.229325926	0.615242872	0.155431202	NA	NA	NA	NA	NA	NA	NA
TCGA.A2.A0CP	BRCA	deconstructSigs	0.215629760861592	0.457347608	0.103715221	0.438937171	NA	NA	NA	NA	NA	NA	NA
TCGA.A2.A0CQ	BRCA	deconstructSigs	0.201815786022818	0.671235097	0.092618677	0.236146226	NA	NA	NA	NA	NA	NA	NA
TCGA.A2.A0CS	BRCA	deconstructSigs	0.164678770424856	0.67258594	0	0.295610909	NA	NA	NA	NA	NA	NA	NA
TCGA.A2.A0CT	BRCA	deconstructSigs	0.130049622852547	0.576408705	0.346905981	0.076685314	NA	NA	NA	NA	NA	NA	NA
TCGA.A2.A0CU	BRCA	deconstructSigs	0.180624105051471	0.456029659	0	0.543970341	NA	NA	NA	NA	NA	NA	NA
TCGA.A2.A0CV	BRCA	deconstructSigs	0.247854996856967	0.880077215	0	0.119922785	NA	NA	NA	NA	NA	NA	NA
TCGA.A2.A0CW	BRCA	deconstructSigs	0.118183178815906	0.349601888	0.323691867	0.326706244	NA	NA	NA	NA	NA	NA	NA
TCGA.A2.A0CX	BRCA	deconstructSigs	0.0717078604929338	0.193591496	0.804526177	0	NA	NA	NA	NA	NA	NA	NA
TCGA.A2.A0D0	BRCA	deconstructSigs	0.124464994576247	0.313121568	0.15159496	0.535283473	NA	NA	NA	NA	NA	NA	NA
TCGA.A2.A0D1	BRCA	deconstructSigs	0.173245619830371	0.532016586	0.364168844	0.10381457	NA	NA	NA	NA	NA	NA	NA
TCGA.A2.A0D2	BRCA	deconstructSigs	0.135940686455639	0.096049778	0.176919835	0.727030387	NA	NA	NA	NA	NA	NA	NA
TCGA.A2.A0D3	BRCA	deconstructSigs	0.203380777276355	0.95326981	0	0	NA	NA	NA	NA	NA	NA	NA
TCGA.A2.A0D4	BRCA	deconstructSigs	0.225529419338973	0.363313845	0	0.636686155	NA	NA	NA	NA	NA	NA	NA
TCGA.A2.A0EM	BRCA	deconstructSigs	0.262222262234669	0.440665104	0	0.559334896	NA	NA	NA	NA	NA	NA	NA
TCGA.A2.A0EN	BRCA	deconstructSigs	0.191803716751913	0.790305767	0.091621648	0.118072584	NA	NA	NA	NA	NA	NA	NA
TCGA.A2.A0EO	BRCA	deconstructSigs	0.191648415289736	0.65413211	0.12886627	0.21700162	NA	NA	NA	NA	NA	NA	NA
TCGA.A2.A0EQ	BRCA	deconstructSigs	0.100963628329971	0.188195871	0.576993397	0.234810731	NA	NA	NA	NA	NA	NA	NA
TCGA.A2.A0ER	BRCA	deconstructSigs	0.193321189682609	0.936715908	0	0.063284092	NA	NA	NA	NA	NA	NA	NA
TCGA.A2.A0ET	BRCA	deconstructSigs	0.168719347404998	0.564868098	0.14019752	0.294934382	NA	NA	NA	NA	NA	NA	NA
TCGA.A2.A0EU	BRCA	deconstructSigs	0.167029696992033	0.757211549	0.148801861	0.093986591	NA	NA	NA	NA	NA	NA	NA
TCGA.A2.A0EV	BRCA	deconstructSigs	0.146734890168102	0.465875799	0.250405768	0.283718433	NA	NA	NA	NA	NA	NA	NA
TCGA.A2.A0EW	BRCA	deconstructSigs	0.296846500360107	0.601962093	0	0.398037907	NA	NA	NA	NA	NA	NA	NA
TCGA.A2.A0EX	BRCA	deconstructSigs	0.279739589327692	0.642593886	0.323887358	0	NA	NA	NA	NA	NA	NA	NA
TCGA.A2.A0EY	BRCA	deconstructSigs	0.0831941506859966	0.229869823	0.751448822	0	NA	NA	NA	NA	NA	NA	NA
TCGA.A2.A0SU	BRCA	deconstructSigs	0.236592064728	0.672210315	0.153665696	0.17412399	NA	NA	NA	NA	NA	NA	NA
TCGA.A2.A0SV	BRCA	deconstructSigs	0.183376115404514	0.671918854	0	0.328081146	NA	NA	NA	NA	NA	NA	NA
TCGA.A2.A0SW	BRCA	deconstructSigs	0.186808092129132	0.448880442	0.209363464	0.341756094	NA	NA	NA	NA	NA	NA	NA
TCGA.A2.A0SX	BRCA	deconstructSigs	0.253237104183357	0.302514275	0.122276349	0.575209376	NA	NA	NA	NA	NA	NA	NA
TCGA.A2.A0SY	BRCA	deconstructSigs	0.110433053481218	0.124259913	0.853224827	0	NA	NA	NA	NA	NA	NA	NA
TCGA.A2.A0T0	BRCA	deconstructSigs	0.0739812311698656	0.172829401	0.143321551	0.683849047	NA	NA	NA	NA	NA	NA	NA
TCGA.A2.A0T1	BRCA	deconstructSigs	0.338567003014158	0.857151007	0	0.142848993	NA	NA	NA	NA	NA	NA	NA
TCGA.A2.A0T2	BRCA	deconstructSigs	0.214044862633701	0.710016984	0.210195173	0.079787843	NA	NA	NA	NA	NA	NA	NA
TCGA.A2.A0T3	BRCA	deconstructSigs	0.197200999927039	0.37756387	0	0.62243613	NA	NA	NA	NA	NA	NA	NA
TCGA.A2.A0T4	BRCA	deconstructSigs	0.205521293457578	0.573978996	0.087454521	0.338566483	NA	NA	NA	NA	NA	NA	NA
TCGA.A2.A0T7	BRCA	deconstructSigs	0.253483136757791	0.839995774	0.160004226	0	NA	NA	NA	NA	NA	NA	NA
TCGA.A2.A0YC	BRCA	deconstructSigs	0.333698590495296	0.129565095	0.250715735	0.61971917	NA	NA	NA	NA	NA	NA	NA
TCGA.A2.A0YD	BRCA	deconstructSigs	0.184771809854157	0.539217133	0.460782867	0	NA	NA	NA	NA	NA	NA	NA
TCGA.A2.A0YE	BRCA	deconstructSigs	0.159740014727086	0.369548453	0.15005726	0.480394286	NA	NA	NA	NA	NA	NA	NA
TCGA.A2.A0YF	BRCA	deconstructSigs	0.224049493795429	0.589504788	0	0.410495212	NA	NA	NA	NA	NA	NA	NA
TCGA.A2.A0YG	BRCA	deconstructSigs	0.119516956011673	0.695096213	0.130452115	0.174451672	NA	NA	NA	NA	NA	NA	NA
TCGA.A2.A0YH	BRCA	deconstructSigs	0.137561362056544	0.181831067	0.569196513	0.248972419	NA	NA	NA	NA	NA	NA	NA
TCGA.A2.A0YI	BRCA	deconstructSigs	0.304012437200292	0.647196781	0	0.352803219	NA	NA	NA	NA	NA	NA	NA
TCGA.A2.A0YJ	BRCA	deconstructSigs	0.121578692367071	0.398218849	0.107576668	0.494204483	NA	NA	NA	NA	NA	NA	NA
TCGA.A2.A0YK	BRCA	deconstructSigs	0.0662160079140527	0	0.9502762	0	NA	NA	NA	NA	NA	NA	NA
TCGA.A2.A0YL	BRCA	deconstructSigs	0.281701859738691	0.177191834	0.822808166	0	NA	NA	NA	NA	NA	NA	NA
TCGA.A2.A0YM	BRCA	deconstructSigs	0.127287335983842	0.59306959	0.186208549	0.220721861	NA	NA	NA	NA	NA	NA	NA
TCGA.A2.A0YT	BRCA	deconstructSigs	0.197532702834516	0.90175341	0.09824659	0	NA	NA	NA	NA	NA	NA	NA
TCGA.A2.A1FV	BRCA	deconstructSigs	0.218880411382238	0.712071934	0.197434906	0.09049316	NA	NA	NA	NA	NA	NA	NA
TCGA.A2.A1FW	BRCA	deconstructSigs	0.117778924493041	0.76275649	0	0.23724351	NA	NA	NA	NA	NA	NA	NA
TCGA.A2.A1FX	BRCA	deconstructSigs	0.265581163681989	0.403988611	0	0.596011389	NA	NA	NA	NA	NA	NA	NA
TCGA.A2.A1FZ	BRCA	deconstructSigs	0.317453620029325	0.612979663	0	0.387020337	NA	NA	NA	NA	NA	NA	NA
TCGA.A2.A1G0	BRCA	deconstructSigs	0.227751959220137	0.279923891	0.100122943	0.619953166	NA	NA	NA	NA	NA	NA	NA
TCGA.A2.A1G1	BRCA	deconstructSigs	0.196817612015734	0.25787135	0	0.74212865	NA	NA	NA	NA	NA	NA	NA
TCGA.A2.A1G4	BRCA	deconstructSigs	0.17805661197678	0.466733622	0.159158029	0.374108349	NA	NA	NA	NA	NA	NA	NA
TCGA.A2.A1G6	BRCA	deconstructSigs	0.703390136414339	0	0	1	NA	NA	NA	NA	NA	NA	NA
TCGA.A2.A25B	BRCA	deconstructSigs	0.131444318709021	0.270361065	0.079613265	0.650025669	NA	NA	NA	NA	NA	NA	NA
TCGA.A2.A25C	BRCA	deconstructSigs	0.241546327063964	0.38978627	0.224925863	0.385287866	NA	NA	NA	NA	NA	NA	NA
TCGA.A2.A25D	BRCA	deconstructSigs	0.146015821681584	0.38640117	0.237182754	0.376416076	NA	NA	NA	NA	NA	NA	NA
TCGA.A2.A25E	BRCA	deconstructSigs	0.158356726373797	0.224304955	0.186180279	0.589514766	NA	NA	NA	NA	NA	NA	NA
TCGA.A7.A0CD	BRCA	deconstructSigs	0.189638356864055	0.743482687	0	0.256517313	NA	NA	NA	NA	NA	NA	NA
TCGA.A7.A0CE	BRCA	deconstructSigs	0.125484456382971	0.350971074	0	0.649028926	NA	NA	NA	NA	NA	NA	NA
TCGA.A7.A0CG	BRCA	deconstructSigs	0.210092963038855	0.7937206	0	0.2062794	NA	NA	NA	NA	NA	NA	NA
TCGA.A7.A0CH	BRCA	deconstructSigs	0.21488629662017	0.362987142	0.295244871	0.341767987	NA	NA	NA	NA	NA	NA	NA
TCGA.A7.A0CJ	BRCA	deconstructSigs	0.147211031598938	0.665962171	0	0.334037829	NA	NA	NA	NA	NA	NA	NA
TCGA.A7.A0D9	BRCA	deconstructSigs	0.222215031107643	0.413258743	0.292485907	0.29425535	NA	NA	NA	NA	NA	NA	NA
TCGA.A7.A0DA	BRCA	deconstructSigs	0.0937125613247535	0.158513657	0.091755633	0.74973071	NA	NA	NA	NA	NA	NA	NA
TCGA.A7.A0DB	BRCA	deconstructSigs	0.17163914903571	0.303061167	0.310518063	0.38642077	NA	NA	NA	NA	NA	NA	NA
TCGA.A7.A13D	BRCA	deconstructSigs	0.094372612449493	0.198758749	0.163760625	0.637480627	NA	NA	NA	NA	NA	NA	NA
TCGA.A7.A13E	BRCA	deconstructSigs	0.118410368448351	0.476216634	0.083864971	0.439918395	NA	NA	NA	NA	NA	NA	NA
TCGA.A7.A13F	BRCA	deconstructSigs	0.200480601703927	0.745630038	0	0.254369962	NA	NA	NA	NA	NA	NA	NA
TCGA.A7.A13G	BRCA	deconstructSigs	0.204060630462439	0.449554695	0.303540933	0.246904371	NA	NA	NA	NA	NA	NA	NA
TCGA.A7.A26E	BRCA	deconstructSigs	0.146826634269504	0.384333561	0.374048835	0.241617604	NA	NA	NA	NA	NA	NA	NA
TCGA.A7.A26F	BRCA	deconstructSigs	0.15693274402885	0.451077245	0.127703431	0.421219324	NA	NA	NA	NA	NA	NA	NA
TCGA.A7.A26G	BRCA	deconstructSigs	0.154201730777822	0.273580438	0.31129313	0.415126431	NA	NA	NA	NA	NA	NA	NA
TCGA.A7.A26H	BRCA	deconstructSigs	0.0998980024466628	0.244085741	0.579988522	0.175925738	NA	NA	NA	NA	NA	NA	NA
TCGA.A7.A26I	BRCA	deconstructSigs	0.195790621369354	0.335067272	0.260195148	0.40473758	NA	NA	NA	NA	NA	NA	NA
TCGA.A7.A26J	BRCA	deconstructSigs	0.192814018067279	0.29692903	0	0.70307097	NA	NA	NA	NA	NA	NA	NA
TCGA.A8.A06N	BRCA	deconstructSigs	0.19021828878157	0.61513518	0	0.38486482	NA	NA	NA	NA	NA	NA	NA
TCGA.A8.A06O	BRCA	deconstructSigs	0.169791526941218	0.881215701	0.096470767	0	NA	NA	NA	NA	NA	NA	NA
TCGA.A8.A06P	BRCA	deconstructSigs	0.258244668742144	0.350727041	0.283287449	0.36598551	NA	NA	NA	NA	NA	NA	NA
TCGA.A8.A06Q	BRCA	deconstructSigs	0.0585899294333735	0.159324286	0.840675714	0	NA	NA	NA	NA	NA	NA	NA
TCGA.A8.A06R	BRCA	deconstructSigs	0.153695157664242	0.472343554	0.24192643	0.285730016	NA	NA	NA	NA	NA	NA	NA
TCGA.A8.A06T	BRCA	deconstructSigs	0.206981953449774	0.42396452	0.243617197	0.332418284	NA	NA	NA	NA	NA	NA	NA
TCGA.A8.A06U	BRCA	deconstructSigs	0.156476428776001	0.514083556	0.143668287	0.342248156	NA	NA	NA	NA	NA	NA	NA
TCGA.A8.A06X	BRCA	deconstructSigs	0.0906025575249185	0.260558729	0.080438318	0.659002953	NA	NA	NA	NA	NA	NA	NA
TCGA.A8.A06Y	BRCA	deconstructSigs	0.191833789623885	0.337091818	0.235419458	0.427488724	NA	NA	NA	NA	NA	NA	NA
TCGA.A8.A06Z	BRCA	deconstructSigs	0.126370325412419	0.322065702	0	0.677934298	NA	NA	NA	NA	NA	NA	NA
TCGA.A8.A075	BRCA	deconstructSigs	0.12819937169946	0.108690277	0.340892203	0.55041752	NA	NA	NA	NA	NA	NA	NA
TCGA.A8.A076	BRCA	deconstructSigs	0.167202959524632	0.602722797	0	0.397277203	NA	NA	NA	NA	NA	NA	NA
TCGA.A8.A079	BRCA	deconstructSigs	0.17666731840426	0.480402902	0.140890516	0.378706582	NA	NA	NA	NA	NA	NA	NA
TCGA.A8.A07B	BRCA	deconstructSigs	0.115684007695566	0.17845663	0.4814501	0.34009327	NA	NA	NA	NA	NA	NA	NA
TCGA.A8.A07C	BRCA	deconstructSigs	0.0952959223227173	0.232531962	0	0.767468038	NA	NA	NA	NA	NA	NA	NA
TCGA.A8.A07E	BRCA	deconstructSigs	0.161409448902667	0.425125956	0.429637202	0.145236843	NA	NA	NA	NA	NA	NA	NA
TCGA.A8.A07F	BRCA	deconstructSigs	0.209173281717318	0.717394484	0	0.226290724	NA	NA	NA	NA	NA	NA	NA
TCGA.A8.A07G	BRCA	deconstructSigs	0.159563110674659	0.421584683	0	0.578415317	NA	NA	NA	NA	NA	NA	NA
TCGA.A8.A07I	BRCA	deconstructSigs	0.183426048318199	0.535333563	0	0.464666437	NA	NA	NA	NA	NA	NA	NA
TCGA.A8.A07J	BRCA	deconstructSigs	0.211271641019408	0.525501254	0.366128467	0.108370279	NA	NA	NA	NA	NA	NA	NA
TCGA.A8.A07L	BRCA	deconstructSigs	0.103100412435191	0.225967729	0.060765415	0.713266856	NA	NA	NA	NA	NA	NA	NA
TCGA.A8.A07O	BRCA	deconstructSigs	0.195701438874524	0.542669067	0.457330933	0	NA	NA	NA	NA	NA	NA	NA
TCGA.A8.A07P	BRCA	deconstructSigs	0.179298259389752	0.672918963	0.079105432	0.247975605	NA	NA	NA	NA	NA	NA	NA
TCGA.A8.A07R	BRCA	deconstructSigs	0.0737750080940919	0.201577389	0.110612768	0.687809843	NA	NA	NA	NA	NA	NA	NA
TCGA.A8.A07U	BRCA	deconstructSigs	0.20686643848174	0.467917016	0.178152299	0.353930685	NA	NA	NA	NA	NA	NA	NA
TCGA.A8.A07W	BRCA	deconstructSigs	0.128268048932703	0.602136487	0.133019256	0.264844257	NA	NA	NA	NA	NA	NA	NA
TCGA.A8.A07Z	BRCA	deconstructSigs	0.265889716498191	0.690617123	0	0.309382877	NA	NA	NA	NA	NA	NA	NA
TCGA.A8.A081	BRCA	deconstructSigs	0.149556682478651	0.584879427	0	0.415120573	NA	NA	NA	NA	NA	NA	NA
TCGA.A8.A082	BRCA	deconstructSigs	0.326249696038496	1	0	0	NA	NA	NA	NA	NA	NA	NA
TCGA.A8.A083	BRCA	deconstructSigs	0.242942377173849	0.215284193	0.109391421	0.675324386	NA	NA	NA	NA	NA	NA	NA
TCGA.A8.A084	BRCA	deconstructSigs	0.156832215088945	0.319738951	0.392918942	0.287342107	NA	NA	NA	NA	NA	NA	NA
TCGA.A8.A085	BRCA	deconstructSigs	0.155675080135062	0	0.215292694	0.756634089	NA	NA	NA	NA	NA	NA	NA
TCGA.A8.A086	BRCA	deconstructSigs	0.240669126287399	1	0	0	NA	NA	NA	NA	NA	NA	NA
TCGA.A8.A08A	BRCA	deconstructSigs	0.252481611722292	0.587418191	0	0.412581809	NA	NA	NA	NA	NA	NA	NA
TCGA.A8.A08B	BRCA	deconstructSigs	0.195322991763136	0.492780478	0.47129223	0	NA	NA	NA	NA	NA	NA	NA
TCGA.A8.A08F	BRCA	deconstructSigs	0.107506321815607	0.318674046	0.073317871	0.608008083	NA	NA	NA	NA	NA	NA	NA
TCGA.A8.A08G	BRCA	deconstructSigs	0.197258465572215	0.661174317	0	0.338825683	NA	NA	NA	NA	NA	NA	NA
TCGA.A8.A08H	BRCA	deconstructSigs	0.23282692239041	0.330323123	0.550606167	0.11907071	NA	NA	NA	NA	NA	NA	NA
TCGA.A8.A08I	BRCA	deconstructSigs	0.167453692357436	0.376852008	0.175903421	0.447244571	NA	NA	NA	NA	NA	NA	NA
TCGA.A8.A08J	BRCA	deconstructSigs	0.202745438772199	0.47444337	0.233605018	0.291951612	NA	NA	NA	NA	NA	NA	NA
TCGA.A8.A08L	BRCA	deconstructSigs	0.0998520309653245	0	0.383445172	0.570536348	NA	NA	NA	NA	NA	NA	NA
TCGA.A8.A08O	BRCA	deconstructSigs	0.214052747097591	0.685297593	0	0.314702407	NA	NA	NA	NA	NA	NA	NA
TCGA.A8.A08P	BRCA	deconstructSigs	0.194969795420752	0.339240374	0.404284579	0.256475047	NA	NA	NA	NA	NA	NA	NA
TCGA.A8.A08R	BRCA	deconstructSigs	0.103705376347643	0.197658126	0	0.802341874	NA	NA	NA	NA	NA	NA	NA
TCGA.A8.A08S	BRCA	deconstructSigs	0.171868208272983	0.803035491	0.118708513	0.078255997	NA	NA	NA	NA	NA	NA	NA
TCGA.A8.A08T	BRCA	deconstructSigs	0.15245269032736	0.492416388	0.223179425	0.284404187	NA	NA	NA	NA	NA	NA	NA
TCGA.A8.A08X	BRCA	deconstructSigs	0.350854400930149	0.965700086	0	0	NA	NA	NA	NA	NA	NA	NA
TCGA.A8.A08Z	BRCA	deconstructSigs	0.218815525485835	0.675321811	0.217837288	0.106840902	NA	NA	NA	NA	NA	NA	NA
TCGA.A8.A090	BRCA	deconstructSigs	0.183079036201476	0.711484638	0.288515362	0	NA	NA	NA	NA	NA	NA	NA
TCGA.A8.A091	BRCA	deconstructSigs	0.287058117173664	0.684043857	0.315956143	0	NA	NA	NA	NA	NA	NA	NA
TCGA.A8.A092	BRCA	deconstructSigs	0.110553627240444	0.395064232	0.604935768	0	NA	NA	NA	NA	NA	NA	NA
TCGA.A8.A093	BRCA	deconstructSigs	0.157526908375326	0.202914293	0.797085707	0	NA	NA	NA	NA	NA	NA	NA
TCGA.A8.A094	BRCA	deconstructSigs	0.0711968850604286	0.070526329	0.732365885	0.197107786	NA	NA	NA	NA	NA	NA	NA
TCGA.A8.A095	BRCA	deconstructSigs	0.146154846385856	0	0.893710652	0.106289348	NA	NA	NA	NA	NA	NA	NA
TCGA.A8.A096	BRCA	deconstructSigs	0.199854056118951	0.754225649	0	0.245774351	NA	NA	NA	NA	NA	NA	NA
TCGA.A8.A097	BRCA	deconstructSigs	0.10908330462806	0.201909744	0.195922857	0.602167399	NA	NA	NA	NA	NA	NA	NA
TCGA.A8.A099	BRCA	deconstructSigs	0.272508804196936	0	0	1	NA	NA	NA	NA	NA	NA	NA
TCGA.A8.A09A	BRCA	deconstructSigs	0.107136989584454	0.232613525	0.102219939	0.665166536	NA	NA	NA	NA	NA	NA	NA
TCGA.A8.A09B	BRCA	deconstructSigs	0.18191510280822	0.67371841	0.18371907	0.14256252	NA	NA	NA	NA	NA	NA	NA
TCGA.A8.A09C	BRCA	deconstructSigs	0.243797440977003	0.507897361	0	0.492102639	NA	NA	NA	NA	NA	NA	NA
TCGA.A8.A09D	BRCA	deconstructSigs	0.191697265058027	0.529586261	0.210901456	0.259512283	NA	NA	NA	NA	NA	NA	NA
TCGA.A8.A09E	BRCA	deconstructSigs	0.183809273563309	0.430383378	0.114318696	0.455297927	NA	NA	NA	NA	NA	NA	NA
TCGA.A8.A09G	BRCA	deconstructSigs	0.0653166215393671	0.082406109	0.88774688	0	NA	NA	NA	NA	NA	NA	NA
TCGA.A8.A09I	BRCA	deconstructSigs	0.0900058523184191	0.505229387	0.424367064	0.070403549	NA	NA	NA	NA	NA	NA	NA
TCGA.A8.A09K	BRCA	deconstructSigs	0.178105678678447	0.548669333	0.236281421	0.215049247	NA	NA	NA	NA	NA	NA	NA
TCGA.A8.A09M	BRCA	deconstructSigs	0.11257021305542	0.246586534	0.150748498	0.602664968	NA	NA	NA	NA	NA	NA	NA
TCGA.A8.A09N	BRCA	deconstructSigs	0.10432692485039	0.364060191	0.575270559	0.060669249	NA	NA	NA	NA	NA	NA	NA
TCGA.A8.A09Q	BRCA	deconstructSigs	0.112904742350572	0.698268681	0	0.243315408	NA	NA	NA	NA	NA	NA	NA
TCGA.A8.A09R	BRCA	deconstructSigs	0.165599674777568	0.470206391	0	0.529793609	NA	NA	NA	NA	NA	NA	NA
TCGA.A8.A09T	BRCA	deconstructSigs	0.227102326035903	0.56508028	0.063446612	0.371473108	NA	NA	NA	NA	NA	NA	NA
TCGA.A8.A09V	BRCA	deconstructSigs	0.23485500166151	0.438687784	0	0.561312216	NA	NA	NA	NA	NA	NA	NA
TCGA.A8.A09W	BRCA	deconstructSigs	0.140653028267916	0.394794735	0	0.605205265	NA	NA	NA	NA	NA	NA	NA
TCGA.A8.A09X	BRCA	deconstructSigs	0.16316545007817	0.416332095	0.419477521	0.164190383	NA	NA	NA	NA	NA	NA	NA
TCGA.A8.A09Z	BRCA	deconstructSigs	0.0957756374370455	0.811845241	0	0.188154759	NA	NA	NA	NA	NA	NA	NA
TCGA.A8.A0A1	BRCA	deconstructSigs	0.201430703050257	0.916372435	0.083627565	0	NA	NA	NA	NA	NA	NA	NA
TCGA.A8.A0A2	BRCA	deconstructSigs	0.242839094486733	0.647737509	0	0.352262491	NA	NA	NA	NA	NA	NA	NA
TCGA.A8.A0A4	BRCA	deconstructSigs	0.226500317012415	0.770637116	0	0.229362884	NA	NA	NA	NA	NA	NA	NA
TCGA.A8.A0A9	BRCA	deconstructSigs	0.194149143304342	0.573811066	0.371746918	0	NA	NA	NA	NA	NA	NA	NA
TCGA.A8.A0AB	BRCA	deconstructSigs	0.234467421664134	0.484664671	0	0.515335329	NA	NA	NA	NA	NA	NA	NA
TCGA.A8.A0AD	BRCA	deconstructSigs	0.256122445623406	0.454531705	0.063489302	0.481978993	NA	NA	NA	NA	NA	NA	NA
TCGA.AC.A23C	BRCA	deconstructSigs	0.11203902426265	0.133650865	0.468062024	0.39828711	NA	NA	NA	NA	NA	NA	NA
TCGA.AC.A23E	BRCA	deconstructSigs	0.300592843047759	0.668715201	0	0.331284799	NA	NA	NA	NA	NA	NA	NA
TCGA.AC.A23H	BRCA	deconstructSigs	0.0482231606818405	0	0.980375954	0	NA	NA	NA	NA	NA	NA	NA
TCGA.AC.A2B8	BRCA	deconstructSigs	0.0899404221494421	0.13585197	0.842922252	0	NA	NA	NA	NA	NA	NA	NA
TCGA.AC.A2FG	BRCA	deconstructSigs	0.196499851870737	0.528153285	0.246071123	0.225775592	NA	NA	NA	NA	NA	NA	NA
TCGA.AN.A03X	BRCA	deconstructSigs	0.233888526958729	0.321229419	0	0.678770581	NA	NA	NA	NA	NA	NA	NA
TCGA.AN.A03Y	BRCA	deconstructSigs	0.183573019449598	0.818857391	0.146747087	0	NA	NA	NA	NA	NA	NA	NA
TCGA.AN.A041	BRCA	deconstructSigs	0.248856120942776	0.59716169	0	0.40283831	NA	NA	NA	NA	NA	NA	NA
TCGA.AN.A049	BRCA	deconstructSigs	0.162952403375892	0.812470156	0	0.187529844	NA	NA	NA	NA	NA	NA	NA
TCGA.AN.A04A	BRCA	deconstructSigs	0.206798696346834	1	0	0	NA	NA	NA	NA	NA	NA	NA
TCGA.AN.A04C	BRCA	deconstructSigs	0.147239652007723	0.636894147	0	0.363105853	NA	NA	NA	NA	NA	NA	NA
TCGA.AN.A04D	BRCA	deconstructSigs	0.112520670224423	0.224026405	0.070287387	0.705686208	NA	NA	NA	NA	NA	NA	NA
TCGA.AN.A0AJ	BRCA	deconstructSigs	0.119833923328292	0.527478163	0.185595007	0.28692683	NA	NA	NA	NA	NA	NA	NA
TCGA.AN.A0AK	BRCA	deconstructSigs	0.0860191894757168	0.841820547	0	0.142558841	NA	NA	NA	NA	NA	NA	NA
TCGA.AN.A0AL	BRCA	deconstructSigs	0.125668812192638	0.155716843	0.140624138	0.703659019	NA	NA	NA	NA	NA	NA	NA
TCGA.AN.A0AM	BRCA	deconstructSigs	0.143293249588514	0.419144304	0	0.580855696	NA	NA	NA	NA	NA	NA	NA
TCGA.AN.A0AR	BRCA	deconstructSigs	0.110976208853467	0	0.131386916	0.820947655	NA	NA	NA	NA	NA	NA	NA
TCGA.AN.A0AS	BRCA	deconstructSigs	0.204311784412898	0.555170061	0.088891801	0.355938138	NA	NA	NA	NA	NA	NA	NA
TCGA.AN.A0AT	BRCA	deconstructSigs	0.120877332593253	0.217053764	0.098433548	0.684512688	NA	NA	NA	NA	NA	NA	NA
TCGA.AN.A0FD	BRCA	deconstructSigs	0.19472972407861	0.233740804	0	0.766259196	NA	NA	NA	NA	NA	NA	NA
TCGA.AN.A0FF	BRCA	deconstructSigs	0.227637960065189	0.912734195	0	0.087265805	NA	NA	NA	NA	NA	NA	NA
TCGA.AN.A0FJ	BRCA	deconstructSigs	0.131238847473748	0.264935493	0.358815823	0.376248685	NA	NA	NA	NA	NA	NA	NA
TCGA.AN.A0FK	BRCA	deconstructSigs	0.177489408738347	0.639030818	0.103795103	0.257174078	NA	NA	NA	NA	NA	NA	NA
TCGA.AN.A0FL	BRCA	deconstructSigs	0.10123750032477	0.296137689	0.168948307	0.534914004	NA	NA	NA	NA	NA	NA	NA
TCGA.AN.A0FN	BRCA	deconstructSigs	0.322789479000518	0.451958647	0	0.548041353	NA	NA	NA	NA	NA	NA	NA
TCGA.AN.A0FS	BRCA	deconstructSigs	0.152035605886626	0.681800193	0.189757107	0.128442699	NA	NA	NA	NA	NA	NA	NA
TCGA.AN.A0FT	BRCA	deconstructSigs	0.102567194041247	0.509718636	0.307895543	0.18238582	NA	NA	NA	NA	NA	NA	NA
TCGA.AN.A0FV	BRCA	deconstructSigs	0.0971307297253802	0.285447648	0.444278747	0.270273605	NA	NA	NA	NA	NA	NA	NA
TCGA.AN.A0FW	BRCA	deconstructSigs	0.106445547484324	0.279254334	0.114932956	0.605812709	NA	NA	NA	NA	NA	NA	NA
TCGA.AN.A0FX	BRCA	deconstructSigs	0.111264698884286	0.415366178	0.064039843	0.520593979	NA	NA	NA	NA	NA	NA	NA
TCGA.AN.A0FY	BRCA	deconstructSigs	0.165291422598319	0.952504078	0	0	NA	NA	NA	NA	NA	NA	NA
TCGA.AN.A0FZ	BRCA	deconstructSigs	0.156855307389333	0.824105357	0.095361453	0.080533189	NA	NA	NA	NA	NA	NA	NA
TCGA.AN.A0G0	BRCA	deconstructSigs	0.198453437149643	0.719529137	0	0.224283205	NA	NA	NA	NA	NA	NA	NA
TCGA.AN.A0XL	BRCA	deconstructSigs	0.200550185697084	0.481860982	0.138350727	0.379788291	NA	NA	NA	NA	NA	NA	NA
TCGA.AN.A0XN	BRCA	deconstructSigs	0.0951564079283619	0.214279553	0.090015541	0.695704906	NA	NA	NA	NA	NA	NA	NA
TCGA.AN.A0XO	BRCA	deconstructSigs	0.22501159414378	0.477231395	0.399285335	0.12348327	NA	NA	NA	NA	NA	NA	NA
TCGA.AN.A0XP	BRCA	deconstructSigs	0.217704464578624	0.326004215	0.341856896	0.332138889	NA	NA	NA	NA	NA	NA	NA
TCGA.AN.A0XR	BRCA	deconstructSigs	0.218661640324315	0.309245759	0.240306321	0.45044792	NA	NA	NA	NA	NA	NA	NA
TCGA.AN.A0XS	BRCA	deconstructSigs	0.236290210233872	0.612906227	0.202462749	0.184631023	NA	NA	NA	NA	NA	NA	NA
TCGA.AN.A0XT	BRCA	deconstructSigs	0.241411466783679	0.822646965	0	0.177353035	NA	NA	NA	NA	NA	NA	NA
TCGA.AN.A0XU	BRCA	deconstructSigs	0.122267802638343	0.256424535	0.123982422	0.619593044	NA	NA	NA	NA	NA	NA	NA
TCGA.AN.A0XV	BRCA	deconstructSigs	0.232150867420451	0.406693813	0	0.593306187	NA	NA	NA	NA	NA	NA	NA
TCGA.AN.A0XW	BRCA	deconstructSigs	0.0854000586349852	0	1	0	NA	NA	NA	NA	NA	NA	NA
TCGA.AO.A03L	BRCA	deconstructSigs	0.288705279304606	0.110895127	0	0.889104873	NA	NA	NA	NA	NA	NA	NA
TCGA.AO.A03M	BRCA	deconstructSigs	0.0465090300251623	0	0.96868299	0	NA	NA	NA	NA	NA	NA	NA
TCGA.AO.A03N	BRCA	deconstructSigs	0.134445461965024	0.322974286	0.613402864	0.06362285	NA	NA	NA	NA	NA	NA	NA
TCGA.AO.A03O	BRCA	deconstructSigs	0.144795929912813	0.782608408	0	0.217391592	NA	NA	NA	NA	NA	NA	NA
TCGA.AO.A03P	BRCA	deconstructSigs	0.135119169867267	0.676794223	0	0.323205777	NA	NA	NA	NA	NA	NA	NA
TCGA.AO.A03R	BRCA	deconstructSigs	0.15019953110804	0.740054654	0	0.259945346	NA	NA	NA	NA	NA	NA	NA
TCGA.AO.A03T	BRCA	deconstructSigs	0.118064761155729	0.162387417	0.180380858	0.657231724	NA	NA	NA	NA	NA	NA	NA
TCGA.AO.A03U	BRCA	deconstructSigs	0.491505449224484	0	0	0.99436365	NA	NA	NA	NA	NA	NA	NA
TCGA.AO.A03V	BRCA	deconstructSigs	0.17750019724847	0.346060784	0.333103965	0.320835251	NA	NA	NA	NA	NA	NA	NA
TCGA.AO.A0J2	BRCA	deconstructSigs	0.15469761746101	0.306786422	0	0.693213578	NA	NA	NA	NA	NA	NA	NA
TCGA.AO.A0J3	BRCA	deconstructSigs	0.145020740788883	0.511815811	0.335214053	0.152970136	NA	NA	NA	NA	NA	NA	NA
TCGA.AO.A0J4	BRCA	deconstructSigs	0.145870247746754	0.304466041	0.307237654	0.388296305	NA	NA	NA	NA	NA	NA	NA
TCGA.AO.A0J5	BRCA	deconstructSigs	0.147941069365074	0.586957413	0.083460503	0.329582084	NA	NA	NA	NA	NA	NA	NA
TCGA.AO.A0J6	BRCA	deconstructSigs	0.110820508130563	0.175376664	0.161944226	0.662679111	NA	NA	NA	NA	NA	NA	NA
TCGA.AO.A0J7	BRCA	deconstructSigs	0.291653075269457	0.71424504	0	0.28575496	NA	NA	NA	NA	NA	NA	NA
TCGA.AO.A0J8	BRCA	deconstructSigs	0.247792676525183	0.560224421	0	0.439775579	NA	NA	NA	NA	NA	NA	NA
TCGA.AO.A0J9	BRCA	deconstructSigs	0.169412779355874	0.155627643	0.844372357	0	NA	NA	NA	NA	NA	NA	NA
TCGA.AO.A0JA	BRCA	deconstructSigs	0.271973662812743	0	0.981426072	0	NA	NA	NA	NA	NA	NA	NA
TCGA.AO.A0JB	BRCA	deconstructSigs	0.131722627851037	0.247979709	0.153118041	0.59890225	NA	NA	NA	NA	NA	NA	NA
TCGA.AO.A0JC	BRCA	deconstructSigs	0.319326678300349	0	0.48657941	0.504385751	NA	NA	NA	NA	NA	NA	NA
TCGA.AO.A0JD	BRCA	deconstructSigs	0.112448097303889	0.344743712	0	0.655256288	NA	NA	NA	NA	NA	NA	NA
TCGA.AO.A0JE	BRCA	deconstructSigs	0.172483548258487	0.34889402	0.453806827	0.197299153	NA	NA	NA	NA	NA	NA	NA
TCGA.AO.A0JF	BRCA	deconstructSigs	0.250543421937646	0.271548267	0.243481222	0.484970511	NA	NA	NA	NA	NA	NA	NA
TCGA.AO.A0JI	BRCA	deconstructSigs	0.262664476265333	1	0	0	NA	NA	NA	NA	NA	NA	NA
TCGA.AO.A0JJ	BRCA	deconstructSigs	0.306725554714328	0.548617744	0	0.451382256	NA	NA	NA	NA	NA	NA	NA
TCGA.AO.A0JL	BRCA	deconstructSigs	0.138663225180068	0.460547964	0.151139223	0.388312813	NA	NA	NA	NA	NA	NA	NA
TCGA.AO.A0JM	BRCA	deconstructSigs	0.161608400786178	0.583122168	0.285700332	0.1311775	NA	NA	NA	NA	NA	NA	NA
TCGA.AO.A124	BRCA	deconstructSigs	0.0952608075711925	0.239280449	0	0.760719551	NA	NA	NA	NA	NA	NA	NA
TCGA.AO.A126	BRCA	deconstructSigs	0.293128118684318	0.339576939	0.207370264	0.453052798	NA	NA	NA	NA	NA	NA	NA
TCGA.AO.A128	BRCA	deconstructSigs	0.0778696580378151	0.96097578	0	0	NA	NA	NA	NA	NA	NA	NA
TCGA.AO.A129	BRCA	deconstructSigs	0.0997525891705865	0.298901628	0.203121212	0.49797716	NA	NA	NA	NA	NA	NA	NA
TCGA.AO.A12A	BRCA	deconstructSigs	0.296090371552754	0.614005249	0.306200329	0.079794422	NA	NA	NA	NA	NA	NA	NA
TCGA.AO.A12B	BRCA	deconstructSigs	0.266078159141817	0.693181666	0	0.25070523	NA	NA	NA	NA	NA	NA	NA
TCGA.AO.A12E	BRCA	deconstructSigs	0.0554526192719838	0.684800071	0.086792844	0.228407085	NA	NA	NA	NA	NA	NA	NA
TCGA.AO.A12F	BRCA	deconstructSigs	0.218155138181221	0.978389025	0	0	NA	NA	NA	NA	NA	NA	NA
TCGA.AO.A12G	BRCA	deconstructSigs	0.188024468396294	0.370042576	0.209642317	0.420315107	NA	NA	NA	NA	NA	NA	NA
TCGA.AO.A12H	BRCA	deconstructSigs	0.21609603144358	0.727919209	0	0.272080791	NA	NA	NA	NA	NA	NA	NA
TCGA.AO.A1KP	BRCA	deconstructSigs	0.214625015913679	0.73373127	0	0.26626873	NA	NA	NA	NA	NA	NA	NA
TCGA.AO.A1KR	BRCA	deconstructSigs	0.139467917544297	0.26789503	0.17508136	0.55702361	NA	NA	NA	NA	NA	NA	NA
TCGA.AO.A1KS	BRCA	deconstructSigs	0.272190017451816	0.234751892	0.765248108	0	NA	NA	NA	NA	NA	NA	NA
TCGA.AO.A1KT	BRCA	deconstructSigs	0.161286576495059	0.602576503	0.099147874	0.298275622	NA	NA	NA	NA	NA	NA	NA
TCGA.AQ.A04H	BRCA	deconstructSigs	0.119305964990284	0.871790638	0	0.079174699	NA	NA	NA	NA	NA	NA	NA
TCGA.AQ.A04J	BRCA	deconstructSigs	0.146011251296688	0.19737972	0	0.757012207	NA	NA	NA	NA	NA	NA	NA
TCGA.AQ.A0Y5	BRCA	deconstructSigs	0.133578022575106	0.720285921	0.279714079	0	NA	NA	NA	NA	NA	NA	NA
TCGA.AQ.A1H2	BRCA	deconstructSigs	0.208307144370599	0.54431869	0.124609999	0.331071311	NA	NA	NA	NA	NA	NA	NA
TCGA.AQ.A1H3	BRCA	deconstructSigs	0.242700948499175	1	0	0	NA	NA	NA	NA	NA	NA	NA
TCGA.AR.A0TS	BRCA	deconstructSigs	0.153892856765082	0.238024362	0.285744629	0.47623101	NA	NA	NA	NA	NA	NA	NA
TCGA.AR.A0TU	BRCA	deconstructSigs	0.153582172740915	0.20265616	0.186159808	0.611184032	NA	NA	NA	NA	NA	NA	NA
TCGA.AR.A0TX	BRCA	deconstructSigs	0.0383799339634242	0	0.935101161	0.062634407	NA	NA	NA	NA	NA	NA	NA
TCGA.AR.A0TY	BRCA	deconstructSigs	0.139363233927698	0.270805576	0	0.729194424	NA	NA	NA	NA	NA	NA	NA
TCGA.AR.A0U0	BRCA	deconstructSigs	0.242800316543377	0.563659446	0	0.436340554	NA	NA	NA	NA	NA	NA	NA
TCGA.AR.A0U1	BRCA	deconstructSigs	0.128371548840879	0.153559307	0	0.846440693	NA	NA	NA	NA	NA	NA	NA
TCGA.AR.A0U2	BRCA	deconstructSigs	0.154696848990934	0.621193073	0	0.378806927	NA	NA	NA	NA	NA	NA	NA
TCGA.AR.A0U3	BRCA	deconstructSigs	0.157610402684722	0.783926093	0	0.216073907	NA	NA	NA	NA	NA	NA	NA
TCGA.AR.A1AH	BRCA	deconstructSigs	0.141404099554567	0.302636917	0	0.662393419	NA	NA	NA	NA	NA	NA	NA
TCGA.AR.A1AI	BRCA	deconstructSigs	0.195268859619851	0.442001891	0	0.557998109	NA	NA	NA	NA	NA	NA	NA
TCGA.AR.A1AJ	BRCA	deconstructSigs	0.264385404650844	0.785196021	0.214803979	0	NA	NA	NA	NA	NA	NA	NA
TCGA.AR.A1AK	BRCA	deconstructSigs	0.116529436146654	0.45486601	0.493538471	0	NA	NA	NA	NA	NA	NA	NA
TCGA.AR.A1AL	BRCA	deconstructSigs	0.206151870302482	0.58898557	0.193376244	0.217638186	NA	NA	NA	NA	NA	NA	NA
TCGA.AR.A1AN	BRCA	deconstructSigs	0.253185032146161	1	0	0	NA	NA	NA	NA	NA	NA	NA
TCGA.AR.A1AP	BRCA	deconstructSigs	0.169955182631593	0.800802822	0.199197178	0	NA	NA	NA	NA	NA	NA	NA
TCGA.AR.A1AQ	BRCA	deconstructSigs	0.15058489203458	0.598765354	0.085229837	0.316004808	NA	NA	NA	NA	NA	NA	NA
TCGA.AR.A1AR	BRCA	deconstructSigs	0.186060975725397	0.426996855	0.16682489	0.406178255	NA	NA	NA	NA	NA	NA	NA
TCGA.AR.A1AS	BRCA	deconstructSigs	0.19029936851256	0.461635718	0.538364282	0	NA	NA	NA	NA	NA	NA	NA
TCGA.AR.A1AU	BRCA	deconstructSigs	0.273555922573497	0.924571811	0	0.075428189	NA	NA	NA	NA	NA	NA	NA
TCGA.AR.A1AV	BRCA	deconstructSigs	0.158343000311012	0.825253578	0.160796062	0	NA	NA	NA	NA	NA	NA	NA
TCGA.AR.A1AX	BRCA	deconstructSigs	0.249302280890149	1	0	0	NA	NA	NA	NA	NA	NA	NA
TCGA.AR.A1AY	BRCA	deconstructSigs	0.132554869568188	0.511324168	0.19123596	0.297439872	NA	NA	NA	NA	NA	NA	NA
TCGA.AR.A24H	BRCA	deconstructSigs	0.108511290133217	0.113901091	0.140857605	0.745241303	NA	NA	NA	NA	NA	NA	NA
TCGA.AR.A24K	BRCA	deconstructSigs	0.233626050607657	0.732017742	0	0.267982258	NA	NA	NA	NA	NA	NA	NA
TCGA.AR.A24L	BRCA	deconstructSigs	0.175579803115297	0	0	0.961732721	NA	NA	NA	NA	NA	NA	NA
TCGA.AR.A24M	BRCA	deconstructSigs	0.242937671173915	0.518828137	0.121416727	0.359755137	NA	NA	NA	NA	NA	NA	NA
TCGA.AR.A24N	BRCA	deconstructSigs	0.22376384945795	0.71738997	0.282201822	0	NA	NA	NA	NA	NA	NA	NA
TCGA.AR.A24O	BRCA	deconstructSigs	0.255711027582687	0.840800753	0	0.159199247	NA	NA	NA	NA	NA	NA	NA
TCGA.AR.A24P	BRCA	deconstructSigs	0.324602833704388	0.672379907	0	0.327620093	NA	NA	NA	NA	NA	NA	NA
TCGA.AR.A24Q	BRCA	deconstructSigs	0.0950761426449483	0.074106472	0.234279602	0.691613926	NA	NA	NA	NA	NA	NA	NA
TCGA.AR.A24R	BRCA	deconstructSigs	0.316415863287579	0.613388709	0.118930223	0.267681068	NA	NA	NA	NA	NA	NA	NA
TCGA.AR.A24S	BRCA	deconstructSigs	0.174165240772788	0.280165692	0.295157385	0.424676923	NA	NA	NA	NA	NA	NA	NA
TCGA.AR.A24T	BRCA	deconstructSigs	0.272916684463539	0.989961648	0	0	NA	NA	NA	NA	NA	NA	NA
TCGA.AR.A24V	BRCA	deconstructSigs	0.202095355404364	0.540338184	0.210065879	0.249595936	NA	NA	NA	NA	NA	NA	NA
TCGA.AR.A24W	BRCA	deconstructSigs	0.578717963239528	0.84727886	0	0.15272114	NA	NA	NA	NA	NA	NA	NA
TCGA.AR.A24X	BRCA	deconstructSigs	0.299565558073718	0.58050819	0	0.41949181	NA	NA	NA	NA	NA	NA	NA
TCGA.AR.A24Z	BRCA	deconstructSigs	0.170647449089104	0.307076238	0.067778233	0.625145528	NA	NA	NA	NA	NA	NA	NA
TCGA.AR.A250	BRCA	deconstructSigs	0.148801242648099	0.271055839	0.372597126	0.356347036	NA	NA	NA	NA	NA	NA	NA
TCGA.AR.A251	BRCA	deconstructSigs	0.0980351351146425	0.119911274	0.180298124	0.699790603	NA	NA	NA	NA	NA	NA	NA
TCGA.AR.A254	BRCA	deconstructSigs	0.249184007420733	0.521658749	0.241154069	0.237187183	NA	NA	NA	NA	NA	NA	NA
TCGA.AR.A255	BRCA	deconstructSigs	0.148741730207438	0.353422311	0.151654911	0.494922778	NA	NA	NA	NA	NA	NA	NA
TCGA.AR.A256	BRCA	deconstructSigs	0.0811648734198789	0.151430598	0.197587945	0.650981457	NA	NA	NA	NA	NA	NA	NA
TCGA.B6.A0I2	BRCA	deconstructSigs	0.220424061653274	0.407401355	0	0.592598645	NA	NA	NA	NA	NA	NA	NA
TCGA.B6.A0I5	BRCA	deconstructSigs	0.246518069247257	0.682332028	0	0.317667972	NA	NA	NA	NA	NA	NA	NA
TCGA.B6.A0I6	BRCA	deconstructSigs	0.114208309667548	0.202101027	0.101365531	0.696533442	NA	NA	NA	NA	NA	NA	NA
TCGA.B6.A0I8	BRCA	deconstructSigs	0.11293107919173	0.207567608	0.17334776	0.619084632	NA	NA	NA	NA	NA	NA	NA
TCGA.B6.A0I9	BRCA	deconstructSigs	0.14947022931688	0.538063431	0.086564093	0.375372476	NA	NA	NA	NA	NA	NA	NA
TCGA.B6.A0IA	BRCA	deconstructSigs	0.237759311057	0.530617491	0.235957052	0.233425458	NA	NA	NA	NA	NA	NA	NA
TCGA.B6.A0IB	BRCA	deconstructSigs	0.18143399635325	0.514877995	0	0.485122005	NA	NA	NA	NA	NA	NA	NA
TCGA.B6.A0IC	BRCA	deconstructSigs	0.165838994687552	0.473368283	0.203933971	0.322697746	NA	NA	NA	NA	NA	NA	NA
TCGA.B6.A0IE	BRCA	deconstructSigs	0.189306886793622	0.647696011	0	0.352303989	NA	NA	NA	NA	NA	NA	NA
TCGA.B6.A0IG	BRCA	deconstructSigs	0.192666394812801	0.554435172	0.180693083	0.264871746	NA	NA	NA	NA	NA	NA	NA
TCGA.B6.A0IH	BRCA	deconstructSigs	0.192191472926815	0.793925877	0.094640946	0.111433178	NA	NA	NA	NA	NA	NA	NA
TCGA.B6.A0IJ	BRCA	deconstructSigs	0.0979890544117771	0.104044763	0.194832032	0.701123206	NA	NA	NA	NA	NA	NA	NA
TCGA.B6.A0IK	BRCA	deconstructSigs	0.085221154972698	0.229914617	0.762195557	0	NA	NA	NA	NA	NA	NA	NA
TCGA.B6.A0IM	BRCA	deconstructSigs	0.228756197226257	0.594979759	0.079852436	0.325167806	NA	NA	NA	NA	NA	NA	NA
TCGA.B6.A0IN	BRCA	deconstructSigs	0.188300098134906	0.47650767	0.138804939	0.384687392	NA	NA	NA	NA	NA	NA	NA
TCGA.B6.A0IO	BRCA	deconstructSigs	0.123387856162545	0.500959617	0.416490879	0.082549504	NA	NA	NA	NA	NA	NA	NA
TCGA.B6.A0IP	BRCA	deconstructSigs	0.21187278321072	0.926389167	0	0.073610833	NA	NA	NA	NA	NA	NA	NA
TCGA.B6.A0IQ	BRCA	deconstructSigs	0.159668553886747	0.574340504	0.197171874	0.228487622	NA	NA	NA	NA	NA	NA	NA
TCGA.B6.A0RE	BRCA	deconstructSigs	0.119638558442729	0.185652009	0.319259519	0.495088473	NA	NA	NA	NA	NA	NA	NA
TCGA.B6.A0RG	BRCA	deconstructSigs	0.138290160243152	0.148510053	0.218246241	0.633243706	NA	NA	NA	NA	NA	NA	NA
TCGA.B6.A0RH	BRCA	deconstructSigs	0.170111384872057	0.417282878	0.355322284	0.227394838	NA	NA	NA	NA	NA	NA	NA
TCGA.B6.A0RI	BRCA	deconstructSigs	0.322970350562016	0.229587261	0.270586144	0.499826595	NA	NA	NA	NA	NA	NA	NA
TCGA.B6.A0RN	BRCA	deconstructSigs	0.150494678130274	0.754716016	0.060840289	0.184443695	NA	NA	NA	NA	NA	NA	NA
TCGA.B6.A0RO	BRCA	deconstructSigs	0.194845839457949	0.556349617	0	0.443650383	NA	NA	NA	NA	NA	NA	NA
TCGA.B6.A0RP	BRCA	deconstructSigs	0.234194553589809	0.316964534	0	0.683035466	NA	NA	NA	NA	NA	NA	NA
TCGA.B6.A0RU	BRCA	deconstructSigs	0.178391905964086	0.335674578	0.076565283	0.587760138	NA	NA	NA	NA	NA	NA	NA
TCGA.B6.A0RV	BRCA	deconstructSigs	0.124983693021952	0.120577777	0.879422223	0	NA	NA	NA	NA	NA	NA	NA
TCGA.B6.A0WS	BRCA	deconstructSigs	0.195786496975016	0.58754064	0.148371017	0.264088343	NA	NA	NA	NA	NA	NA	NA
TCGA.B6.A0WT	BRCA	deconstructSigs	0.223237938086503	0.810351733	0	0.189648267	NA	NA	NA	NA	NA	NA	NA
TCGA.B6.A0WV	BRCA	deconstructSigs	0.207402707038821	0.439376085	0	0.560623915	NA	NA	NA	NA	NA	NA	NA
TCGA.B6.A0WW	BRCA	deconstructSigs	0.183487673225298	0.536302896	0.275870366	0.187826738	NA	NA	NA	NA	NA	NA	NA
TCGA.B6.A0WX	BRCA	deconstructSigs	0.174393032858597	0.554167127	0	0.445832873	NA	NA	NA	NA	NA	NA	NA
TCGA.B6.A0WY	BRCA	deconstructSigs	0.255788711330215	0.628867695	0.080061998	0.291070307	NA	NA	NA	NA	NA	NA	NA
TCGA.B6.A0WZ	BRCA	deconstructSigs	0.135755909604293	0	0.692903591	0.307096409	NA	NA	NA	NA	NA	NA	NA
TCGA.B6.A0X0	BRCA	deconstructSigs	0.23582008189747	0.508909697	0	0.491090303	NA	NA	NA	NA	NA	NA	NA
TCGA.B6.A0X1	BRCA	deconstructSigs	0.131855314374092	0.183170744	0.238306391	0.578522865	NA	NA	NA	NA	NA	NA	NA
TCGA.B6.A0X5	BRCA	deconstructSigs	0.251757374637772	0.529717623	0.183212256	0.287070121	NA	NA	NA	NA	NA	NA	NA
TCGA.B6.A0X7	BRCA	deconstructSigs	0.302339905883055	1	0	0	NA	NA	NA	NA	NA	NA	NA
TCGA.B6.A1KC	BRCA	deconstructSigs	0.249140410706871	0.464323823	0	0.535676177	NA	NA	NA	NA	NA	NA	NA
TCGA.B6.A1KF	BRCA	deconstructSigs	0.167478100795488	0.462227189	0.188831195	0.348941616	NA	NA	NA	NA	NA	NA	NA
TCGA.B6.A1KI	BRCA	deconstructSigs	0.232472637195311	0.459046051	0	0.540953949	NA	NA	NA	NA	NA	NA	NA
TCGA.B6.A1KN	BRCA	deconstructSigs	0.153775057849493	0.496213222	0	0.503786778	NA	NA	NA	NA	NA	NA	NA
TCGA.BH.A0AU	BRCA	deconstructSigs	0.259673611501457	0.487584379	0.214352852	0.298062768	NA	NA	NA	NA	NA	NA	NA
TCGA.BH.A0AV	BRCA	deconstructSigs	0.122370521883541	0.250857165	0.20130077	0.547842064	NA	NA	NA	NA	NA	NA	NA
TCGA.BH.A0AW	BRCA	deconstructSigs	0.0699199196607068	0.286710697	0.511954987	0.201334316	NA	NA	NA	NA	NA	NA	NA
TCGA.BH.A0AY	BRCA	deconstructSigs	0.176966158184401	0.405475175	0.148880628	0.445644198	NA	NA	NA	NA	NA	NA	NA
TCGA.BH.A0AZ	BRCA	deconstructSigs	0.14798420563211	0.102528341	0.305633704	0.591837955	NA	NA	NA	NA	NA	NA	NA
TCGA.BH.A0B0	BRCA	deconstructSigs	0.188464436116893	0.129419361	0.870580639	0	NA	NA	NA	NA	NA	NA	NA
TCGA.BH.A0B1	BRCA	deconstructSigs	0.137118684625599	0.574762044	0	0.425237956	NA	NA	NA	NA	NA	NA	NA
TCGA.BH.A0B3	BRCA	deconstructSigs	0.192708018793408	0.469746105	0.257782957	0.272470938	NA	NA	NA	NA	NA	NA	NA
TCGA.BH.A0B4	BRCA	deconstructSigs	0.134782668877292	0.279396512	0.286069569	0.434533919	NA	NA	NA	NA	NA	NA	NA
TCGA.BH.A0B5	BRCA	deconstructSigs	0.149557523176526	0.103269018	0.896730982	0	NA	NA	NA	NA	NA	NA	NA
TCGA.BH.A0B7	BRCA	deconstructSigs	0.361201468227299	0.585585353	0.110498234	0.303916413	NA	NA	NA	NA	NA	NA	NA
TCGA.BH.A0B8	BRCA	deconstructSigs	0.210159467877664	0.355557964	0.281984646	0.36245739	NA	NA	NA	NA	NA	NA	NA
TCGA.BH.A0B9	BRCA	deconstructSigs	0.153865345064016	0.414875835	0.279989418	0.305134748	NA	NA	NA	NA	NA	NA	NA
TCGA.BH.A0BA	BRCA	deconstructSigs	0.200303052917443	0.601415125	0.159498034	0.239086841	NA	NA	NA	NA	NA	NA	NA
TCGA.BH.A0BC	BRCA	deconstructSigs	0.169243416953657	0.51338313	0.216909258	0.269707612	NA	NA	NA	NA	NA	NA	NA
TCGA.BH.A0BD	BRCA	deconstructSigs	0.21664095863184	0.509488042	0	0.490511958	NA	NA	NA	NA	NA	NA	NA
TCGA.BH.A0BF	BRCA	deconstructSigs	0.180763417565737	0.362202453	0.216604517	0.42119303	NA	NA	NA	NA	NA	NA	NA
TCGA.BH.A0BG	BRCA	deconstructSigs	0.182370274568095	0.244202606	0.149105608	0.606691785	NA	NA	NA	NA	NA	NA	NA
TCGA.BH.A0BJ	BRCA	deconstructSigs	0.267585610497796	0.250344455	0	0.749655545	NA	NA	NA	NA	NA	NA	NA
TCGA.BH.A0BL	BRCA	deconstructSigs	0.157971291598178	0.330392633	0	0.669607367	NA	NA	NA	NA	NA	NA	NA
TCGA.BH.A0BM	BRCA	deconstructSigs	0.289874616589323	0.367362563	0	0.632637437	NA	NA	NA	NA	NA	NA	NA
TCGA.BH.A0BP	BRCA	deconstructSigs	0.0718234579399641	0.382192809	0.28790609	0.329901102	NA	NA	NA	NA	NA	NA	NA
TCGA.BH.A0BR	BRCA	deconstructSigs	0.194083395193514	0.470185811	0.529814189	0	NA	NA	NA	NA	NA	NA	NA
TCGA.BH.A0BS	BRCA	deconstructSigs	0.305383705177967	0.620900153	0.233948381	0.145151466	NA	NA	NA	NA	NA	NA	NA
TCGA.BH.A0BT	BRCA	deconstructSigs	0.203495555133621	0.630071154	0.214102858	0.155825988	NA	NA	NA	NA	NA	NA	NA
TCGA.BH.A0BV	BRCA	deconstructSigs	0.195039841811725	0.509412586	0.251995776	0.238591638	NA	NA	NA	NA	NA	NA	NA
TCGA.BH.A0BW	BRCA	deconstructSigs	0.117253382585628	0.404677964	0.068637593	0.526684443	NA	NA	NA	NA	NA	NA	NA
TCGA.BH.A0C0	BRCA	deconstructSigs	0.12536601973969	0.191726365	0.097921656	0.710351979	NA	NA	NA	NA	NA	NA	NA
TCGA.BH.A0C1	BRCA	deconstructSigs	0.208953089844177	0.770768415	0.201479789	0	NA	NA	NA	NA	NA	NA	NA
TCGA.BH.A0C3	BRCA	deconstructSigs	0.292778071383612	0.555835205	0	0.444164795	NA	NA	NA	NA	NA	NA	NA
TCGA.BH.A0C7	BRCA	deconstructSigs	0.162604429839857	0.475440783	0.131627088	0.392932129	NA	NA	NA	NA	NA	NA	NA
TCGA.BH.A0DD	BRCA	deconstructSigs	0.234549366377762	0.983224533	0	0	NA	NA	NA	NA	NA	NA	NA
TCGA.BH.A0DE	BRCA	deconstructSigs	0.207844553719083	0.634663821	0	0.365336179	NA	NA	NA	NA	NA	NA	NA
TCGA.BH.A0DG	BRCA	deconstructSigs	0.266021524941526	0.329476696	0	0.670523304	NA	NA	NA	NA	NA	NA	NA
TCGA.BH.A0DH	BRCA	deconstructSigs	0.237833304590251	0.253273307	0.482797036	0.263929657	NA	NA	NA	NA	NA	NA	NA
TCGA.BH.A0DI	BRCA	deconstructSigs	0.185948696110027	0.690054638	0.309945362	0	NA	NA	NA	NA	NA	NA	NA
TCGA.BH.A0DK	BRCA	deconstructSigs	0.13029247514288	0.350745347	0.120691656	0.528562997	NA	NA	NA	NA	NA	NA	NA
TCGA.BH.A0DL	BRCA	deconstructSigs	0.156032140840223	0.352404117	0.193124085	0.454471798	NA	NA	NA	NA	NA	NA	NA
TCGA.BH.A0DO	BRCA	deconstructSigs	0.255611317566082	0.705916868	0.294083132	0	NA	NA	NA	NA	NA	NA	NA
TCGA.BH.A0DP	BRCA	deconstructSigs	0.225113890460168	0.57693034	0.130876148	0.292193512	NA	NA	NA	NA	NA	NA	NA
TCGA.BH.A0DQ	BRCA	deconstructSigs	0.223550649724743	0.594936516	0	0.405063484	NA	NA	NA	NA	NA	NA	NA
TCGA.BH.A0DS	BRCA	deconstructSigs	0.217159538467223	1	0	0	NA	NA	NA	NA	NA	NA	NA
TCGA.BH.A0DT	BRCA	deconstructSigs	0.345115161631928	0	0.4914279	0.490064749	NA	NA	NA	NA	NA	NA	NA
TCGA.BH.A0DX	BRCA	deconstructSigs	0.148031372328197	0.298931859	0.701068141	0	NA	NA	NA	NA	NA	NA	NA
TCGA.BH.A0DZ	BRCA	deconstructSigs	0.0422449179924471	0	0.97789944	0	NA	NA	NA	NA	NA	NA	NA
TCGA.BH.A0E0	BRCA	deconstructSigs	0.205141995725261	0.936264669	0	0.063735331	NA	NA	NA	NA	NA	NA	NA
TCGA.BH.A0E1	BRCA	deconstructSigs	0.194571782575553	0.500229216	0.499770784	0	NA	NA	NA	NA	NA	NA	NA
TCGA.BH.A0E2	BRCA	deconstructSigs	0.201025567405667	0.407312131	0.079478285	0.513209584	NA	NA	NA	NA	NA	NA	NA
TCGA.BH.A0E6	BRCA	deconstructSigs	0.140881147611404	0.675029441	0	0.324970559	NA	NA	NA	NA	NA	NA	NA
TCGA.BH.A0E7	BRCA	deconstructSigs	0.146724487237025	0.869118826	0.099710276	0	NA	NA	NA	NA	NA	NA	NA
TCGA.BH.A0E9	BRCA	deconstructSigs	0.390871840575824	0.670846372	0	0.329153628	NA	NA	NA	NA	NA	NA	NA
TCGA.BH.A0EA	BRCA	deconstructSigs	0.203492808999474	0.505157789	0.189955931	0.30488628	NA	NA	NA	NA	NA	NA	NA
TCGA.BH.A0EB	BRCA	deconstructSigs	0.183464769879489	0.558337252	0.121579594	0.320083154	NA	NA	NA	NA	NA	NA	NA
TCGA.BH.A0EE	BRCA	deconstructSigs	0.115590039098442	0.492603739	0.394769122	0.11262714	NA	NA	NA	NA	NA	NA	NA
TCGA.BH.A0EI	BRCA	deconstructSigs	0.199741067364763	0.892803208	0	0.107196792	NA	NA	NA	NA	NA	NA	NA
TCGA.BH.A0GY	BRCA	deconstructSigs	0.264278573212715	0.810721069	0	0.189278931	NA	NA	NA	NA	NA	NA	NA
TCGA.BH.A0GZ	BRCA	deconstructSigs	0.229843650474469	0.249416978	0.126490046	0.624092976	NA	NA	NA	NA	NA	NA	NA
TCGA.BH.A0H0	BRCA	deconstructSigs	0.236596794158885	0.345495724	0.11018142	0.544322856	NA	NA	NA	NA	NA	NA	NA
TCGA.BH.A0H3	BRCA	deconstructSigs	0.287197834700852	0.648023051	0.144394648	0.207582301	NA	NA	NA	NA	NA	NA	NA
TCGA.BH.A0H6	BRCA	deconstructSigs	0.235507490241378	0.699075792	0	0.300924208	NA	NA	NA	NA	NA	NA	NA
TCGA.BH.A0H7	BRCA	deconstructSigs	0.138102685224147	0.728543245	0.247347278	0	NA	NA	NA	NA	NA	NA	NA
TCGA.BH.A0H9	BRCA	deconstructSigs	0.224455237952138	0.255628837	0.290140496	0.454230668	NA	NA	NA	NA	NA	NA	NA
TCGA.BH.A0HA	BRCA	deconstructSigs	0.0951308841343068	0.935613371	0	0	NA	NA	NA	NA	NA	NA	NA
TCGA.BH.A0HB	BRCA	deconstructSigs	0.219150013295341	0.815848554	0.184151446	0	NA	NA	NA	NA	NA	NA	NA
TCGA.BH.A0HF	BRCA	deconstructSigs	0.195996863528726	0.513341383	0.206567775	0.280090842	NA	NA	NA	NA	NA	NA	NA
TCGA.BH.A0HI	BRCA	deconstructSigs	0.19767095030233	0.628999938	0.266264006	0.104736055	NA	NA	NA	NA	NA	NA	NA
TCGA.BH.A0HK	BRCA	deconstructSigs	0.149421382757522	0.304923096	0.695076904	0	NA	NA	NA	NA	NA	NA	NA
TCGA.BH.A0HL	BRCA	deconstructSigs	0.214912798264392	0.744113664	0.255886336	0	NA	NA	NA	NA	NA	NA	NA
TCGA.BH.A0HN	BRCA	deconstructSigs	0.233800523309296	0.555943393	0.444056607	0	NA	NA	NA	NA	NA	NA	NA
TCGA.BH.A0HO	BRCA	deconstructSigs	0.186082316788043	0.497275824	0.240482186	0.26224199	NA	NA	NA	NA	NA	NA	NA
TCGA.BH.A0HP	BRCA	deconstructSigs	0.0879981545211465	0	0.929752026	0.061741811	NA	NA	NA	NA	NA	NA	NA
TCGA.BH.A0HQ	BRCA	deconstructSigs	0.228036562289456	0.632258982	0.367741018	0	NA	NA	NA	NA	NA	NA	NA
TCGA.BH.A0HU	BRCA	deconstructSigs	0.204865073147754	0.405104869	0	0.594895131	NA	NA	NA	NA	NA	NA	NA
TCGA.BH.A0HW	BRCA	deconstructSigs	0.226272715885385	0.868371161	0	0.131628839	NA	NA	NA	NA	NA	NA	NA
TCGA.BH.A0HX	BRCA	deconstructSigs	0.154139494106448	0.197049935	0.155417241	0.647532824	NA	NA	NA	NA	NA	NA	NA
TCGA.BH.A0W3	BRCA	deconstructSigs	0.252814197070622	0.540371231	0.19580404	0.263824729	NA	NA	NA	NA	NA	NA	NA
TCGA.BH.A0W4	BRCA	deconstructSigs	0.188350583052014	0.441627933	0.243254066	0.315118	NA	NA	NA	NA	NA	NA	NA
TCGA.BH.A0W5	BRCA	deconstructSigs	0.242771784339216	0.774492323	0	0.225507677	NA	NA	NA	NA	NA	NA	NA
TCGA.BH.A0W7	BRCA	deconstructSigs	0.0675495148816262	0	0.950083115	0	NA	NA	NA	NA	NA	NA	NA
TCGA.BH.A0WA	BRCA	deconstructSigs	0.139784323334888	0.205970777	0.225447908	0.568581315	NA	NA	NA	NA	NA	NA	NA
TCGA.BH.A18F	BRCA	deconstructSigs	0.15277486677289	0.645314403	0.301257641	0	NA	NA	NA	NA	NA	NA	NA
TCGA.BH.A18H	BRCA	deconstructSigs	0.190828940999521	0.296004455	0.472965328	0.231030217	NA	NA	NA	NA	NA	NA	NA
TCGA.BH.A18I	BRCA	deconstructSigs	0.19530265860036	0.748650961	0.251349039	0	NA	NA	NA	NA	NA	NA	NA
TCGA.BH.A18J	BRCA	deconstructSigs	0.145013130591113	0.123294281	0.846304053	0	NA	NA	NA	NA	NA	NA	NA
TCGA.BH.A18K	BRCA	deconstructSigs	0.171886304586112	0.185662025	0.324053133	0.490284843	NA	NA	NA	NA	NA	NA	NA
TCGA.BH.A18L	BRCA	deconstructSigs	0.17656628975828	0.87719636	0	0.12280364	NA	NA	NA	NA	NA	NA	NA
TCGA.BH.A18M	BRCA	deconstructSigs	0.293332718441678	0.777208927	0	0.222791073	NA	NA	NA	NA	NA	NA	NA
TCGA.BH.A18N	BRCA	deconstructSigs	0.172983081120202	0.671517715	0	0.328482285	NA	NA	NA	NA	NA	NA	NA
TCGA.BH.A18Q	BRCA	deconstructSigs	0.111422559549908	0.217840085	0.115703033	0.666456882	NA	NA	NA	NA	NA	NA	NA
TCGA.BH.A18R	BRCA	deconstructSigs	0.212004582680935	0.137190093	0.169837065	0.692972842	NA	NA	NA	NA	NA	NA	NA
TCGA.BH.A18S	BRCA	deconstructSigs	0.213777136256575	0.462347827	0	0.537652173	NA	NA	NA	NA	NA	NA	NA
TCGA.BH.A18T	BRCA	deconstructSigs	0.118679168716319	0.220561647	0.121883253	0.657555099	NA	NA	NA	NA	NA	NA	NA
TCGA.BH.A18U	BRCA	deconstructSigs	0.101749403390478	0.511293478	0.400905031	0.087801491	NA	NA	NA	NA	NA	NA	NA
TCGA.BH.A18V	BRCA	deconstructSigs	0.0672842575400142	0.069087537	0.400431759	0.530480704	NA	NA	NA	NA	NA	NA	NA
TCGA.BH.A1EN	BRCA	deconstructSigs	0.159265757184772	0.379276233	0.16958844	0.451135327	NA	NA	NA	NA	NA	NA	NA
TCGA.BH.A1EO	BRCA	deconstructSigs	0.225767137400393	0.815665888	0.184334112	0	NA	NA	NA	NA	NA	NA	NA
TCGA.BH.A1ES	BRCA	deconstructSigs	0.132551637423823	0.630062032	0.087251503	0.282686466	NA	NA	NA	NA	NA	NA	NA
TCGA.BH.A1ET	BRCA	deconstructSigs	0.174659280273056	0.759470686	0	0.187873443	NA	NA	NA	NA	NA	NA	NA
TCGA.BH.A1EU	BRCA	deconstructSigs	0.272324507141108	0.529512403	0	0.470487597	NA	NA	NA	NA	NA	NA	NA
TCGA.BH.A1EV	BRCA	deconstructSigs	0.105342468505992	0.302562713	0.686881261	0	NA	NA	NA	NA	NA	NA	NA
TCGA.BH.A1EW	BRCA	deconstructSigs	0.339709377859336	0.621081555	0	0.378918445	NA	NA	NA	NA	NA	NA	NA
TCGA.BH.A1EX	BRCA	deconstructSigs	0.251694623692281	0.77709214	0	0.22290786	NA	NA	NA	NA	NA	NA	NA
TCGA.BH.A1EY	BRCA	deconstructSigs	0.127415578615762	0.487889854	0.294250774	0.217859372	NA	NA	NA	NA	NA	NA	NA
TCGA.BH.A1F2	BRCA	deconstructSigs	0.149229932067719	0.479006294	0.330849294	0.190144412	NA	NA	NA	NA	NA	NA	NA
TCGA.BH.A1F5	BRCA	deconstructSigs	0.193170627325176	0.445199328	0.193036922	0.36176375	NA	NA	NA	NA	NA	NA	NA
TCGA.BH.A1F6	BRCA	deconstructSigs	0.183564354698295	0.450911533	0.194161114	0.354927353	NA	NA	NA	NA	NA	NA	NA
TCGA.BH.A1F8	BRCA	deconstructSigs	0.093575231434105	0.164775657	0.743081878	0.092142465	NA	NA	NA	NA	NA	NA	NA
TCGA.BH.A1FC	BRCA	deconstructSigs	0.109160117510556	0.373057127	0.353950517	0.272992356	NA	NA	NA	NA	NA	NA	NA
TCGA.BH.A1FD	BRCA	deconstructSigs	0.226791537731457	0.763700675	0	0.236299325	NA	NA	NA	NA	NA	NA	NA
TCGA.BH.A1FE	BRCA	deconstructSigs	0.262972352211701	0.402689981	0.168220476	0.429089543	NA	NA	NA	NA	NA	NA	NA
TCGA.BH.A1FG	BRCA	deconstructSigs	0.320193487365991	0.582909697	0	0.417090303	NA	NA	NA	NA	NA	NA	NA
TCGA.BH.A1FJ	BRCA	deconstructSigs	0.221704292108673	0.702380366	0	0.25309781	NA	NA	NA	NA	NA	NA	NA
TCGA.BH.A1FL	BRCA	deconstructSigs	0.333585356873189	0.36276969	0.183600094	0.453630217	NA	NA	NA	NA	NA	NA	NA
TCGA.BH.A1FM	BRCA	deconstructSigs	0.167996892438935	0.225924545	0.464957828	0.309117627	NA	NA	NA	NA	NA	NA	NA
TCGA.BH.A1FN	BRCA	deconstructSigs	0.11982367810052	0	0.585629674	0.37182977	NA	NA	NA	NA	NA	NA	NA
TCGA.BH.A1FR	BRCA	deconstructSigs	0.276027683020052	0.604266801	0	0.395733199	NA	NA	NA	NA	NA	NA	NA
TCGA.BH.A1FU	BRCA	deconstructSigs	0.214376783691998	0.527227887	0	0.472772113	NA	NA	NA	NA	NA	NA	NA
TCGA.BH.A201	BRCA	deconstructSigs	0.279170652588485	0.633467693	0	0.366532307	NA	NA	NA	NA	NA	NA	NA
TCGA.BH.A202	BRCA	deconstructSigs	0.20517240029138	0.371267356	0.163686386	0.465046258	NA	NA	NA	NA	NA	NA	NA
TCGA.BH.A203	BRCA	deconstructSigs	0.126647493815119	0.6648955	0.291067129	0	NA	NA	NA	NA	NA	NA	NA
TCGA.BH.A204	BRCA	deconstructSigs	0.152211287120456	0.795925962	0.109915019	0.094159019	NA	NA	NA	NA	NA	NA	NA
TCGA.BH.A208	BRCA	deconstructSigs	0.164243784690661	0.063110515	0.663256122	0.273633363	NA	NA	NA	NA	NA	NA	NA
TCGA.BH.A209	BRCA	deconstructSigs	0.173591444601813	0.177234957	0.708615245	0.114149798	NA	NA	NA	NA	NA	NA	NA
TCGA.BH.A28Q	BRCA	deconstructSigs	0.234350567075948	0.975889181	0	0	NA	NA	NA	NA	NA	NA	NA
TCGA.C8.A12K	BRCA	deconstructSigs	0.145037341571048	0.128161522	0.261117575	0.610720902	NA	NA	NA	NA	NA	NA	NA
TCGA.C8.A12M	BRCA	deconstructSigs	0.155705342687414	0.556605206	0	0.443394794	NA	NA	NA	NA	NA	NA	NA
TCGA.C8.A12N	BRCA	deconstructSigs	0.198712840387233	0.366152075	0.215526864	0.418321061	NA	NA	NA	NA	NA	NA	NA
TCGA.C8.A12P	BRCA	deconstructSigs	0.0571810342770344	0.277678701	0.636932826	0.085388474	NA	NA	NA	NA	NA	NA	NA
TCGA.C8.A12Q	BRCA	deconstructSigs	0.102079003090707	0.300198614	0.640537773	0	NA	NA	NA	NA	NA	NA	NA
TCGA.C8.A12T	BRCA	deconstructSigs	0.0641342150673689	0	0.847033167	0.107766373	NA	NA	NA	NA	NA	NA	NA
TCGA.C8.A12W	BRCA	deconstructSigs	0.197561967118353	0.949497571	0	0	NA	NA	NA	NA	NA	NA	NA
TCGA.C8.A12X	BRCA	deconstructSigs	0.145834527406874	0.602984176	0	0.397015824	NA	NA	NA	NA	NA	NA	NA
TCGA.C8.A12Y	BRCA	deconstructSigs	0.14854826703368	1	0	0	NA	NA	NA	NA	NA	NA	NA
TCGA.C8.A12Z	BRCA	deconstructSigs	0.118683230946769	0.501838881	0.497571609	0	NA	NA	NA	NA	NA	NA	NA
TCGA.C8.A131	BRCA	deconstructSigs	0.136567222293187	0.454874476	0.192439833	0.352685691	NA	NA	NA	NA	NA	NA	NA
TCGA.C8.A134	BRCA	deconstructSigs	0.103096046996429	0.179462996	0	0.786362269	NA	NA	NA	NA	NA	NA	NA
TCGA.C8.A135	BRCA	deconstructSigs	0.159357447220264	0.7599434	0.09576098	0.14429562	NA	NA	NA	NA	NA	NA	NA
TCGA.C8.A137	BRCA	deconstructSigs	0.159095841328735	0.506169919	0.457045287	0	NA	NA	NA	NA	NA	NA	NA
TCGA.C8.A1HE	BRCA	deconstructSigs	0.156775001630259	0.37724469	0.561319826	0.061435484	NA	NA	NA	NA	NA	NA	NA
TCGA.C8.A1HF	BRCA	deconstructSigs	0.142829445128992	0.501860969	0.313751947	0.184387085	NA	NA	NA	NA	NA	NA	NA
TCGA.C8.A1HG	BRCA	deconstructSigs	0.157996988936621	0.685500221	0.111688584	0.202811194	NA	NA	NA	NA	NA	NA	NA
TCGA.C8.A1HI	BRCA	deconstructSigs	0.148502682957289	0.508435083	0.088383494	0.403181423	NA	NA	NA	NA	NA	NA	NA
TCGA.C8.A1HJ	BRCA	deconstructSigs	0.121150890904759	0.155453514	0.098995729	0.745550758	NA	NA	NA	NA	NA	NA	NA
TCGA.C8.A1HK	BRCA	deconstructSigs	0.167967622331307	0.152502817	0.518074162	0.32942302	NA	NA	NA	NA	NA	NA	NA
TCGA.C8.A1HL	BRCA	deconstructSigs	0.159296381378271	0.550476396	0	0.449523604	NA	NA	NA	NA	NA	NA	NA
TCGA.C8.A1HM	BRCA	deconstructSigs	0.10684803100578	0	0.811767489	0.183343165	NA	NA	NA	NA	NA	NA	NA
TCGA.C8.A1HN	BRCA	deconstructSigs	0.177034065045461	0.63011856	0	0.36988144	NA	NA	NA	NA	NA	NA	NA
TCGA.C8.A1HO	BRCA	deconstructSigs	0.198210676595469	0.511640121	0.130376867	0.357983012	NA	NA	NA	NA	NA	NA	NA
TCGA.C8.A26V	BRCA	deconstructSigs	0.163903574782327	0.154356067	0.629561165	0.216082768	NA	NA	NA	NA	NA	NA	NA
TCGA.C8.A26W	BRCA	deconstructSigs	0.155344946190602	0.374216073	0.562849761	0.062934167	NA	NA	NA	NA	NA	NA	NA
TCGA.C8.A26X	BRCA	deconstructSigs	0.166357921722466	0.351043597	0.117804203	0.531152201	NA	NA	NA	NA	NA	NA	NA
TCGA.C8.A26Y	BRCA	deconstructSigs	0.059563543876059	0	0.815729212	0.184270788	NA	NA	NA	NA	NA	NA	NA
TCGA.C8.A26Z	BRCA	deconstructSigs	0.159531582510481	0.815425733	0	0.129853688	NA	NA	NA	NA	NA	NA	NA
TCGA.C8.A273	BRCA	deconstructSigs	0.3098422987941	0.741149042	0	0.258850958	NA	NA	NA	NA	NA	NA	NA
TCGA.C8.A274	BRCA	deconstructSigs	0.0701835816540708	0.114239699	0.802651386	0.083108914	NA	NA	NA	NA	NA	NA	NA
TCGA.C8.A275	BRCA	deconstructSigs	0.110870522686964	0.142468894	0.734813122	0.122717984	NA	NA	NA	NA	NA	NA	NA
TCGA.C8.A278	BRCA	deconstructSigs	0.210194099558554	0.525699525	0.147831911	0.326468563	NA	NA	NA	NA	NA	NA	NA
TCGA.C8.A27A	BRCA	deconstructSigs	0.199124002152065	0.62334476	0.240487874	0.136167366	NA	NA	NA	NA	NA	NA	NA
TCGA.C8.A27B	BRCA	deconstructSigs	0.139307571014004	0.119568905	0.459655333	0.420775762	NA	NA	NA	NA	NA	NA	NA
TCGA.D8.A13Z	BRCA	deconstructSigs	0.151391994553939	0.44696475	0.143402308	0.409632942	NA	NA	NA	NA	NA	NA	NA
TCGA.D8.A142	BRCA	deconstructSigs	0.132099085897827	0.59069036	0	0.40930964	NA	NA	NA	NA	NA	NA	NA
TCGA.D8.A143	BRCA	deconstructSigs	0.147774873558405	0.366713244	0	0.633286756	NA	NA	NA	NA	NA	NA	NA
TCGA.D8.A146	BRCA	deconstructSigs	0.168284083718011	0.714473599	0.214898575	0.070627825	NA	NA	NA	NA	NA	NA	NA
TCGA.D8.A147	BRCA	deconstructSigs	0.0949087172508948	0.092667841	0.285292633	0.622039526	NA	NA	NA	NA	NA	NA	NA
TCGA.D8.A1J8	BRCA	deconstructSigs	0.0485234611551112	0.29420571	0.642371297	0.063422993	NA	NA	NA	NA	NA	NA	NA
TCGA.D8.A1J9	BRCA	deconstructSigs	0.0661351602731209	0	0.851533091	0.123088955	NA	NA	NA	NA	NA	NA	NA
TCGA.D8.A1JA	BRCA	deconstructSigs	0.132777917068609	0	0.975978696	0	NA	NA	NA	NA	NA	NA	NA
TCGA.D8.A1JB	BRCA	deconstructSigs	0.200212156576752	0.245059775	0	0.725888046	NA	NA	NA	NA	NA	NA	NA
TCGA.D8.A1JC	BRCA	deconstructSigs	0.121490650064503	0.422863078	0.457419875	0.119717047	NA	NA	NA	NA	NA	NA	NA
TCGA.D8.A1JD	BRCA	deconstructSigs	0.115937364832197	0.198558113	0.225556369	0.575885518	NA	NA	NA	NA	NA	NA	NA
TCGA.D8.A1JE	BRCA	deconstructSigs	0.163073201533278	0.780703623	0	0.184652852	NA	NA	NA	NA	NA	NA	NA
TCGA.D8.A1JF	BRCA	deconstructSigs	0.188894317783524	0.693028525	0.108093355	0.19887812	NA	NA	NA	NA	NA	NA	NA
TCGA.D8.A1JG	BRCA	deconstructSigs	0.14245993959309	0.537860344	0.161540971	0.300598686	NA	NA	NA	NA	NA	NA	NA
TCGA.D8.A1JH	BRCA	deconstructSigs	0.258205906416183	0.604069261	0	0.395930739	NA	NA	NA	NA	NA	NA	NA
TCGA.D8.A1JI	BRCA	deconstructSigs	0.1502416505375	0.620886956	0.139924603	0.239188441	NA	NA	NA	NA	NA	NA	NA
TCGA.D8.A1JJ	BRCA	deconstructSigs	0.116901878332433	0.518048936	0.405186651	0.076764412	NA	NA	NA	NA	NA	NA	NA
TCGA.D8.A1JK	BRCA	deconstructSigs	0.0967013887229545	0.249376285	0.143918096	0.606705619	NA	NA	NA	NA	NA	NA	NA
TCGA.D8.A1JL	BRCA	deconstructSigs	0.0910243183452949	0.237948393	0.078781185	0.683270422	NA	NA	NA	NA	NA	NA	NA
TCGA.D8.A1JM	BRCA	deconstructSigs	0.156347697457553	0.463757042	0.07629469	0.459948268	NA	NA	NA	NA	NA	NA	NA
TCGA.D8.A1JN	BRCA	deconstructSigs	0.125120726335259	0.166851989	0.825276513	0	NA	NA	NA	NA	NA	NA	NA
TCGA.D8.A1JP	BRCA	deconstructSigs	0.114676829336671	0.095627997	0.122004846	0.782367157	NA	NA	NA	NA	NA	NA	NA
TCGA.D8.A1JS	BRCA	deconstructSigs	0.192823237861302	0.761421128	0.177733423	0.060845449	NA	NA	NA	NA	NA	NA	NA
TCGA.D8.A1JT	BRCA	deconstructSigs	0.20889398022451	0.546017333	0	0.453982667	NA	NA	NA	NA	NA	NA	NA
TCGA.D8.A1JU	BRCA	deconstructSigs	0.303921434016652	0.442386746	0.175473141	0.382140113	NA	NA	NA	NA	NA	NA	NA
TCGA.D8.A1X5	BRCA	deconstructSigs	0.161757567651203	0.845883831	0.093616698	0.060499471	NA	NA	NA	NA	NA	NA	NA
TCGA.D8.A1X6	BRCA	deconstructSigs	0.170216809299216	0.628621549	0.071200644	0.300177807	NA	NA	NA	NA	NA	NA	NA
TCGA.D8.A1X8	BRCA	deconstructSigs	0.184507658374728	0.650812478	0.183483157	0.165704365	NA	NA	NA	NA	NA	NA	NA
TCGA.D8.A1X9	BRCA	deconstructSigs	0.160103108950169	0.138722575	0	0.861277425	NA	NA	NA	NA	NA	NA	NA
TCGA.D8.A1XA	BRCA	deconstructSigs	0.267292000121751	0.522337494	0	0.477662506	NA	NA	NA	NA	NA	NA	NA
TCGA.D8.A1XB	BRCA	deconstructSigs	0.178916506707015	0.544857978	0.211616737	0.243525285	NA	NA	NA	NA	NA	NA	NA
TCGA.D8.A1XF	BRCA	deconstructSigs	0.22948231401341	0.774374549	0	0.225625451	NA	NA	NA	NA	NA	NA	NA
TCGA.D8.A1XG	BRCA	deconstructSigs	0.239546234832489	0.627134345	0.116541922	0.256323733	NA	NA	NA	NA	NA	NA	NA
TCGA.D8.A1XJ	BRCA	deconstructSigs	0.176585314138492	0.604670693	0.395329307	0	NA	NA	NA	NA	NA	NA	NA
TCGA.D8.A1XK	BRCA	deconstructSigs	0.155637074676309	0.475279353	0	0.524720647	NA	NA	NA	NA	NA	NA	NA
TCGA.D8.A1XL	BRCA	deconstructSigs	0.105796934448575	0.226918737	0.109184439	0.663896824	NA	NA	NA	NA	NA	NA	NA
TCGA.D8.A1XM	BRCA	deconstructSigs	0.176251693300023	0.53235017	0.46764983	0	NA	NA	NA	NA	NA	NA	NA
TCGA.D8.A1XO	BRCA	deconstructSigs	0.304376546100354	0.185725456	0.480139525	0.334135019	NA	NA	NA	NA	NA	NA	NA
TCGA.D8.A1XQ	BRCA	deconstructSigs	0.060006654530944	0.607884016	0	0.343531548	NA	NA	NA	NA	NA	NA	NA
TCGA.D8.A1XR	BRCA	deconstructSigs	0.220852290106601	0.889112006	0	0.110887994	NA	NA	NA	NA	NA	NA	NA
TCGA.D8.A1XS	BRCA	deconstructSigs	0.257996263573592	0.59682022	0.309121397	0.094058383	NA	NA	NA	NA	NA	NA	NA
TCGA.D8.A1XT	BRCA	deconstructSigs	0.172432804807128	0.577586383	0	0.422413617	NA	NA	NA	NA	NA	NA	NA
TCGA.D8.A1XU	BRCA	deconstructSigs	0.229447069068685	0.660216316	0.339783684	0	NA	NA	NA	NA	NA	NA	NA
TCGA.D8.A1XW	BRCA	deconstructSigs	0.123784290217931	0.205896407	0.131688192	0.662415402	NA	NA	NA	NA	NA	NA	NA
TCGA.D8.A1XY	BRCA	deconstructSigs	0.128894061580248	0.676335652	0.210929802	0.112734546	NA	NA	NA	NA	NA	NA	NA
TCGA.D8.A1XZ	BRCA	deconstructSigs	0.166074616099373	0.836214507	0.163785493	0	NA	NA	NA	NA	NA	NA	NA
TCGA.D8.A1Y0	BRCA	deconstructSigs	0.163884773869435	0.356156927	0	0.643843073	NA	NA	NA	NA	NA	NA	NA
TCGA.D8.A1Y1	BRCA	deconstructSigs	0.14344436153835	0.968922261	0	0	NA	NA	NA	NA	NA	NA	NA
TCGA.D8.A1Y2	BRCA	deconstructSigs	0.28396426106842	0.264482642	0.735517358	0	NA	NA	NA	NA	NA	NA	NA
TCGA.D8.A1Y3	BRCA	deconstructSigs	0.130572379127838	0.647753598	0	0.330344749	NA	NA	NA	NA	NA	NA	NA
TCGA.D8.A27F	BRCA	deconstructSigs	0.151704319746372	0.185781484	0	0.814218516	NA	NA	NA	NA	NA	NA	NA
TCGA.D8.A27G	BRCA	deconstructSigs	0.0411390669971905	0	0.946138866	0	NA	NA	NA	NA	NA	NA	NA
TCGA.D8.A27H	BRCA	deconstructSigs	0.124425523810611	0.174760513	0.288316696	0.536922791	NA	NA	NA	NA	NA	NA	NA
TCGA.D8.A27I	BRCA	deconstructSigs	0.189228381686689	0.397359383	0.238107297	0.36453332	NA	NA	NA	NA	NA	NA	NA
TCGA.D8.A27K	BRCA	deconstructSigs	0.236134832545947	0.698107809	0	0.301892191	NA	NA	NA	NA	NA	NA	NA
TCGA.D8.A27L	BRCA	deconstructSigs	0.199314193964753	0.617781261	0.382218739	0	NA	NA	NA	NA	NA	NA	NA
TCGA.D8.A27M	BRCA	deconstructSigs	0.147142918882257	0.370107971	0.141440758	0.488451271	NA	NA	NA	NA	NA	NA	NA
TCGA.D8.A27N	BRCA	deconstructSigs	0.161489870117568	0.415255101	0.172487219	0.41225768	NA	NA	NA	NA	NA	NA	NA
TCGA.D8.A27P	BRCA	deconstructSigs	0.219156638768936	0.696528341	0	0.303471659	NA	NA	NA	NA	NA	NA	NA
TCGA.D8.A27R	BRCA	deconstructSigs	0.224238431021875	0.376853442	0.171777372	0.451369186	NA	NA	NA	NA	NA	NA	NA
TCGA.D8.A27T	BRCA	deconstructSigs	0.389073274328475	0.711981846	0.288018154	0	NA	NA	NA	NA	NA	NA	NA
TCGA.D8.A27V	BRCA	deconstructSigs	0.0681747918817779	0.143580724	0.787236925	0.06918235	NA	NA	NA	NA	NA	NA	NA
TCGA.D8.A27W	BRCA	deconstructSigs	0.226380836115724	0.805788239	0	0.194211761	NA	NA	NA	NA	NA	NA	NA
TCGA.E2.A105	BRCA	deconstructSigs	0.145679354431785	0.704281259	0.064255222	0.231463518	NA	NA	NA	NA	NA	NA	NA
TCGA.E2.A107	BRCA	deconstructSigs	0.179822849241631	0.46903543	0.268162739	0.262801831	NA	NA	NA	NA	NA	NA	NA
TCGA.E2.A109	BRCA	deconstructSigs	0.159813562602265	0.51489823	0	0.48510177	NA	NA	NA	NA	NA	NA	NA
TCGA.E2.A10A	BRCA	deconstructSigs	0.319113669303898	0.060718892	0.301278449	0.638002658	NA	NA	NA	NA	NA	NA	NA
TCGA.E2.A10B	BRCA	deconstructSigs	0.141587030721695	0.333282833	0.504652556	0.16206461	NA	NA	NA	NA	NA	NA	NA
TCGA.E2.A10C	BRCA	deconstructSigs	0.044578686120149	0	0.955461588	0	NA	NA	NA	NA	NA	NA	NA
TCGA.E2.A10E	BRCA	deconstructSigs	0.193458768389395	1	0	0	NA	NA	NA	NA	NA	NA	NA
TCGA.E2.A10F	BRCA	deconstructSigs	0.207571573610927	0.719431583	0.227937204	0	NA	NA	NA	NA	NA	NA	NA
TCGA.E2.A14N	BRCA	deconstructSigs	0.115711815066402	0.211451939	0.190380651	0.598167409	NA	NA	NA	NA	NA	NA	NA
TCGA.E2.A14P	BRCA	deconstructSigs	0.106505084625058	0.424249062	0.361447323	0.214303614	NA	NA	NA	NA	NA	NA	NA
TCGA.E2.A14Q	BRCA	deconstructSigs	0.209525370016468	0.623975473	0.172160653	0.203863873	NA	NA	NA	NA	NA	NA	NA
TCGA.E2.A14S	BRCA	deconstructSigs	0.205224037230064	0.857000422	0	0.142999578	NA	NA	NA	NA	NA	NA	NA
TCGA.E2.A14V	BRCA	deconstructSigs	0.118813693984097	0.363709099	0.348716316	0.287574584	NA	NA	NA	NA	NA	NA	NA
TCGA.E2.A14W	BRCA	deconstructSigs	0.147187600353674	0.213293112	0	0.786706888	NA	NA	NA	NA	NA	NA	NA
TCGA.E2.A14X	BRCA	deconstructSigs	0.179505535096721	0.567878294	0.16571971	0.266401997	NA	NA	NA	NA	NA	NA	NA
TCGA.E2.A14Y	BRCA	deconstructSigs	0.155674212530919	0.316885518	0.515591065	0.167523416	NA	NA	NA	NA	NA	NA	NA
TCGA.E2.A14Z	BRCA	deconstructSigs	0.127696585051454	0.353728335	0.371790724	0.274480942	NA	NA	NA	NA	NA	NA	NA
TCGA.E2.A150	BRCA	deconstructSigs	0.154120660454566	0.37178517	0	0.62821483	NA	NA	NA	NA	NA	NA	NA
TCGA.E2.A152	BRCA	deconstructSigs	0.0987348612734097	0.151760637	0.734755204	0.113484159	NA	NA	NA	NA	NA	NA	NA
TCGA.E2.A153	BRCA	deconstructSigs	0.204418279633363	0.892421103	0.107578897	0	NA	NA	NA	NA	NA	NA	NA
TCGA.E2.A154	BRCA	deconstructSigs	0.191912354441671	0.605356689	0.07598764	0.318655671	NA	NA	NA	NA	NA	NA	NA
TCGA.E2.A155	BRCA	deconstructSigs	0.140670140149452	0.584980324	0.271555897	0.143463779	NA	NA	NA	NA	NA	NA	NA
TCGA.E2.A156	BRCA	deconstructSigs	0.29261652615677	0.406651189	0.230124344	0.363224466	NA	NA	NA	NA	NA	NA	NA
TCGA.E2.A158	BRCA	deconstructSigs	0.11714006761419	0.28153057	0	0.71846943	NA	NA	NA	NA	NA	NA	NA
TCGA.E2.A15A	BRCA	deconstructSigs	0.141328018881307	0.543889662	0	0.456110338	NA	NA	NA	NA	NA	NA	NA
TCGA.E2.A15C	BRCA	deconstructSigs	0.262543085947167	0.742942662	0	0.257057338	NA	NA	NA	NA	NA	NA	NA
TCGA.E2.A15E	BRCA	deconstructSigs	0.155877656905784	0.591975448	0.124852972	0.28317158	NA	NA	NA	NA	NA	NA	NA
TCGA.E2.A15H	BRCA	deconstructSigs	0.200444933267692	0.832791584	0	0.167208416	NA	NA	NA	NA	NA	NA	NA
TCGA.E2.A15J	BRCA	deconstructSigs	0.22002243413781	0.743922325	0	0.256077675	NA	NA	NA	NA	NA	NA	NA
TCGA.E2.A15K	BRCA	deconstructSigs	0.135537231772514	0.598337674	0	0.401662326	NA	NA	NA	NA	NA	NA	NA
TCGA.E2.A15L	BRCA	deconstructSigs	0.199743932681548	0.827882831	0	0.172117169	NA	NA	NA	NA	NA	NA	NA
TCGA.E2.A15M	BRCA	deconstructSigs	0.0974934723859577	0.427972658	0.326864897	0.245162445	NA	NA	NA	NA	NA	NA	NA
TCGA.E2.A15O	BRCA	deconstructSigs	0.200206111406921	0.573546283	0	0.426453717	NA	NA	NA	NA	NA	NA	NA
TCGA.E2.A15R	BRCA	deconstructSigs	0.185382483918647	0.764385695	0.230675986	0	NA	NA	NA	NA	NA	NA	NA
TCGA.E2.A1AZ	BRCA	deconstructSigs	0.167145531791697	0.159729555	0.420034124	0.420236321	NA	NA	NA	NA	NA	NA	NA
TCGA.E2.A1B0	BRCA	deconstructSigs	0.176835445895946	0.623018255	0.164949995	0.21203175	NA	NA	NA	NA	NA	NA	NA
TCGA.E2.A1B4	BRCA	deconstructSigs	0.185994399007171	0.277734863	0.289797504	0.432467633	NA	NA	NA	NA	NA	NA	NA
TCGA.E2.A1BC	BRCA	deconstructSigs	0.202312125054738	0.512704528	0	0.487295472	NA	NA	NA	NA	NA	NA	NA
TCGA.E2.A1BD	BRCA	deconstructSigs	0.245463679170704	0.705471347	0	0.294528653	NA	NA	NA	NA	NA	NA	NA
TCGA.E2.A1IE	BRCA	deconstructSigs	0.253783017887955	0.847281988	0	0.152718012	NA	NA	NA	NA	NA	NA	NA
TCGA.E2.A1IG	BRCA	deconstructSigs	0.191528975664867	0.524753669	0.123215268	0.352031063	NA	NA	NA	NA	NA	NA	NA
TCGA.E2.A1IH	BRCA	deconstructSigs	0.127103888119356	0.274543314	0.433109456	0.29234723	NA	NA	NA	NA	NA	NA	NA
TCGA.E2.A1II	BRCA	deconstructSigs	0.294251589515462	0.420409511	0	0.579590489	NA	NA	NA	NA	NA	NA	NA
TCGA.E2.A1IJ	BRCA	deconstructSigs	0.320881510841227	0.601409894	0	0.398590106	NA	NA	NA	NA	NA	NA	NA
TCGA.E2.A1IK	BRCA	deconstructSigs	0.215386788754106	0.634722234	0	0.365277766	NA	NA	NA	NA	NA	NA	NA
TCGA.E2.A1IL	BRCA	deconstructSigs	0.2312765174644	0.874117581	0	0.125882419	NA	NA	NA	NA	NA	NA	NA
TCGA.E2.A1IN	BRCA	deconstructSigs	0.0698717803336348	0.061155656	0.768348054	0.17049629	NA	NA	NA	NA	NA	NA	NA
TCGA.E2.A1IO	BRCA	deconstructSigs	0.450823985620293	0.828149015	0.171850985	0	NA	NA	NA	NA	NA	NA	NA
TCGA.E2.A1IU	BRCA	deconstructSigs	0.263268631401851	0.160812214	0.385489989	0.453697798	NA	NA	NA	NA	NA	NA	NA
TCGA.E2.A1L6	BRCA	deconstructSigs	0.235233603848656	0.563337656	0.112405365	0.324256979	NA	NA	NA	NA	NA	NA	NA
TCGA.E2.A1L7	BRCA	deconstructSigs	0.158967562862118	0.144694432	0	0.855305568	NA	NA	NA	NA	NA	NA	NA
TCGA.E2.A1L8	BRCA	deconstructSigs	0.217011959015397	0.134900713	0.315518986	0.549580302	NA	NA	NA	NA	NA	NA	NA
TCGA.E2.A1L9	BRCA	deconstructSigs	0.220839499968419	0.568486359	0.070055893	0.361457748	NA	NA	NA	NA	NA	NA	NA
TCGA.E2.A1LA	BRCA	deconstructSigs	0.130300713845704	0.309978939	0	0.690021061	NA	NA	NA	NA	NA	NA	NA
TCGA.E2.A1LB	BRCA	deconstructSigs	0.196878530303591	0.432762648	0.473213597	0.094023754	NA	NA	NA	NA	NA	NA	NA
TCGA.E2.A1LG	BRCA	deconstructSigs	0.104160064749384	0.134166135	0.804680202	0.061153663	NA	NA	NA	NA	NA	NA	NA
TCGA.E2.A1LH	BRCA	deconstructSigs	0.106593529260681	0.098268372	0.244080843	0.657650785	NA	NA	NA	NA	NA	NA	NA
TCGA.E2.A1LI	BRCA	deconstructSigs	0.320258503021945	0.393934886	0.173164667	0.432900447	NA	NA	NA	NA	NA	NA	NA
TCGA.E2.A1LK	BRCA	deconstructSigs	0.184971622467013	1	0	0	NA	NA	NA	NA	NA	NA	NA
TCGA.E2.A1LL	BRCA	deconstructSigs	0.248819346662077	0.312881777	0	0.687118223	NA	NA	NA	NA	NA	NA	NA
TCGA.E9.A1N3	BRCA	deconstructSigs	0.229870778393681	0.399538751	0	0.600461249	NA	NA	NA	NA	NA	NA	NA
TCGA.E9.A1N4	BRCA	deconstructSigs	0.20616346660335	0.154167432	0.435410482	0.410422086	NA	NA	NA	NA	NA	NA	NA
TCGA.E9.A1N5	BRCA	deconstructSigs	0.256478994357231	0.136334056	0.440083675	0.423582269	NA	NA	NA	NA	NA	NA	NA
TCGA.E9.A1N8	BRCA	deconstructSigs	0.205814816982648	0	0.439379409	0.524866468	NA	NA	NA	NA	NA	NA	NA
TCGA.E9.A1N9	BRCA	deconstructSigs	0.201048601014008	0.239845936	0.141359399	0.618794665	NA	NA	NA	NA	NA	NA	NA
TCGA.E9.A1NA	BRCA	deconstructSigs	0.152601842363116	0.163956708	0.259352315	0.576690977	NA	NA	NA	NA	NA	NA	NA
TCGA.E9.A1NC	BRCA	deconstructSigs	0.136523111601223	0.340250281	0.164650298	0.495099421	NA	NA	NA	NA	NA	NA	NA
TCGA.E9.A1ND	BRCA	deconstructSigs	0.129535907706931	0.360211676	0.177821537	0.461966787	NA	NA	NA	NA	NA	NA	NA
TCGA.E9.A1NE	BRCA	deconstructSigs	0.170698260677251	0.15889088	0	0.788976273	NA	NA	NA	NA	NA	NA	NA
TCGA.E9.A1NF	BRCA	deconstructSigs	0.212476341546655	0.181976055	0.533592629	0.284431316	NA	NA	NA	NA	NA	NA	NA
TCGA.E9.A1NG	BRCA	deconstructSigs	0.228154672730671	0.471117723	0.100486924	0.428395353	NA	NA	NA	NA	NA	NA	NA
TCGA.E9.A1NH	BRCA	deconstructSigs	0.218875299161018	0.55024225	0.105160781	0.344596969	NA	NA	NA	NA	NA	NA	NA
TCGA.E9.A1NI	BRCA	deconstructSigs	0.294609397763891	0.27350831	0.153707469	0.572784221	NA	NA	NA	NA	NA	NA	NA
TCGA.E9.A1R0	BRCA	deconstructSigs	0.168123665127347	0.599119724	0.400880276	0	NA	NA	NA	NA	NA	NA	NA
TCGA.E9.A1R2	BRCA	deconstructSigs	0.174647998987003	0.293707736	0.213979533	0.492312731	NA	NA	NA	NA	NA	NA	NA
TCGA.E9.A1R3	BRCA	deconstructSigs	0.207521256859545	0.797499848	0.16581867	0	NA	NA	NA	NA	NA	NA	NA
TCGA.E9.A1R4	BRCA	deconstructSigs	0.140329837300998	0.127797352	0.569492424	0.302710224	NA	NA	NA	NA	NA	NA	NA
TCGA.E9.A1R5	BRCA	deconstructSigs	0.261966294933865	0.731021295	0.069099458	0.199879246	NA	NA	NA	NA	NA	NA	NA
TCGA.E9.A1R6	BRCA	deconstructSigs	0.275553821004374	0.69111617	0	0.30888383	NA	NA	NA	NA	NA	NA	NA
TCGA.E9.A1R7	BRCA	deconstructSigs	0.143226669628447	0.298565537	0.24709367	0.454340794	NA	NA	NA	NA	NA	NA	NA
TCGA.E9.A1RA	BRCA	deconstructSigs	0.215705477742802	0.480632467	0.250010638	0.269356895	NA	NA	NA	NA	NA	NA	NA
TCGA.E9.A1RB	BRCA	deconstructSigs	0.147311242533475	0.54815488	0	0.45184512	NA	NA	NA	NA	NA	NA	NA
TCGA.E9.A1RC	BRCA	deconstructSigs	0.160595230140686	0.704810119	0	0.295189881	NA	NA	NA	NA	NA	NA	NA
TCGA.E9.A1RD	BRCA	deconstructSigs	0.187641816830842	0.478806274	0.498728271	0	NA	NA	NA	NA	NA	NA	NA
TCGA.E9.A1RE	BRCA	deconstructSigs	0.154934055197183	0.638881307	0.137473712	0.223644981	NA	NA	NA	NA	NA	NA	NA
TCGA.E9.A1RF	BRCA	deconstructSigs	0.100782671230047	0.276142087	0.078849934	0.645007979	NA	NA	NA	NA	NA	NA	NA
TCGA.E9.A1RG	BRCA	deconstructSigs	0.181634245513181	0.371580613	0.114342513	0.514076874	NA	NA	NA	NA	NA	NA	NA
TCGA.E9.A1RH	BRCA	deconstructSigs	0.0972297528334929	0.476717343	0.219679808	0.303602849	NA	NA	NA	NA	NA	NA	NA
TCGA.E9.A1RI	BRCA	deconstructSigs	0.325794448706785	0.518664625	0.159347832	0.321987542	NA	NA	NA	NA	NA	NA	NA
TCGA.E9.A226	BRCA	deconstructSigs	0.176367773973551	0.163063008	0.592583054	0.244353938	NA	NA	NA	NA	NA	NA	NA
TCGA.E9.A227	BRCA	deconstructSigs	0.303819939401449	0.537847901	0	0.462152099	NA	NA	NA	NA	NA	NA	NA
TCGA.E9.A228	BRCA	deconstructSigs	0.150920846587964	0.62087926	0.318284607	0.060836132	NA	NA	NA	NA	NA	NA	NA
TCGA.E9.A229	BRCA	deconstructSigs	0.178568339846042	0.697348789	0.173358794	0.129292418	NA	NA	NA	NA	NA	NA	NA
TCGA.E9.A22A	BRCA	deconstructSigs	0.184361893822314	0.200255253	0.353096719	0.446648028	NA	NA	NA	NA	NA	NA	NA
TCGA.E9.A22B	BRCA	deconstructSigs	0.121028384409355	0.568972316	0.275066453	0.155961231	NA	NA	NA	NA	NA	NA	NA
TCGA.E9.A22D	BRCA	deconstructSigs	0.252250187097172	1	0	0	NA	NA	NA	NA	NA	NA	NA
TCGA.E9.A22E	BRCA	deconstructSigs	0.134154311958072	0	0.243343583	0.729296735	NA	NA	NA	NA	NA	NA	NA
TCGA.E9.A22G	BRCA	deconstructSigs	0.130203164951777	0.158565885	0	0.841434115	NA	NA	NA	NA	NA	NA	NA
TCGA.E9.A22H	BRCA	deconstructSigs	0.254832108865722	0.853915509	0	0.146084491	NA	NA	NA	NA	NA	NA	NA
TCGA.E9.A243	BRCA	deconstructSigs	0.157585474317286	0.364998677	0.250042143	0.38495918	NA	NA	NA	NA	NA	NA	NA
TCGA.E9.A244	BRCA	deconstructSigs	0.115329722449985	0.317710007	0.078325065	0.603964928	NA	NA	NA	NA	NA	NA	NA
TCGA.E9.A245	BRCA	deconstructSigs	0.360469464911461	0	0	0.963677935	NA	NA	NA	NA	NA	NA	NA
TCGA.E9.A247	BRCA	deconstructSigs	0.208183718852953	1	0	0	NA	NA	NA	NA	NA	NA	NA
TCGA.E9.A248	BRCA	deconstructSigs	0.297309211477424	0.955252178	0	0	NA	NA	NA	NA	NA	NA	NA
TCGA.E9.A249	BRCA	deconstructSigs	0.32390477920774	0.483982262	0.190240613	0.325777125	NA	NA	NA	NA	NA	NA	NA
TCGA.E9.A24A	BRCA	deconstructSigs	0.276731095432179	0.485551615	0	0.514448385	NA	NA	NA	NA	NA	NA	NA
TCGA.E9.A295	BRCA	deconstructSigs	0.167426607396517	0.389573626	0	0.610426374	NA	NA	NA	NA	NA	NA	NA
TCGA.EW.A1IW	BRCA	deconstructSigs	0.125350621696706	0.338601581	0.576200458	0.085197961	NA	NA	NA	NA	NA	NA	NA
TCGA.EW.A1IX	BRCA	deconstructSigs	0.321637946019055	0	0.616078986	0.383921014	NA	NA	NA	NA	NA	NA	NA
TCGA.EW.A1IY	BRCA	deconstructSigs	0.165248771133274	0.407212028	0.5593226	0	NA	NA	NA	NA	NA	NA	NA
TCGA.EW.A1IZ	BRCA	deconstructSigs	0.0689319327705698	1	0	0	NA	NA	NA	NA	NA	NA	NA
TCGA.EW.A1J1	BRCA	deconstructSigs	0.193783324166489	0.770274376	0	0.229725624	NA	NA	NA	NA	NA	NA	NA
TCGA.EW.A1J2	BRCA	deconstructSigs	0.221759923283176	0.672608187	0	0.327391813	NA	NA	NA	NA	NA	NA	NA
TCGA.EW.A1J3	BRCA	deconstructSigs	0.222356105079643	0.466704802	0	0.533295198	NA	NA	NA	NA	NA	NA	NA
TCGA.EW.A1J5	BRCA	deconstructSigs	0.0618216642891151	0	1	0	NA	NA	NA	NA	NA	NA	NA
TCGA.EW.A1J6	BRCA	deconstructSigs	0.166683476452179	0.618534716	0	0.372426664	NA	NA	NA	NA	NA	NA	NA
TCGA.EW.A1OV	BRCA	deconstructSigs	0.133600193888714	0.090702801	0.895634079	0	NA	NA	NA	NA	NA	NA	NA
TCGA.EW.A1OX	BRCA	deconstructSigs	0.42788588620053	0.273393911	0	0.726606089	NA	NA	NA	NA	NA	NA	NA
TCGA.EW.A1OY	BRCA	deconstructSigs	0.155261086216848	0.622546553	0.145744083	0.231709364	NA	NA	NA	NA	NA	NA	NA
TCGA.EW.A1OZ	BRCA	deconstructSigs	0.167548202922493	0.552295112	0.298174017	0.149530871	NA	NA	NA	NA	NA	NA	NA
TCGA.EW.A1P0	BRCA	deconstructSigs	0.239886881078497	0.270468012	0	0.729531988	NA	NA	NA	NA	NA	NA	NA
TCGA.EW.A1P1	BRCA	deconstructSigs	0.664624621189843	1	0	0	NA	NA	NA	NA	NA	NA	NA
TCGA.EW.A1P3	BRCA	deconstructSigs	0.319974316942562	0.569143471	0.307772297	0.123084232	NA	NA	NA	NA	NA	NA	NA
TCGA.EW.A1P4	BRCA	deconstructSigs	0.168960487716547	0.225864545	0	0.774135455	NA	NA	NA	NA	NA	NA	NA
TCGA.EW.A1P5	BRCA	deconstructSigs	0.408970412269824	1	0	0	NA	NA	NA	NA	NA	NA	NA
TCGA.EW.A1P6	BRCA	deconstructSigs	0.325002513357744	0.268679999	0	0.731320001	NA	NA	NA	NA	NA	NA	NA
TCGA.EW.A1P8	BRCA	deconstructSigs	0.167988023140461	0.678861964	0	0.321138036	NA	NA	NA	NA	NA	NA	NA
TCGA.EW.A1PA	BRCA	deconstructSigs	0.230624326510837	0.197947091	0.254616365	0.547436544	NA	NA	NA	NA	NA	NA	NA
TCGA.EW.A1PB	BRCA	deconstructSigs	0.122779059732686	0	0.559390723	0.420007362	NA	NA	NA	NA	NA	NA	NA
TCGA.EW.A1PD	BRCA	deconstructSigs	0.126811086790128	0.062375243	0.294892736	0.642732021	NA	NA	NA	NA	NA	NA	NA
TCGA.EW.A1PE	BRCA	deconstructSigs	0.244302081303182	0.124196134	0.197267943	0.678535923	NA	NA	NA	NA	NA	NA	NA
TCGA.EW.A1PH	BRCA	deconstructSigs	0.174787660647516	0.534656651	0.165292189	0.30005116	NA	NA	NA	NA	NA	NA	NA
TCGA.EW.A2FS	BRCA	deconstructSigs	0.347885721938877	0.850697855	0	0.149302145	NA	NA	NA	NA	NA	NA	NA
TCGA.EW.A2FV	BRCA	deconstructSigs	0.270703242114765	0.816396871	0	0.183603129	NA	NA	NA	NA	NA	NA	NA
TCGA.EW.A2FW	BRCA	deconstructSigs	0.230206466736019	0.552594149	0.297955067	0.149450784	NA	NA	NA	NA	NA	NA	NA
TCGA.GI.A2C8	BRCA	deconstructSigs	0.121148059286743	0.297273918	0.18067854	0.522047542	NA	NA	NA	NA	NA	NA	NA
TCGA.GM.A2DC	BRCA	deconstructSigs	0.288610892848392	0.655756234	0	0.344243766	NA	NA	NA	NA	NA	NA	NA
TCGA.AC.A2QI	BRCA	deconstructSigs	0.171992763763689	0.327693162	0.672306838	0	NA	NA	NA	NA	NA	NA	NA
TCGA.AR.A2LN	BRCA	deconstructSigs	0.253582004300852	0.464031634	0.535968366	0	NA	NA	NA	NA	NA	NA	NA
TCGA.GM.A2DD	BRCA	deconstructSigs	0.150885997741117	0.400136201	0.149398156	0.450465643	NA	NA	NA	NA	NA	NA	NA
TCGA.BH.A0HY	BRCA	deconstructSigs	0.158747160784096	0.524438679	0	0.475561321	NA	NA	NA	NA	NA	NA	NA
TCGA.E2.A573	BRCA	deconstructSigs	0.168251416244323	0.373170769	0	0.626829231	NA	NA	NA	NA	NA	NA	NA
TCGA.AC.A5XS	BRCA	deconstructSigs	0.0527604013719995	0	0.865898144	0.109818909	NA	NA	NA	NA	NA	NA	NA
TCGA.LL.A5YL	BRCA	deconstructSigs	0.163496507777135	0.449833098	0.481413769	0.068753132	NA	NA	NA	NA	NA	NA	NA
TCGA.A7.A5ZX	BRCA	deconstructSigs	0.22346702868258	0.503559409	0.198992452	0.29744814	NA	NA	NA	NA	NA	NA	NA
TCGA.E2.A574	BRCA	deconstructSigs	0.11212532829208	0.412254932	0.461906135	0.125838933	NA	NA	NA	NA	NA	NA	NA
TCGA.AC.A62X	BRCA	deconstructSigs	0.208255606572114	0.957800253	0	0	NA	NA	NA	NA	NA	NA	NA
TCGA.OL.A66H	BRCA	deconstructSigs	0.270813560868946	0.334811984	0	0.665188016	NA	NA	NA	NA	NA	NA	NA
TCGA.E2.A56Z	BRCA	deconstructSigs	0.200100330091178	0.704001431	0.121900606	0.174097963	NA	NA	NA	NA	NA	NA	NA
TCGA.E2.A570	BRCA	deconstructSigs	0.229233133192496	0.594047631	0	0.405952369	NA	NA	NA	NA	NA	NA	NA
TCGA.OL.A66I	BRCA	deconstructSigs	0.22291701743941	0.518316625	0	0.481683375	NA	NA	NA	NA	NA	NA	NA
TCGA.OL.A66K	BRCA	deconstructSigs	0.253747095728579	0.913817304	0	0.086182696	NA	NA	NA	NA	NA	NA	NA
TCGA.OL.A66J	BRCA	deconstructSigs	0.155865071429212	0.661659451	0.122784022	0.215556527	NA	NA	NA	NA	NA	NA	NA
TCGA.AC.A62Y	BRCA	deconstructSigs	0.155089134483333	0.454911691	0.310446569	0.23464174	NA	NA	NA	NA	NA	NA	NA
TCGA.A7.A3IY	BRCA	deconstructSigs	0.215968127400494	0.636696098	0	0.363303902	NA	NA	NA	NA	NA	NA	NA
TCGA.EW.A2FR	BRCA	deconstructSigs	0.166927363020135	0.480697866	0.338424093	0.180878041	NA	NA	NA	NA	NA	NA	NA
TCGA.GM.A3NY	BRCA	deconstructSigs	0.118937664753278	0.621765097	0.146814072	0.231420832	NA	NA	NA	NA	NA	NA	NA
TCGA.EW.A1PC	BRCA	deconstructSigs	0.114317766384944	0.393441626	0.256706699	0.349851676	NA	NA	NA	NA	NA	NA	NA
TCGA.A7.A2KD	BRCA	deconstructSigs	0.14710728507803	0.695667873	0.105666706	0.198665421	NA	NA	NA	NA	NA	NA	NA
TCGA.AC.A3OD	BRCA	deconstructSigs	0.151442582556461	0.234769335	0.12580855	0.639422115	NA	NA	NA	NA	NA	NA	NA
TCGA.AC.A2BK	BRCA	deconstructSigs	0.117822167259994	0.343707269	0	0.656292731	NA	NA	NA	NA	NA	NA	NA
TCGA.GI.A2C9	BRCA	deconstructSigs	0.0921184653389176	0.250344582	0.071362643	0.678292775	NA	NA	NA	NA	NA	NA	NA
TCGA.C8.A3M7	BRCA	deconstructSigs	0.12483531761765	0.320174604	0.679825396	0	NA	NA	NA	NA	NA	NA	NA
TCGA.B6.A0I1	BRCA	deconstructSigs	0.184813449372873	0.563698892	0.076842579	0.359458529	NA	NA	NA	NA	NA	NA	NA
TCGA.AC.A2BM	BRCA	deconstructSigs	0.271639163472148	0.358641033	0	0.641358967	NA	NA	NA	NA	NA	NA	NA
TCGA.A7.A425	BRCA	deconstructSigs	0.263199540563179	0.478223871	0	0.521776129	NA	NA	NA	NA	NA	NA	NA
TCGA.A7.A426	BRCA	deconstructSigs	0.206798056758412	0.67435871	0	0.32564129	NA	NA	NA	NA	NA	NA	NA
TCGA.LL.A440	BRCA	deconstructSigs	0.324057801950489	0	0	1	NA	NA	NA	NA	NA	NA	NA
TCGA.BH.A42U	BRCA	deconstructSigs	0.40066707106162	0.232368733	0.646084458	0.121546809	NA	NA	NA	NA	NA	NA	NA
TCGA.B6.A409	BRCA	deconstructSigs	0.17750794383986	0.568477428	0.091373359	0.340149213	NA	NA	NA	NA	NA	NA	NA
TCGA.EW.A423	BRCA	deconstructSigs	0.142404037057237	0.776041938	0	0.223958062	NA	NA	NA	NA	NA	NA	NA
TCGA.EW.A3E8	BRCA	deconstructSigs	0.147716768586614	0.277984576	0.722015424	0	NA	NA	NA	NA	NA	NA	NA
TCGA.BH.A42V	BRCA	deconstructSigs	0.142398993355282	0.436532857	0.563467143	0	NA	NA	NA	NA	NA	NA	NA
TCGA.GM.A3XG	BRCA	deconstructSigs	0.995628397957099	0.104203758	0	0.895796242	NA	NA	NA	NA	NA	NA	NA
TCGA.B6.A408	BRCA	deconstructSigs	0.221817206652455	0.61870869	0.229256963	0.152034347	NA	NA	NA	NA	NA	NA	NA
TCGA.D8.A3Z5	BRCA	deconstructSigs	0.285343292171625	0.573598691	0.159003401	0.267397908	NA	NA	NA	NA	NA	NA	NA
TCGA.BH.A42T	BRCA	deconstructSigs	0.165866118919839	0.650192748	0	0.349807252	NA	NA	NA	NA	NA	NA	NA
TCGA.A2.A4S2	BRCA	deconstructSigs	0.184577581349905	0.381831928	0.155135101	0.463032972	NA	NA	NA	NA	NA	NA	NA
TCGA.LL.A50Y	BRCA	deconstructSigs	0.213610342558323	0.609156846	0	0.390843154	NA	NA	NA	NA	NA	NA	NA
TCGA.E9.A5FL	BRCA	deconstructSigs	0.10364964657197	0.248960073	0.231140428	0.519899499	NA	NA	NA	NA	NA	NA	NA
TCGA.PE.A5DD	BRCA	deconstructSigs	0.156100025631977	0.463907395	0.457044729	0.079047877	NA	NA	NA	NA	NA	NA	NA
TCGA.BH.A5IZ	BRCA	deconstructSigs	0.128335162081282	0.374501804	0.110153995	0.515344201	NA	NA	NA	NA	NA	NA	NA
TCGA.HN.A2OB	BRCA	deconstructSigs	0.328831273069757	0.532971427	0.307959449	0.159069123	NA	NA	NA	NA	NA	NA	NA
TCGA.PE.A5DE	BRCA	deconstructSigs	0.0705501989370364	0.097468822	0.902531178	0	NA	NA	NA	NA	NA	NA	NA
TCGA.A7.A56D	BRCA	deconstructSigs	0.0830678158581879	0.206231305	0.630488607	0.163280088	NA	NA	NA	NA	NA	NA	NA
TCGA.OK.A5Q2	BRCA	deconstructSigs	0.232624862985264	0.761207403	0.214575471	0	NA	NA	NA	NA	NA	NA	NA
TCGA.AC.A5EI	BRCA	deconstructSigs	0.186352009682225	0.605383569	0.32436297	0.070253461	NA	NA	NA	NA	NA	NA	NA
TCGA.OL.A5D6	BRCA	deconstructSigs	0.165575622025035	0.592077222	0.161094576	0.246828202	NA	NA	NA	NA	NA	NA	NA
TCGA.PE.A5DC	BRCA	deconstructSigs	0.095379958511399	0.333589805	0.121006291	0.545403904	NA	NA	NA	NA	NA	NA	NA
TCGA.AR.A5QM	BRCA	deconstructSigs	0.18867804907942	0.97215581	0	0	NA	NA	NA	NA	NA	NA	NA
TCGA.OL.A5D7	BRCA	deconstructSigs	0.118659978375942	0.327702239	0.182067636	0.490230124	NA	NA	NA	NA	NA	NA	NA
TCGA.E9.A5FK	BRCA	deconstructSigs	0.228942165991821	0.455169664	0	0.544830336	NA	NA	NA	NA	NA	NA	NA
TCGA.OL.A5D8	BRCA	deconstructSigs	0.203506181586421	0.424081427	0.174723109	0.401195464	NA	NA	NA	NA	NA	NA	NA
TCGA.BH.A5J0	BRCA	deconstructSigs	0.172251100223793	0.344306418	0.655693582	0	NA	NA	NA	NA	NA	NA	NA
TCGA.OL.A5DA	BRCA	deconstructSigs	0.127572494200709	0.415995543	0.581857522	0	NA	NA	NA	NA	NA	NA	NA
TCGA.A7.A4SA	BRCA	deconstructSigs	0.115469737369399	0.151085975	0.268891527	0.580022497	NA	NA	NA	NA	NA	NA	NA
TCGA.A7.A4SD	BRCA	deconstructSigs	0.123670179662688	0.947765189	0	0	NA	NA	NA	NA	NA	NA	NA
TCGA.A7.A4SC	BRCA	deconstructSigs	0.172285612501396	0.790530119	0.068500294	0.140969586	NA	NA	NA	NA	NA	NA	NA
TCGA.A7.A4SE	BRCA	deconstructSigs	0.113313119985282	0.127270727	0.274241477	0.598487795	NA	NA	NA	NA	NA	NA	NA
TCGA.OL.A5S0	BRCA	deconstructSigs	0.28314989700026	0.807242024	0.192757976	0	NA	NA	NA	NA	NA	NA	NA
TCGA.LL.A5YP	BRCA	deconstructSigs	0.133870884040029	0.322822813	0.125246128	0.551931059	NA	NA	NA	NA	NA	NA	NA
TCGA.E9.A5UO	BRCA	deconstructSigs	0.250900019540284	0.713001497	0	0.286998503	NA	NA	NA	NA	NA	NA	NA
TCGA.AR.A5QP	BRCA	deconstructSigs	0.226782556905613	0.534765669	0.364183109	0.101051222	NA	NA	NA	NA	NA	NA	NA
TCGA.LL.A5YN	BRCA	deconstructSigs	0.288763785149497	0.414160513	0	0.585839487	NA	NA	NA	NA	NA	NA	NA
TCGA.A7.A5ZV	BRCA	deconstructSigs	0.079821538191997	0.243159826	0.12603985	0.630800324	NA	NA	NA	NA	NA	NA	NA
TCGA.E9.A5UP	BRCA	deconstructSigs	0.204478914694348	0.904364916	0	0.095635084	NA	NA	NA	NA	NA	NA	NA
TCGA.OL.A5RU	BRCA	deconstructSigs	0.230399163540365	0.633970828	0.165010142	0.20101903	NA	NA	NA	NA	NA	NA	NA
TCGA.AC.A5EH	BRCA	deconstructSigs	0.0869825725956041	0.310256921	0.166349407	0.523393673	NA	NA	NA	NA	NA	NA	NA
TCGA.GM.A5PV	BRCA	deconstructSigs	0.210935422061676	0.375724263	0.326866723	0.297409014	NA	NA	NA	NA	NA	NA	NA
TCGA.OL.A5RV	BRCA	deconstructSigs	0.263084640786859	0.753912871	0	0.246087129	NA	NA	NA	NA	NA	NA	NA
TCGA.AC.A5XU	BRCA	deconstructSigs	0.125833542099276	0.782332602	0.145058306	0.072609093	NA	NA	NA	NA	NA	NA	NA
TCGA.GM.A5PX	BRCA	deconstructSigs	0.209202955882537	0.725252499	0	0.274747501	NA	NA	NA	NA	NA	NA	NA
TCGA.OL.A5RW	BRCA	deconstructSigs	0.125564732300975	0	0.49376484	0.483260222	NA	NA	NA	NA	NA	NA	NA
TCGA.AR.A5QN	BRCA	deconstructSigs	0.186147722531508	0.816995732	0.133437082	0	NA	NA	NA	NA	NA	NA	NA
TCGA.LL.A5YM	BRCA	deconstructSigs	0.251998630666571	0.629032743	0	0.370967257	NA	NA	NA	NA	NA	NA	NA
TCGA.OL.A5RX	BRCA	deconstructSigs	0.176324517552928	0.847688019	0.060439655	0.091872326	NA	NA	NA	NA	NA	NA	NA
TCGA.AR.A5QQ	BRCA	deconstructSigs	0.149096794860729	0.154689242	0.154403444	0.690907314	NA	NA	NA	NA	NA	NA	NA
TCGA.OL.A5RZ	BRCA	deconstructSigs	0.108928237733422	0.596359885	0.14152257	0.262117545	NA	NA	NA	NA	NA	NA	NA
TCGA.JL.A3YW	BRCA	deconstructSigs	0.115046285872352	0.342572018	0.083514125	0.573913857	NA	NA	NA	NA	NA	NA	NA
TCGA.B6.A401	BRCA	deconstructSigs	0.237238934537735	0.646213447	0	0.353786553	NA	NA	NA	NA	NA	NA	NA
TCGA.A2.A3XX	BRCA	deconstructSigs	0.19746432564026	0.566831077	0.123720295	0.309448628	NA	NA	NA	NA	NA	NA	NA
TCGA.B6.A400	BRCA	deconstructSigs	0.0944511939591434	0.236262915	0	0.706470903	NA	NA	NA	NA	NA	NA	NA
TCGA.B6.A402	BRCA	deconstructSigs	0.106463988804211	0.704961267	0.209297831	0.085740903	NA	NA	NA	NA	NA	NA	NA
TCGA.A2.A3XZ	BRCA	deconstructSigs	0.137012191718185	0.28213456	0.38018374	0.3376817	NA	NA	NA	NA	NA	NA	NA
TCGA.B6.A40B	BRCA	deconstructSigs	0.138072316491103	0.36817414	0.284201561	0.347624299	NA	NA	NA	NA	NA	NA	NA
TCGA.A2.A3Y0	BRCA	deconstructSigs	0.087684547747306	0.193331395	0.141308941	0.665359664	NA	NA	NA	NA	NA	NA	NA
TCGA.B6.A40C	BRCA	deconstructSigs	0.168978239428424	0.709193014	0	0.290806986	NA	NA	NA	NA	NA	NA	NA
TCGA.D8.A3Z6	BRCA	deconstructSigs	0.216728015608457	0.453850822	0.24629084	0.299858339	NA	NA	NA	NA	NA	NA	NA
TCGA.C8.A132	BRCA	deconstructSigs	0.157942448964283	0.24989149	0.298369608	0.451738902	NA	NA	NA	NA	NA	NA	NA
TCGA.C8.A138	BRCA	deconstructSigs	0.188597663577529	0.40911364	0	0.59088636	NA	NA	NA	NA	NA	NA	NA
TCGA.E2.A14T	BRCA	deconstructSigs	0.191478002179254	0.666694991	0	0.333305009	NA	NA	NA	NA	NA	NA	NA
TCGA.E2.A14R	BRCA	deconstructSigs	0.110922441716956	0.238927673	0.123697703	0.637374623	NA	NA	NA	NA	NA	NA	NA
TCGA.E2.A15P	BRCA	deconstructSigs	0.232227903449763	0.742141628	0.102191569	0.155666803	NA	NA	NA	NA	NA	NA	NA
TCGA.E2.A15T	BRCA	deconstructSigs	0.214735493902588	0.912697896	0	0.087302104	NA	NA	NA	NA	NA	NA	NA
TCGA.E2.A159	BRCA	deconstructSigs	0.110667554412909	0	0.736012321	0.259280255	NA	NA	NA	NA	NA	NA	NA
TCGA.C8.A12O	BRCA	deconstructSigs	0.182334772841034	0.877359597	0.074231277	0	NA	NA	NA	NA	NA	NA	NA
TCGA.D8.A13Y	BRCA	deconstructSigs	0.0965541789333445	0.415855541	0.354163563	0.229980896	NA	NA	NA	NA	NA	NA	NA
TCGA.C8.A130	BRCA	deconstructSigs	0.202385695964209	0.758987025	0.167446726	0.073566249	NA	NA	NA	NA	NA	NA	NA
TCGA.E2.A14O	BRCA	deconstructSigs	0.2202612955887	0.744325406	0.065307321	0.190367273	NA	NA	NA	NA	NA	NA	NA
TCGA.E2.A15F	BRCA	deconstructSigs	0.232455628531144	0.991086318	0	0	NA	NA	NA	NA	NA	NA	NA
TCGA.D8.A140	BRCA	deconstructSigs	0.143388765232216	0.554633681	0.22140315	0.223963169	NA	NA	NA	NA	NA	NA	NA
TCGA.C8.A12L	BRCA	deconstructSigs	0.114079794399591	0.449578255	0	0.497460193	NA	NA	NA	NA	NA	NA	NA
TCGA.E2.A15S	BRCA	deconstructSigs	0.144096239250077	0.169926589	0.176772	0.653301412	NA	NA	NA	NA	NA	NA	NA
TCGA.E2.A15D	BRCA	deconstructSigs	0.195482265773701	0.668561512	0	0.331438488	NA	NA	NA	NA	NA	NA	NA
TCGA.C8.A12U	BRCA	deconstructSigs	0.16043993090931	0.660966674	0.209674443	0.129358883	NA	NA	NA	NA	NA	NA	NA
TCGA.AC.A3W6	BRCA	deconstructSigs	0.0880750369248258	0.203522516	0.622442442	0.174035042	NA	NA	NA	NA	NA	NA	NA
TCGA.AR.A1AM	BRCA	deconstructSigs	0.320980998803926	0.651012822	0.348987178	0	NA	NA	NA	NA	NA	NA	NA
TCGA.A7.A13H	BRCA	deconstructSigs	0.312750288519132	0.62444405	0	0.37555595	NA	NA	NA	NA	NA	NA	NA
TCGA.A7.A3RF	BRCA	deconstructSigs	0.215440880610595	0.551674746	0	0.399142973	NA	NA	NA	NA	NA	NA	NA
TCGA.AC.A3EH	BRCA	deconstructSigs	0.158056320240471	0.595107263	0	0.404892737	NA	NA	NA	NA	NA	NA	NA
TCGA.BH.A28O	BRCA	deconstructSigs	0.283526057173041	0.071982248	0.700370528	0.227647223	NA	NA	NA	NA	NA	NA	NA
TCGA.A2.A0CO	BRCA	deconstructSigs	0.197606237904694	0.86443231	0.13556769	0	NA	NA	NA	NA	NA	NA	NA
TCGA.AC.A3TN	BRCA	deconstructSigs	0.0949175868262948	0.619358506	0	0.360712602	NA	NA	NA	NA	NA	NA	NA
TCGA.AC.A3W5	BRCA	deconstructSigs	0.101478391258554	0.231100407	0.295086578	0.473813015	NA	NA	NA	NA	NA	NA	NA
TCGA.AC.A3W7	BRCA	deconstructSigs	0.174553440543046	0.378819486	0.538293163	0.082887351	NA	NA	NA	NA	NA	NA	NA
TCGA.AC.A3TM	BRCA	deconstructSigs	0.119004353676979	0.60103534	0.129907919	0.269056741	NA	NA	NA	NA	NA	NA	NA
TCGA.A2.A0CK	BRCA	deconstructSigs	0.298005893729547	0.808857633	0.191142367	0	NA	NA	NA	NA	NA	NA	NA
TCGA.E2.A3DX	BRCA	deconstructSigs	0.347810876950284	0.673932987	0	0.326067013	NA	NA	NA	NA	NA	NA	NA
TCGA.A7.A3J0	BRCA	deconstructSigs	0.155708594173094	0.796203504	0	0.187704208	NA	NA	NA	NA	NA	NA	NA
TCGA.A7.A3IZ	BRCA	deconstructSigs	0.106061472105332	0.281003068	0.458694639	0.260302293	NA	NA	NA	NA	NA	NA	NA
TCGA.C8.A3M8	BRCA	deconstructSigs	0.157005139853535	0.612158911	0.230962439	0.15687865	NA	NA	NA	NA	NA	NA	NA
TCGA.A2.A3KD	BRCA	deconstructSigs	0.322816657997171	0.448051976	0.26023108	0.291716944	NA	NA	NA	NA	NA	NA	NA
TCGA.A2.A3KC	BRCA	deconstructSigs	0.214905485657633	0.559699152	0	0.440300848	NA	NA	NA	NA	NA	NA	NA
TCGA.E9.A3HO	BRCA	deconstructSigs	0.174310207250571	0.139337755	0.175536691	0.685125554	NA	NA	NA	NA	NA	NA	NA
TCGA.A7.A3J1	BRCA	deconstructSigs	0.279114383026312	0.666718656	0	0.333281344	NA	NA	NA	NA	NA	NA	NA
TCGA.AC.A3HN	BRCA	deconstructSigs	0.205776658968731	0.878423433	0.121576567	0	NA	NA	NA	NA	NA	NA	NA
TCGA.E9.A54X	BRCA	deconstructSigs	0.194126661084457	0.689420858	0	0.310579142	NA	NA	NA	NA	NA	NA	NA
TCGA.A2.A4RY	BRCA	deconstructSigs	0.22453980503825	0.406552712	0.060305237	0.533142051	NA	NA	NA	NA	NA	NA	NA
TCGA.E9.A54Y	BRCA	deconstructSigs	0.189789905994891	0.798971189	0.120160748	0.080868063	NA	NA	NA	NA	NA	NA	NA
TCGA.A2.A4S0	BRCA	deconstructSigs	0.456989060770382	0.590493003	0	0.409506997	NA	NA	NA	NA	NA	NA	NA
TCGA.A7.A4SF	BRCA	deconstructSigs	0.10065015040962	0.414248654	0.281067388	0.304683958	NA	NA	NA	NA	NA	NA	NA
TCGA.AQ.A54O	BRCA	deconstructSigs	0.288796594482047	0.565372949	0.140321921	0.29430513	NA	NA	NA	NA	NA	NA	NA
TCGA.A2.A4S1	BRCA	deconstructSigs	0.123350914323272	0.401828352	0.12856245	0.469609198	NA	NA	NA	NA	NA	NA	NA
TCGA.A2.A4RW	BRCA	deconstructSigs	0.106245637919407	0.153380078	0.479298147	0.367321775	NA	NA	NA	NA	NA	NA	NA
TCGA.GM.A4E0	BRCA	deconstructSigs	0.193843278171951	0.55507345	0	0.44492655	NA	NA	NA	NA	NA	NA	NA
TCGA.A7.A4SB	BRCA	deconstructSigs	0.165874424981492	0.350306978	0.426074403	0.223618619	NA	NA	NA	NA	NA	NA	NA
TCGA.A2.A4RX	BRCA	deconstructSigs	0.168908098502799	0.739030073	0.200994005	0	NA	NA	NA	NA	NA	NA	NA
TCGA.AQ.A54N	BRCA	deconstructSigs	0.175453139554552	0.296798111	0.150394244	0.552807646	NA	NA	NA	NA	NA	NA	NA
TCGA.A2.A4S3	BRCA	deconstructSigs	0.120429175959569	0.339557438	0.17714036	0.483302203	NA	NA	NA	NA	NA	NA	NA
TCGA.LQ.A4E4	BRCA	deconstructSigs	0.10514650012644	0.405509957	0.456326432	0.138163611	NA	NA	NA	NA	NA	NA	NA
TCGA.A2.A3XU	BRCA	deconstructSigs	0.209625527394592	0.610383339	0	0.3396102	NA	NA	NA	NA	NA	NA	NA
TCGA.AC.A3QP	BRCA	deconstructSigs	0.208228355495176	0.434442045	0	0.565557955	NA	NA	NA	NA	NA	NA	NA
TCGA.E9.A3X8	BRCA	deconstructSigs	0.306567164886096	0.430583018	0	0.569416982	NA	NA	NA	NA	NA	NA	NA
TCGA.GM.A3XL	BRCA	deconstructSigs	0.106778303619238	0.164481628	0.267347866	0.568170506	NA	NA	NA	NA	NA	NA	NA
TCGA.A2.A3XS	BRCA	deconstructSigs	0.221137623617839	1	0	0	NA	NA	NA	NA	NA	NA	NA
TCGA.GM.A3XN	BRCA	deconstructSigs	0.189102537071626	0.581757829	0.118503726	0.299738445	NA	NA	NA	NA	NA	NA	NA
TCGA.A2.A3XT	BRCA	deconstructSigs	0.118844877255967	0.081798273	0.143033597	0.77516813	NA	NA	NA	NA	NA	NA	NA
TCGA.JL.A3YX	BRCA	deconstructSigs	0.173389678098901	0.525060364	0.474939636	0	NA	NA	NA	NA	NA	NA	NA
TCGA.A2.A3XV	BRCA	deconstructSigs	0.126191080676788	0.61786154	0	0.38213846	NA	NA	NA	NA	NA	NA	NA
TCGA.E9.A3QA	BRCA	deconstructSigs	0.193916062202429	0	0.276575685	0.683582064	NA	NA	NA	NA	NA	NA	NA
TCGA.GM.A3NW	BRCA	deconstructSigs	0.1584892037785	0.334487799	0.511535517	0.153976684	NA	NA	NA	NA	NA	NA	NA
TCGA.EW.A3U0	BRCA	deconstructSigs	0.111613567336142	0.111057389	0.171547906	0.717394705	NA	NA	NA	NA	NA	NA	NA
TCGA.AR.A2LR	BRCA	WTSI	0.154056653429498	0.470044301	0.125246256	0.404709443	NA	NA	NA	NA	NA	NA	NA
TCGA.HN.A2NL	BRCA	WTSI	0.121394628832365	0.260610628	0.112797939	0.626591432	NA	NA	NA	NA	NA	NA	NA
TCGA.E2.A1LE	BRCA	WTSI	0.131667468141987	0.446626302	0.182185131	0.371188567	NA	NA	NA	NA	NA	NA	NA
TCGA.GM.A2DH	BRCA	WTSI	0.0992216665568164	0.149833333	0.344215686	0.50595098	NA	NA	NA	NA	NA	NA	NA
TCGA.AC.A2QH	BRCA	WTSI	0.228684136919233	0.51045007	0.156121041	0.33342889	NA	NA	NA	NA	NA	NA	NA
TCGA.AR.A2LJ	BRCA	WTSI	0.503296780310184	0.484657943	0.510324147	0.00501791	NA	NA	NA	NA	NA	NA	NA
TCGA.AR.A2LL	BRCA	WTSI	0.200519296898078	0.639190825	0.021963491	0.338845684	NA	NA	NA	NA	NA	NA	NA
TCGA.GM.A2D9	BRCA	WTSI	0.0613765189964219	0.020328708	0.971402451	0.00826884	NA	NA	NA	NA	NA	NA	NA
TCGA.GM.A2DF	BRCA	WTSI	0.151899957952623	0.442032126	0.250137961	0.307829913	NA	NA	NA	NA	NA	NA	NA
TCGA.AR.A2LK	BRCA	WTSI	0.178938486797257	0.68248273	0.120488482	0.197028788	NA	NA	NA	NA	NA	NA	NA
TCGA.AR.A2LM	BRCA	WTSI	0.276523056014318	0.396600721	0.074361953	0.529037326	NA	NA	NA	NA	NA	NA	NA
TCGA.GM.A2DB	BRCA	WTSI	0.120818732774572	0.204217983	0.137954023	0.657827994	NA	NA	NA	NA	NA	NA	NA
TCGA.GM.A2DL	BRCA	WTSI	0.167049482408705	0.161723699	0.380351463	0.457924838	NA	NA	NA	NA	NA	NA	NA
TCGA.AC.A3BB	BRCA	WTSI	0.117458536242683	0.434333333	0.385173913	0.180492754	NA	NA	NA	NA	NA	NA	NA
TCGA.AC.A2QJ	BRCA	WTSI	0.150761185536316	0.62857839	0.019078078	0.352343533	NA	NA	NA	NA	NA	NA	NA
TCGA.AC.A2FO	BRCA	WTSI	0.256963818683471	0.050215332	0.869551691	0.080232977	NA	NA	NA	NA	NA	NA	NA
TCGA.AR.A2LO	BRCA	WTSI	0.386106018693901	0.247633333	1.78e-15	0.752366667	NA	NA	NA	NA	NA	NA	NA
TCGA.GM.A2DM	BRCA	WTSI	0.258947467240247	0.632949964	0.000435771	0.366614265	NA	NA	NA	NA	NA	NA	NA
TCGA.GM.A2DK	BRCA	WTSI	0.206395226219451	0.426952632	0.234452632	0.338594737	NA	NA	NA	NA	NA	NA	NA
TCGA.B6.A2IU	BRCA	WTSI	0.194005467218415	0.77103087	0.228696363	0.000272767	NA	NA	NA	NA	NA	NA	NA
TCGA.E2.A2P5	BRCA	WTSI	0.122035792807814	0.372796296	0.308055556	0.319148148	NA	NA	NA	NA	NA	NA	NA
TCGA.AC.A2FM	BRCA	WTSI	0.198572178816889	0.23747945	0.022999081	0.73952147	NA	NA	NA	NA	NA	NA	NA
TCGA.E2.A2P6	BRCA	WTSI	0.179325784878486	0.141844871	0.83690023	0.0212549	NA	NA	NA	NA	NA	NA	NA
TCGA.BH.A2L8	BRCA	WTSI	0.0708262729205839	0.00461589	0.973818695	0.021565415	NA	NA	NA	NA	NA	NA	NA
TCGA.GM.A2DA	BRCA	WTSI	0.195785603214012	0.508342375	0.203281951	0.288375674	NA	NA	NA	NA	NA	NA	NA
TCGA.AC.A2FE	BRCA	WTSI	0.212528598292965	0.479894221	0.225954362	0.294151416	NA	NA	NA	NA	NA	NA	NA
TCGA.BH.A0B6	BRCA	WTSI	0.0437953995729643	0.019058939	0.952841344	0.028099717	NA	NA	NA	NA	NA	NA	NA
TCGA.AR.A2LE	BRCA	WTSI	0.0783545009990335	0.022163565	0.968337372	0.009499063	NA	NA	NA	NA	NA	NA	NA
TCGA.AR.A2LQ	BRCA	WTSI	0.651862697213331	0.997849451	5.34e-15	0.002150549	NA	NA	NA	NA	NA	NA	NA
TCGA.GM.A2DN	BRCA	WTSI	0.271490698536342	0.757353857	0.040000873	0.20264527	NA	NA	NA	NA	NA	NA	NA
TCGA.E9.A2JS	BRCA	WTSI	0.146198828154544	0.562996117	0.059540969	0.377462914	NA	NA	NA	NA	NA	NA	NA
TCGA.A1.A0SB	BRCA	WTSI	0.263060870640311	0.957268277	0.037945932	0.004785791	NA	NA	NA	NA	NA	NA	NA
TCGA.A1.A0SD	BRCA	WTSI	0.195884759711881	0.598184779	0.15783183	0.243983391	NA	NA	NA	NA	NA	NA	NA
TCGA.A1.A0SE	BRCA	WTSI	0.184356687318685	0.558179281	0.128340326	0.313480393	NA	NA	NA	NA	NA	NA	NA
TCGA.A1.A0SF	BRCA	WTSI	0.279074012915154	0.288551261	0.671731087	0.039717652	NA	NA	NA	NA	NA	NA	NA
TCGA.A1.A0SG	BRCA	WTSI	0.233010708580099	0.464322222	0.0789	0.456777778	NA	NA	NA	NA	NA	NA	NA
TCGA.A1.A0SH	BRCA	WTSI	0.0937311957552002	0.091765738	0.661682032	0.24655223	NA	NA	NA	NA	NA	NA	NA
TCGA.A1.A0SI	BRCA	WTSI	0.0651049877737936	0.050348536	0.897541644	0.05210982	NA	NA	NA	NA	NA	NA	NA
TCGA.A1.A0SJ	BRCA	WTSI	0.180187769263792	0.298118038	0.269290614	0.432591348	NA	NA	NA	NA	NA	NA	NA
TCGA.A1.A0SK	BRCA	WTSI	0.0789684777811457	0.536074627	0.087679104	0.376246269	NA	NA	NA	NA	NA	NA	NA
TCGA.A1.A0SM	BRCA	WTSI	0.236681974077184	0.768593388	0.102224349	0.129182262	NA	NA	NA	NA	NA	NA	NA
TCGA.A1.A0SN	BRCA	WTSI	0.166341605543954	0.368352941	0.335588235	0.296058824	NA	NA	NA	NA	NA	NA	NA
TCGA.A1.A0SP	BRCA	WTSI	0.210909532244685	0.634033333	0.079953333	0.286013333	NA	NA	NA	NA	NA	NA	NA
TCGA.A2.A04N	BRCA	WTSI	0.177397431315365	0.515200169	0.122323581	0.36247625	NA	NA	NA	NA	NA	NA	NA
TCGA.A2.A04P	BRCA	WTSI	0.1164374832528	0.236608696	0.131054348	0.632336957	NA	NA	NA	NA	NA	NA	NA
TCGA.A2.A04R	BRCA	WTSI	0.135873916536364	0.322465054	0.113154434	0.564380511	NA	NA	NA	NA	NA	NA	NA
TCGA.A2.A04T	BRCA	WTSI	0.122688826323137	0.208591831	0.117106425	0.674301744	NA	NA	NA	NA	NA	NA	NA
TCGA.A2.A04U	BRCA	WTSI	0.160204833513796	0.47674359	0.098512821	0.42474359	NA	NA	NA	NA	NA	NA	NA
TCGA.A2.A04V	BRCA	WTSI	0.212668550053188	0.508547368	0.229394737	0.262057895	NA	NA	NA	NA	NA	NA	NA
TCGA.A2.A04W	BRCA	WTSI	0.0749268882952645	0.157382979	0.71912766	0.123489362	NA	NA	NA	NA	NA	NA	NA
TCGA.A2.A04X	BRCA	WTSI	0.205825019026561	0.165042395	0.615112185	0.21984542	NA	NA	NA	NA	NA	NA	NA
TCGA.A2.A04Y	BRCA	WTSI	0.192578348799063	0.127744074	0.302917171	0.569338756	NA	NA	NA	NA	NA	NA	NA
TCGA.A2.A0CM	BRCA	WTSI	0.156817848895995	0.305782025	0.564702288	0.129515688	NA	NA	NA	NA	NA	NA	NA
TCGA.A2.A0CP	BRCA	WTSI	0.216910590943784	0.568390906	0.110510232	0.321098862	NA	NA	NA	NA	NA	NA	NA
TCGA.A2.A0CQ	BRCA	WTSI	0.203656957870999	0.541068599	0.095713912	0.363217489	NA	NA	NA	NA	NA	NA	NA
TCGA.A2.A0CS	BRCA	WTSI	0.165049517775071	0.579555364	0.050643595	0.369801042	NA	NA	NA	NA	NA	NA	NA
TCGA.A2.A0CT	BRCA	WTSI	0.137050356888899	0.395844828	0.417482759	0.186672414	NA	NA	NA	NA	NA	NA	NA
TCGA.A2.A0CU	BRCA	WTSI	0.179817562690553	0.399336013	0.044395112	0.556268875	NA	NA	NA	NA	NA	NA	NA
TCGA.A2.A0CV	BRCA	WTSI	0.2483345541336	0.738853625	0.089509098	0.171637278	NA	NA	NA	NA	NA	NA	NA
TCGA.A2.A0CW	BRCA	WTSI	0.119646036507791	0.261326531	0.319346939	0.419326531	NA	NA	NA	NA	NA	NA	NA
TCGA.A2.A0CX	BRCA	WTSI	0.0729311335156823	0.136516818	0.828511477	0.034971705	NA	NA	NA	NA	NA	NA	NA
TCGA.A2.A0D0	BRCA	WTSI	0.124515493573466	0.316037037	0.167314815	0.516648148	NA	NA	NA	NA	NA	NA	NA
TCGA.A2.A0D1	BRCA	WTSI	0.173255582864081	0.525942111	0.369744454	0.104313435	NA	NA	NA	NA	NA	NA	NA
TCGA.A2.A0D2	BRCA	WTSI	0.138574163230438	0.218507937	0.18784127	0.593650794	NA	NA	NA	NA	NA	NA	NA
TCGA.A2.A0D3	BRCA	WTSI	0.211198852352684	0.673460156	0.0530035	0.273536344	NA	NA	NA	NA	NA	NA	NA
TCGA.A2.A0D4	BRCA	WTSI	0.222449083169721	0.428938889	0.166083333	0.404977778	NA	NA	NA	NA	NA	NA	NA
TCGA.A2.A0EM	BRCA	WTSI	0.262808210791239	0.516094421	0.025087662	0.458817917	NA	NA	NA	NA	NA	NA	NA
TCGA.A2.A0EN	BRCA	WTSI	0.193894666767173	0.661832058	0.070927149	0.267240793	NA	NA	NA	NA	NA	NA	NA
TCGA.A2.A0EO	BRCA	WTSI	0.192246443698789	0.667805342	0.087936703	0.244257954	NA	NA	NA	NA	NA	NA	NA
TCGA.A2.A0EQ	BRCA	WTSI	0.105688018062774	0.246059701	0.496850746	0.257089552	NA	NA	NA	NA	NA	NA	NA
TCGA.A2.A0ER	BRCA	WTSI	0.197228348009736	0.71268931	0.078318825	0.208991865	NA	NA	NA	NA	NA	NA	NA
TCGA.A2.A0ET	BRCA	WTSI	0.17084316067708	0.44732691	0.175927509	0.376745581	NA	NA	NA	NA	NA	NA	NA
TCGA.A2.A0EU	BRCA	WTSI	0.170108544498932	0.60344772	0.167221502	0.229330779	NA	NA	NA	NA	NA	NA	NA
TCGA.A2.A0EV	BRCA	WTSI	0.147223617039436	0.510938776	0.266959184	0.222102041	NA	NA	NA	NA	NA	NA	NA
TCGA.A2.A0EW	BRCA	WTSI	0.296444393623433	0.595521133	0.074543059	0.329935808	NA	NA	NA	NA	NA	NA	NA
TCGA.A2.A0EX	BRCA	WTSI	0.28197913424524	0.556175	0.2461625	0.1976625	NA	NA	NA	NA	NA	NA	NA
TCGA.A2.A0EY	BRCA	WTSI	0.0845372840380991	0.151171096	0.73979988	0.109029024	NA	NA	NA	NA	NA	NA	NA
TCGA.A2.A0SU	BRCA	WTSI	0.238457710778239	0.536835294	0.187423529	0.275741176	NA	NA	NA	NA	NA	NA	NA
TCGA.A2.A0SV	BRCA	WTSI	0.183787167514679	0.730259384	0.00025501	0.269485606	NA	NA	NA	NA	NA	NA	NA
TCGA.A2.A0SW	BRCA	WTSI	0.18711117550583	0.480048864	0.224954325	0.294996811	NA	NA	NA	NA	NA	NA	NA
TCGA.A2.A0SX	BRCA	WTSI	0.253717924241932	0.345964706	0.156835294	0.4972	NA	NA	NA	NA	NA	NA	NA
TCGA.A2.A0SY	BRCA	WTSI	0.110825755580557	0.117246057	0.826779045	0.055974898	NA	NA	NA	NA	NA	NA	NA
TCGA.A2.A0T0	BRCA	WTSI	0.075256576150367	0.239143791	0.141411765	0.619444444	NA	NA	NA	NA	NA	NA	NA
TCGA.A2.A0T1	BRCA	WTSI	0.339855815650722	0.998037192	0.001732507	0.000230301	NA	NA	NA	NA	NA	NA	NA
TCGA.A2.A0T2	BRCA	WTSI	0.218241404364556	0.552103125	0.148597361	0.299299514	NA	NA	NA	NA	NA	NA	NA
TCGA.A2.A0T3	BRCA	WTSI	0.197664027804316	0.330807769	0.055223517	0.613968713	NA	NA	NA	NA	NA	NA	NA
TCGA.A2.A0T4	BRCA	WTSI	0.206376725907367	0.484314876	0.091428075	0.424257049	NA	NA	NA	NA	NA	NA	NA
TCGA.A2.A0T7	BRCA	WTSI	0.259742470779472	0.62016	0.137313333	0.242526667	NA	NA	NA	NA	NA	NA	NA
TCGA.A2.A0YC	BRCA	WTSI	0.334367778359542	0.206890716	0.20693687	0.586172414	NA	NA	NA	NA	NA	NA	NA
TCGA.A2.A0YD	BRCA	WTSI	0.185525507456697	0.498841583	0.498654084	0.002504333	NA	NA	NA	NA	NA	NA	NA
TCGA.A2.A0YE	BRCA	WTSI	0.160806561821854	0.324116279	0.19472093	0.481162791	NA	NA	NA	NA	NA	NA	NA
TCGA.A2.A0YF	BRCA	WTSI	0.224156485029221	0.556641423	0.001266549	0.442092029	NA	NA	NA	NA	NA	NA	NA
TCGA.A2.A0YG	BRCA	WTSI	0.120636257466891	0.668022222	0.090933333	0.241044444	NA	NA	NA	NA	NA	NA	NA
TCGA.A2.A0YH	BRCA	WTSI	0.142838954591889	0.15264634	0.671448441	0.175905219	NA	NA	NA	NA	NA	NA	NA
TCGA.A2.A0YI	BRCA	WTSI	0.30337275660337	0.557879442	0.072830927	0.369289631	NA	NA	NA	NA	NA	NA	NA
TCGA.A2.A0YJ	BRCA	WTSI	0.121972579429615	0.362589907	0.094599299	0.542810794	NA	NA	NA	NA	NA	NA	NA
TCGA.A2.A0YK	BRCA	WTSI	0.0665225483995445	0.062376253	0.922588559	0.015035188	NA	NA	NA	NA	NA	NA	NA
TCGA.A2.A0YL	BRCA	WTSI	0.294355336772104	0.384874143	0.611016452	0.004109406	NA	NA	NA	NA	NA	NA	NA
TCGA.A2.A0YM	BRCA	WTSI	0.131453914097397	0.434596774	0.197258065	0.368145161	NA	NA	NA	NA	NA	NA	NA
TCGA.A2.A0YT	BRCA	WTSI	0.211275796318497	0.670056158	0.120763793	0.209180048	NA	NA	NA	NA	NA	NA	NA
TCGA.A2.A1FV	BRCA	WTSI	0.219339511690289	0.722923694	0.15896788	0.118108425	NA	NA	NA	NA	NA	NA	NA
TCGA.A2.A1FW	BRCA	WTSI	0.118680475376029	0.663554424	0.026843512	0.309602064	NA	NA	NA	NA	NA	NA	NA
TCGA.A2.A1FX	BRCA	WTSI	0.264555734090069	0.391423077	0.097576923	0.511	NA	NA	NA	NA	NA	NA	NA
TCGA.A2.A1FZ	BRCA	WTSI	0.318321857615497	0.674927273	0.105163636	0.219909091	NA	NA	NA	NA	NA	NA	NA
TCGA.A2.A1G0	BRCA	WTSI	0.228896222993377	0.388216667	0.103755556	0.508027778	NA	NA	NA	NA	NA	NA	NA
TCGA.A2.A1G1	BRCA	WTSI	0.196653749098185	0.270248364	0.054183355	0.675568281	NA	NA	NA	NA	NA	NA	NA
TCGA.A2.A1G4	BRCA	WTSI	0.178942485333687	0.536309755	0.123762014	0.33992823	NA	NA	NA	NA	NA	NA	NA
TCGA.A2.A1G6	BRCA	WTSI	0.667030439166734	0.008332933	0.480271158	0.511395909	NA	NA	NA	NA	NA	NA	NA
TCGA.A2.A25B	BRCA	WTSI	0.132537891645246	0.343577436	0.095234221	0.561188343	NA	NA	NA	NA	NA	NA	NA
TCGA.A2.A25C	BRCA	WTSI	0.245354774381358	0.591944658	0.206083565	0.201971776	NA	NA	NA	NA	NA	NA	NA
TCGA.A2.A25D	BRCA	WTSI	0.148825501163417	0.510348438	0.198515895	0.291135666	NA	NA	NA	NA	NA	NA	NA
TCGA.A2.A25E	BRCA	WTSI	0.158838907212682	0.250872802	0.157004327	0.592122872	NA	NA	NA	NA	NA	NA	NA
TCGA.A7.A0CD	BRCA	WTSI	0.19011829059974	0.662828426	0.019830306	0.317341268	NA	NA	NA	NA	NA	NA	NA
TCGA.A7.A0CE	BRCA	WTSI	0.120654556375491	0.275532825	0.099414415	0.62505276	NA	NA	NA	NA	NA	NA	NA
TCGA.A7.A0CG	BRCA	WTSI	0.211042714448231	0.673348297	0.081096247	0.245555457	NA	NA	NA	NA	NA	NA	NA
TCGA.A7.A0CH	BRCA	WTSI	0.217874873717117	0.419578947	0.199831579	0.380589474	NA	NA	NA	NA	NA	NA	NA
TCGA.A7.A0CJ	BRCA	WTSI	0.146371076511296	0.615699375	0.054951054	0.329349571	NA	NA	NA	NA	NA	NA	NA
TCGA.A7.A0D9	BRCA	WTSI	0.222331477352015	0.440826316	0.278926316	0.280247368	NA	NA	NA	NA	NA	NA	NA
TCGA.A7.A0DA	BRCA	WTSI	0.0937705134180254	0.16999027	0.084127314	0.745882416	NA	NA	NA	NA	NA	NA	NA
TCGA.A7.A0DB	BRCA	WTSI	0.172039055427703	0.341461538	0.284717949	0.373820513	NA	NA	NA	NA	NA	NA	NA
TCGA.A7.A13D	BRCA	WTSI	0.0957707748634052	0.174572727	0.209427273	0.616	NA	NA	NA	NA	NA	NA	NA
TCGA.A7.A13E	BRCA	WTSI	0.118975307658959	0.421969231	0.082515385	0.495515385	NA	NA	NA	NA	NA	NA	NA
TCGA.A7.A13F	BRCA	WTSI	0.194080316097321	0.623319202	0.144820911	0.231859886	NA	NA	NA	NA	NA	NA	NA
TCGA.A7.A13G	BRCA	WTSI	0.204694579007526	0.456872284	0.259836299	0.283291416	NA	NA	NA	NA	NA	NA	NA
TCGA.A7.A26E	BRCA	WTSI	0.147102510403285	0.343888889	0.373074074	0.283037037	NA	NA	NA	NA	NA	NA	NA
TCGA.A7.A26F	BRCA	WTSI	0.1581199557033	0.41410575	0.177814188	0.408080062	NA	NA	NA	NA	NA	NA	NA
TCGA.A7.A26G	BRCA	WTSI	0.155002144976096	0.313285714	0.27252381	0.414190476	NA	NA	NA	NA	NA	NA	NA
TCGA.A7.A26H	BRCA	WTSI	0.10291207455674	0.229983603	0.644407026	0.125609371	NA	NA	NA	NA	NA	NA	NA
TCGA.A7.A26I	BRCA	WTSI	0.196971252692845	0.437463221	0.248331724	0.314205055	NA	NA	NA	NA	NA	NA	NA
TCGA.A7.A26J	BRCA	WTSI	0.190977194084814	0.25919699	0.126076576	0.614726434	NA	NA	NA	NA	NA	NA	NA
TCGA.A8.A06N	BRCA	WTSI	0.191462684553401	0.511681818	4.85e-16	0.488318182	NA	NA	NA	NA	NA	NA	NA
TCGA.A8.A06O	BRCA	WTSI	0.174938842401231	0.679436336	0.123595698	0.196967965	NA	NA	NA	NA	NA	NA	NA
TCGA.A8.A06P	BRCA	WTSI	0.269571914604168	0.713686262	0.216769731	0.069544007	NA	NA	NA	NA	NA	NA	NA
TCGA.A8.A06Q	BRCA	WTSI	0.0590060598167751	0.136738482	0.835327764	0.027933753	NA	NA	NA	NA	NA	NA	NA
TCGA.A8.A06R	BRCA	WTSI	0.154405496717095	0.506857143	0.206119048	0.28702381	NA	NA	NA	NA	NA	NA	NA
TCGA.A8.A06T	BRCA	WTSI	0.209766301852334	0.583996926	0.226414598	0.189588476	NA	NA	NA	NA	NA	NA	NA
TCGA.A8.A06U	BRCA	WTSI	0.158874939507743	0.640665024	0.160363691	0.198971285	NA	NA	NA	NA	NA	NA	NA
TCGA.A8.A06X	BRCA	WTSI	0.0909322262616355	0.293973333	0.087806667	0.61822	NA	NA	NA	NA	NA	NA	NA
TCGA.A8.A06Y	BRCA	WTSI	0.192067179498528	0.33272424	0.21081914	0.45645662	NA	NA	NA	NA	NA	NA	NA
TCGA.A8.A06Z	BRCA	WTSI	0.126026812809083	0.340700678	0.045004064	0.614295258	NA	NA	NA	NA	NA	NA	NA
TCGA.A8.A075	BRCA	WTSI	0.128755160220825	0.09001653	0.374817614	0.535165856	NA	NA	NA	NA	NA	NA	NA
TCGA.A8.A076	BRCA	WTSI	0.169429296582837	0.435440848	0.060374278	0.504184874	NA	NA	NA	NA	NA	NA	NA
TCGA.A8.A079	BRCA	WTSI	0.178971034749381	0.348555556	0.163472222	0.487972222	NA	NA	NA	NA	NA	NA	NA
TCGA.A8.A07B	BRCA	WTSI	0.118741851137033	0.311354167	0.467875	0.220770833	NA	NA	NA	NA	NA	NA	NA
TCGA.A8.A07C	BRCA	WTSI	0.0918633560841923	0.252940292	0.095832706	0.651227002	NA	NA	NA	NA	NA	NA	NA
TCGA.A8.A07E	BRCA	WTSI	0.162623166392369	0.511591405	0.419568866	0.068839729	NA	NA	NA	NA	NA	NA	NA
TCGA.A8.A07F	BRCA	WTSI	0.20956971507521	0.576994505	0.059166103	0.363839392	NA	NA	NA	NA	NA	NA	NA
TCGA.A8.A07G	BRCA	WTSI	0.159701184103531	0.452733963	0.065149808	0.482116229	NA	NA	NA	NA	NA	NA	NA
TCGA.A8.A07I	BRCA	WTSI	0.180195690052697	0.523531975	0.218823437	0.257644588	NA	NA	NA	NA	NA	NA	NA
TCGA.A8.A07J	BRCA	WTSI	0.215215478645044	0.364425	0.4425375	0.1930375	NA	NA	NA	NA	NA	NA	NA
TCGA.A8.A07L	BRCA	WTSI	0.104154910317898	0.286078947	0.077657895	0.636263158	NA	NA	NA	NA	NA	NA	NA
TCGA.A8.A07O	BRCA	WTSI	0.197234780807684	0.540134306	0.400373342	0.059492351	NA	NA	NA	NA	NA	NA	NA
TCGA.A8.A07P	BRCA	WTSI	0.179887365308257	0.604394918	0.07786104	0.317744042	NA	NA	NA	NA	NA	NA	NA
TCGA.A8.A07R	BRCA	WTSI	0.0744195019035861	0.246097467	0.115721006	0.638181527	NA	NA	NA	NA	NA	NA	NA
TCGA.A8.A07U	BRCA	WTSI	0.207601256637315	0.413385	0.21511	0.371505	NA	NA	NA	NA	NA	NA	NA
TCGA.A8.A07W	BRCA	WTSI	0.130993053178642	0.477171433	0.152996091	0.369832476	NA	NA	NA	NA	NA	NA	NA
TCGA.A8.A07Z	BRCA	WTSI	0.26575930164205	0.76630323	0.031635009	0.202061761	NA	NA	NA	NA	NA	NA	NA
TCGA.A8.A081	BRCA	WTSI	0.140196248615303	0.430984615	0.217476923	0.351538462	NA	NA	NA	NA	NA	NA	NA
TCGA.A8.A082	BRCA	WTSI	0.339654271256677	0.767494518	0.07857801	0.153927472	NA	NA	NA	NA	NA	NA	NA
TCGA.A8.A083	BRCA	WTSI	0.243146855997504	0.254482728	0.091654531	0.65386274	NA	NA	NA	NA	NA	NA	NA
TCGA.A8.A084	BRCA	WTSI	0.158184474940493	0.26474	0.44116	0.2941	NA	NA	NA	NA	NA	NA	NA
TCGA.A8.A085	BRCA	WTSI	0.155878530219606	0.078397965	0.214810915	0.706791119	NA	NA	NA	NA	NA	NA	NA
TCGA.A8.A086	BRCA	WTSI	0.246281494024527	0.876914196	0.096199563	0.026886241	NA	NA	NA	NA	NA	NA	NA
TCGA.A8.A08A	BRCA	WTSI	0.253181026792084	0.498146667	7.12e-16	0.501853333	NA	NA	NA	NA	NA	NA	NA
TCGA.A8.A08B	BRCA	WTSI	0.196350221279735	0.399037615	0.48563223	0.115330155	NA	NA	NA	NA	NA	NA	NA
TCGA.A8.A08F	BRCA	WTSI	0.108339160321063	0.377518474	0.085089052	0.537392475	NA	NA	NA	NA	NA	NA	NA
TCGA.A8.A08G	BRCA	WTSI	0.195728936365458	0.561041193	0.108604508	0.330354299	NA	NA	NA	NA	NA	NA	NA
TCGA.A8.A08H	BRCA	WTSI	0.23513171144794	0.170267921	0.51907293	0.310659149	NA	NA	NA	NA	NA	NA	NA
TCGA.A8.A08I	BRCA	WTSI	0.16820759361191	0.447223889	0.170628144	0.382147967	NA	NA	NA	NA	NA	NA	NA
TCGA.A8.A08J	BRCA	WTSI	0.202980884500672	0.425595	0.23836	0.336045	NA	NA	NA	NA	NA	NA	NA
TCGA.A8.A08L	BRCA	WTSI	0.0997927289587207	0.116615385	0.382988166	0.50039645	NA	NA	NA	NA	NA	NA	NA
TCGA.A8.A08O	BRCA	WTSI	0.208721854692083	0.763927265	0.153374911	0.082697824	NA	NA	NA	NA	NA	NA	NA
TCGA.A8.A08P	BRCA	WTSI	0.195317846745038	0.359029531	0.371891422	0.269079047	NA	NA	NA	NA	NA	NA	NA
TCGA.A8.A08R	BRCA	WTSI	0.0897602204498105	0.198618056	0.168173611	0.633208333	NA	NA	NA	NA	NA	NA	NA
TCGA.A8.A08S	BRCA	WTSI	0.176119322865948	0.624045242	0.104115588	0.27183917	NA	NA	NA	NA	NA	NA	NA
TCGA.A8.A08T	BRCA	WTSI	0.152725507082685	0.498675811	0.199847742	0.301476447	NA	NA	NA	NA	NA	NA	NA
TCGA.A8.A08X	BRCA	WTSI	0.352870582076481	0.783171672	0.000937579	0.215890749	NA	NA	NA	NA	NA	NA	NA
TCGA.A8.A08Z	BRCA	WTSI	0.220321367633623	0.559468811	0.20149997	0.239031219	NA	NA	NA	NA	NA	NA	NA
TCGA.A8.A090	BRCA	WTSI	0.18445768670685	0.657957368	0.25253099	0.089511642	NA	NA	NA	NA	NA	NA	NA
TCGA.A8.A091	BRCA	WTSI	0.288314980149905	0.683467128	0.291406796	0.025126077	NA	NA	NA	NA	NA	NA	NA
TCGA.A8.A092	BRCA	WTSI	0.114179018124356	0.366752153	0.535166761	0.098081086	NA	NA	NA	NA	NA	NA	NA
TCGA.A8.A093	BRCA	WTSI	0.161871036575295	0.176526084	0.73384114	0.089632777	NA	NA	NA	NA	NA	NA	NA
TCGA.A8.A094	BRCA	WTSI	0.0748474518399512	0.115251166	0.674004228	0.210744606	NA	NA	NA	NA	NA	NA	NA
TCGA.A8.A095	BRCA	WTSI	0.148260291276333	0.019361737	0.826890169	0.153748095	NA	NA	NA	NA	NA	NA	NA
TCGA.A8.A096	BRCA	WTSI	0.199957898305155	0.723639145	5.34e-16	0.276360855	NA	NA	NA	NA	NA	NA	NA
TCGA.A8.A097	BRCA	WTSI	0.109882577439289	0.240589041	0.223493151	0.535917808	NA	NA	NA	NA	NA	NA	NA
TCGA.A8.A099	BRCA	WTSI	0.265909291654888	0.028575832	0.194586016	0.776838152	NA	NA	NA	NA	NA	NA	NA
TCGA.A8.A09A	BRCA	WTSI	0.107372334109699	0.249505747	0.118252874	0.632241379	NA	NA	NA	NA	NA	NA	NA
TCGA.A8.A09B	BRCA	WTSI	0.183988511266091	0.546617487	0.212150816	0.241231697	NA	NA	NA	NA	NA	NA	NA
TCGA.A8.A09C	BRCA	WTSI	0.244628178279561	0.603516787	5.62e-16	0.396483213	NA	NA	NA	NA	NA	NA	NA
TCGA.A8.A09D	BRCA	WTSI	0.194953766235281	0.678595871	0.161138004	0.160266126	NA	NA	NA	NA	NA	NA	NA
TCGA.A8.A09E	BRCA	WTSI	0.183925293545882	0.429597136	0.092972714	0.47743015	NA	NA	NA	NA	NA	NA	NA
TCGA.A8.A09G	BRCA	WTSI	0.0661253151731986	0.077980584	0.859162669	0.062856747	NA	NA	NA	NA	NA	NA	NA
TCGA.A8.A09I	BRCA	WTSI	0.0932502420888647	0.386617606	0.445092766	0.168289628	NA	NA	NA	NA	NA	NA	NA
TCGA.A8.A09K	BRCA	WTSI	0.179839623094465	0.60124962	0.173050769	0.225699611	NA	NA	NA	NA	NA	NA	NA
TCGA.A8.A09M	BRCA	WTSI	0.112739438019445	0.259822785	0.168278481	0.571898734	NA	NA	NA	NA	NA	NA	NA
TCGA.A8.A09N	BRCA	WTSI	0.106636179102967	0.29277193	0.530140351	0.177087719	NA	NA	NA	NA	NA	NA	NA
TCGA.A8.A09Q	BRCA	WTSI	0.112449314076021	0.596859039	0.073600599	0.329540362	NA	NA	NA	NA	NA	NA	NA
TCGA.A8.A09R	BRCA	WTSI	0.164564647792814	0.479298673	0.061735802	0.458965525	NA	NA	NA	NA	NA	NA	NA
TCGA.A8.A09T	BRCA	WTSI	0.22724512649155	0.603422413	0.05950105	0.337076537	NA	NA	NA	NA	NA	NA	NA
TCGA.A8.A09V	BRCA	WTSI	0.232616919998414	0.3926	0.142646667	0.464753333	NA	NA	NA	NA	NA	NA	NA
TCGA.A8.A09W	BRCA	WTSI	0.139031621961535	0.36391067	0.067071302	0.569018028	NA	NA	NA	NA	NA	NA	NA
TCGA.A8.A09X	BRCA	WTSI	0.163794223367571	0.340303908	0.4335369	0.226159191	NA	NA	NA	NA	NA	NA	NA
TCGA.A8.A09Z	BRCA	WTSI	0.101578634805827	0.971710419	0.001687905	0.026601677	NA	NA	NA	NA	NA	NA	NA
TCGA.A8.A0A1	BRCA	WTSI	0.206247226787906	0.770133783	0.089322127	0.140544089	NA	NA	NA	NA	NA	NA	NA
TCGA.A8.A0A2	BRCA	WTSI	0.243247517325892	0.589643066	0.016070884	0.39428605	NA	NA	NA	NA	NA	NA	NA
TCGA.A8.A0A4	BRCA	WTSI	0.227019845486292	0.684713308	0.039558515	0.275728178	NA	NA	NA	NA	NA	NA	NA
TCGA.A8.A0A9	BRCA	WTSI	0.195570830466068	0.42463765	0.387758751	0.187603599	NA	NA	NA	NA	NA	NA	NA
TCGA.A8.A0AB	BRCA	WTSI	0.233989749582521	0.431029412	0.104235294	0.464735294	NA	NA	NA	NA	NA	NA	NA
TCGA.A8.A0AD	BRCA	WTSI	0.25680001124484	0.544149303	0.054678084	0.401172613	NA	NA	NA	NA	NA	NA	NA
TCGA.AC.A23C	BRCA	WTSI	0.113552626332433	0.225734375	0.461140625	0.313125	NA	NA	NA	NA	NA	NA	NA
TCGA.AC.A23E	BRCA	WTSI	0.30218008836866	0.546212864	0.0266968	0.427090337	NA	NA	NA	NA	NA	NA	NA
TCGA.AC.A23H	BRCA	WTSI	0.0483181485365965	0.004631419	0.969161529	0.026207052	NA	NA	NA	NA	NA	NA	NA
TCGA.AC.A2B8	BRCA	WTSI	0.0901697587367078	0.119301795	0.820756002	0.059942203	NA	NA	NA	NA	NA	NA	NA
TCGA.AC.A2FG	BRCA	WTSI	0.197908268422525	0.42907797	0.22240972	0.34851231	NA	NA	NA	NA	NA	NA	NA
TCGA.AN.A03X	BRCA	WTSI	0.235450582829657	0.445934588	0.019353916	0.534711496	NA	NA	NA	NA	NA	NA	NA
TCGA.AN.A03Y	BRCA	WTSI	0.184487106499714	0.726843298	0.14355917	0.129597531	NA	NA	NA	NA	NA	NA	NA
TCGA.AN.A041	BRCA	WTSI	0.24903370526531	0.559720356	0.026158802	0.414120842	NA	NA	NA	NA	NA	NA	NA
TCGA.AN.A049	BRCA	WTSI	0.162968736983778	0.768387539	0.010615329	0.220997132	NA	NA	NA	NA	NA	NA	NA
TCGA.AN.A04A	BRCA	WTSI	0.209471559246257	0.898683357	0.076782378	0.024534265	NA	NA	NA	NA	NA	NA	NA
TCGA.AN.A04C	BRCA	WTSI	0.138454778536702	0.632071429	0.132802381	0.23512619	NA	NA	NA	NA	NA	NA	NA
TCGA.AN.A04D	BRCA	WTSI	0.11269522112719	0.249793181	0.077295106	0.672911713	NA	NA	NA	NA	NA	NA	NA
TCGA.AN.A0AJ	BRCA	WTSI	0.121590732602798	0.483	0.238968254	0.278031746	NA	NA	NA	NA	NA	NA	NA
TCGA.AN.A0AK	BRCA	WTSI	0.0888241428887631	0.945722504	0.021787237	0.03249026	NA	NA	NA	NA	NA	NA	NA
TCGA.AN.A0AL	BRCA	WTSI	0.127164096275194	0.225501253	0.171347248	0.603151499	NA	NA	NA	NA	NA	NA	NA
TCGA.AN.A0AM	BRCA	WTSI	0.137781840218725	0.460050324	0.127358427	0.412591249	NA	NA	NA	NA	NA	NA	NA
TCGA.AN.A0AR	BRCA	WTSI	0.111242198783245	0.067950309	0.166216665	0.765833027	NA	NA	NA	NA	NA	NA	NA
TCGA.AN.A0AS	BRCA	WTSI	0.204380170553967	0.534044444	0.082638889	0.383316667	NA	NA	NA	NA	NA	NA	NA
TCGA.AN.A0AT	BRCA	WTSI	0.122280870667353	0.303698866	0.102580529	0.593720605	NA	NA	NA	NA	NA	NA	NA
TCGA.AN.A0FD	BRCA	WTSI	0.194450927918177	0.250952157	0.096841794	0.652206049	NA	NA	NA	NA	NA	NA	NA
TCGA.AN.A0FF	BRCA	WTSI	0.228379060423432	1	5.93e-16	4.98e-16	NA	NA	NA	NA	NA	NA	NA
TCGA.AN.A0FJ	BRCA	WTSI	0.132579030709148	0.290076923	0.310353846	0.399569231	NA	NA	NA	NA	NA	NA	NA
TCGA.AN.A0FK	BRCA	WTSI	0.178355523820077	0.558544504	0.095915252	0.345540244	NA	NA	NA	NA	NA	NA	NA
TCGA.AN.A0FL	BRCA	WTSI	0.102222812141327	0.291816794	0.209160305	0.499022901	NA	NA	NA	NA	NA	NA	NA
TCGA.AN.A0FN	BRCA	WTSI	0.322919203020418	0.496448343	0.001276007	0.50227565	NA	NA	NA	NA	NA	NA	NA
TCGA.AN.A0FS	BRCA	WTSI	0.152452024062118	0.706482668	0.214942081	0.078575251	NA	NA	NA	NA	NA	NA	NA
TCGA.AN.A0FT	BRCA	WTSI	0.104064969338922	0.427166667	0.323138889	0.249694444	NA	NA	NA	NA	NA	NA	NA
TCGA.AN.A0FV	BRCA	WTSI	0.0979299009665201	0.310268026	0.475917032	0.213814942	NA	NA	NA	NA	NA	NA	NA
TCGA.AN.A0FW	BRCA	WTSI	0.107383331122848	0.344592593	0.123506173	0.531901235	NA	NA	NA	NA	NA	NA	NA
TCGA.AN.A0FX	BRCA	WTSI	0.111773211149375	0.365595473	0.070728283	0.563676244	NA	NA	NA	NA	NA	NA	NA
TCGA.AN.A0FY	BRCA	WTSI	0.167277596822183	0.828885171	0.039686165	0.131428664	NA	NA	NA	NA	NA	NA	NA
TCGA.AN.A0FZ	BRCA	WTSI	0.159058315884323	0.696470209	0.095271661	0.208258129	NA	NA	NA	NA	NA	NA	NA
TCGA.AN.A0G0	BRCA	WTSI	0.197989565032325	0.628544693	0.084836926	0.28661838	NA	NA	NA	NA	NA	NA	NA
TCGA.AN.A0XL	BRCA	WTSI	0.200576636371093	0.500726208	0.137650896	0.361622896	NA	NA	NA	NA	NA	NA	NA
TCGA.AN.A0XN	BRCA	WTSI	0.0983497164929781	0.326040404	0.105292929	0.568666667	NA	NA	NA	NA	NA	NA	NA
TCGA.AN.A0XO	BRCA	WTSI	0.227769184209072	0.54572468	0.309967809	0.144307511	NA	NA	NA	NA	NA	NA	NA
TCGA.AN.A0XP	BRCA	WTSI	0.218575042004796	0.409063158	0.312094737	0.278842105	NA	NA	NA	NA	NA	NA	NA
TCGA.AN.A0XR	BRCA	WTSI	0.21869598750388	0.301961584	0.234202126	0.463836289	NA	NA	NA	NA	NA	NA	NA
TCGA.AN.A0XS	BRCA	WTSI	0.237078810987687	0.585155852	0.154056541	0.260787608	NA	NA	NA	NA	NA	NA	NA
TCGA.AN.A0XT	BRCA	WTSI	0.239656873463011	0.780368291	0.127751825	0.091879884	NA	NA	NA	NA	NA	NA	NA
TCGA.AN.A0XU	BRCA	WTSI	0.122414990416536	0.275382807	0.1366599	0.587957293	NA	NA	NA	NA	NA	NA	NA
TCGA.AN.A0XV	BRCA	WTSI	0.225371320590669	0.3977	0.188971429	0.413328571	NA	NA	NA	NA	NA	NA	NA
TCGA.AN.A0XW	BRCA	WTSI	0.0857184312147519	0.000128604	0.990280118	0.009591277	NA	NA	NA	NA	NA	NA	NA
TCGA.AO.A03L	BRCA	WTSI	0.287058993766716	0.182075	0.090516667	0.727408333	NA	NA	NA	NA	NA	NA	NA
TCGA.AO.A03M	BRCA	WTSI	0.0467429617926909	0.00081749	0.948384495	0.050798015	NA	NA	NA	NA	NA	NA	NA
TCGA.AO.A03N	BRCA	WTSI	0.138192774755034	0.203244245	0.678270298	0.118485458	NA	NA	NA	NA	NA	NA	NA
TCGA.AO.A03O	BRCA	WTSI	0.150590761713133	0.586683351	0.020940772	0.392375877	NA	NA	NA	NA	NA	NA	NA
TCGA.AO.A03P	BRCA	WTSI	0.134728943589376	0.670305265	0.020511887	0.309182849	NA	NA	NA	NA	NA	NA	NA
TCGA.AO.A03R	BRCA	WTSI	0.15021329363454	0.760476091	0.004499342	0.235024566	NA	NA	NA	NA	NA	NA	NA
TCGA.AO.A03T	BRCA	WTSI	0.118194509861494	0.144725354	0.193535291	0.661739355	NA	NA	NA	NA	NA	NA	NA
TCGA.AO.A03U	BRCA	WTSI	0.47565805166225	0.207282927	0.423620764	0.369096309	NA	NA	NA	NA	NA	NA	NA
TCGA.AO.A03V	BRCA	WTSI	0.178056103581055	0.311128205	0.367692308	0.321179487	NA	NA	NA	NA	NA	NA	NA
TCGA.AO.A0J2	BRCA	WTSI	0.151867218502585	0.342	0.107333333	0.550666667	NA	NA	NA	NA	NA	NA	NA
TCGA.AO.A0J3	BRCA	WTSI	0.147696865494727	0.380296296	0.328518519	0.291185185	NA	NA	NA	NA	NA	NA	NA
TCGA.AO.A0J4	BRCA	WTSI	0.148407154708624	0.281938462	0.380984615	0.337076923	NA	NA	NA	NA	NA	NA	NA
TCGA.AO.A0J5	BRCA	WTSI	0.14825166209989	0.541569881	0.082859763	0.375570356	NA	NA	NA	NA	NA	NA	NA
TCGA.AO.A0J6	BRCA	WTSI	0.110895954708017	0.192077922	0.169090909	0.638831169	NA	NA	NA	NA	NA	NA	NA
TCGA.AO.A0J7	BRCA	WTSI	0.290012385762439	0.795200185	0.095473251	0.109326564	NA	NA	NA	NA	NA	NA	NA
TCGA.AO.A0J8	BRCA	WTSI	0.25175182693813	0.771724366	0.001569449	0.226706185	NA	NA	NA	NA	NA	NA	NA
TCGA.AO.A0J9	BRCA	WTSI	0.176027831375247	0.220525276	0.72806341	0.051411314	NA	NA	NA	NA	NA	NA	NA
TCGA.AO.A0JA	BRCA	WTSI	0.276139865878407	0.003956482	0.852696637	0.143346882	NA	NA	NA	NA	NA	NA	NA
TCGA.AO.A0JB	BRCA	WTSI	0.132778212815082	0.32555414	0.136975534	0.537470326	NA	NA	NA	NA	NA	NA	NA
TCGA.AO.A0JC	BRCA	WTSI	0.320448469023845	0.084223338	0.546117406	0.369659255	NA	NA	NA	NA	NA	NA	NA
TCGA.AO.A0JD	BRCA	WTSI	0.111686359043728	0.307855263	0.050592105	0.641552632	NA	NA	NA	NA	NA	NA	NA
TCGA.AO.A0JE	BRCA	WTSI	0.172675518528726	0.333998956	0.470217281	0.195783763	NA	NA	NA	NA	NA	NA	NA
TCGA.AO.A0JF	BRCA	WTSI	0.25321962130378	0.447558824	0.2235	0.328941176	NA	NA	NA	NA	NA	NA	NA
TCGA.AO.A0JI	BRCA	WTSI	0.266085223210766	0.842452308	0.000307261	0.157240431	NA	NA	NA	NA	NA	NA	NA
TCGA.AO.A0JJ	BRCA	WTSI	0.307087897131056	0.619357916	0.000473968	0.380168116	NA	NA	NA	NA	NA	NA	NA
TCGA.AO.A0JL	BRCA	WTSI	0.139056428350684	0.510688666	0.160355507	0.328955827	NA	NA	NA	NA	NA	NA	NA
TCGA.AO.A0JM	BRCA	WTSI	0.167251525980347	0.377068488	0.298769648	0.324161864	NA	NA	NA	NA	NA	NA	NA
TCGA.AO.A124	BRCA	WTSI	0.0945470635135024	0.212194915	0.040474576	0.747330508	NA	NA	NA	NA	NA	NA	NA
TCGA.AO.A126	BRCA	WTSI	0.293576830434498	0.35922	0.170246667	0.470533333	NA	NA	NA	NA	NA	NA	NA
TCGA.AO.A128	BRCA	WTSI	0.0784101807172042	0.936023611	0.02839031	0.035586079	NA	NA	NA	NA	NA	NA	NA
TCGA.AO.A129	BRCA	WTSI	0.100071171603679	0.28364916	0.225597792	0.490753048	NA	NA	NA	NA	NA	NA	NA
TCGA.AO.A12A	BRCA	WTSI	0.299572230594107	0.456123077	0.231215385	0.312661538	NA	NA	NA	NA	NA	NA	NA
TCGA.AO.A12B	BRCA	WTSI	0.268178769901232	0.484685714	0.077092857	0.438221429	NA	NA	NA	NA	NA	NA	NA
TCGA.AO.A12E	BRCA	WTSI	0.0557898401295615	0.656905476	0.084117783	0.258976742	NA	NA	NA	NA	NA	NA	NA
TCGA.AO.A12F	BRCA	WTSI	0.22961165552915	0.637723416	5.62e-16	0.362276584	NA	NA	NA	NA	NA	NA	NA
TCGA.AO.A12G	BRCA	WTSI	0.194626728885253	0.610494913	0.208539929	0.180965159	NA	NA	NA	NA	NA	NA	NA
TCGA.AO.A12H	BRCA	WTSI	0.214328257935222	0.681562074	0.054900591	0.263537335	NA	NA	NA	NA	NA	NA	NA
TCGA.AO.A1KP	BRCA	WTSI	0.215205232138385	0.653712898	0.053840631	0.292446472	NA	NA	NA	NA	NA	NA	NA
TCGA.AO.A1KR	BRCA	WTSI	0.139656176311771	0.307103352	0.179433793	0.513462855	NA	NA	NA	NA	NA	NA	NA
TCGA.AO.A1KS	BRCA	WTSI	0.285295305547373	0.357406844	0.556372682	0.086220474	NA	NA	NA	NA	NA	NA	NA
TCGA.AO.A1KT	BRCA	WTSI	0.163373851192912	0.481059148	0.092426993	0.426513859	NA	NA	NA	NA	NA	NA	NA
TCGA.AQ.A04H	BRCA	WTSI	0.121683892954034	0.725824953	0.046311856	0.227863192	NA	NA	NA	NA	NA	NA	NA
TCGA.AQ.A04J	BRCA	WTSI	0.145217881069526	0.198558277	0.043037389	0.758404334	NA	NA	NA	NA	NA	NA	NA
TCGA.AQ.A0Y5	BRCA	WTSI	0.144306691660879	0.531130181	0.303051834	0.165817985	NA	NA	NA	NA	NA	NA	NA
TCGA.AQ.A1H2	BRCA	WTSI	0.208527592198188	0.551483333	0.098738889	0.349777778	NA	NA	NA	NA	NA	NA	NA
TCGA.AQ.A1H3	BRCA	WTSI	0.250717049132144	0.886795566	5.34e-16	0.113204434	NA	NA	NA	NA	NA	NA	NA
TCGA.AR.A0TS	BRCA	WTSI	0.154695920210031	0.216412915	0.246527054	0.537060031	NA	NA	NA	NA	NA	NA	NA
TCGA.AR.A0TU	BRCA	WTSI	0.153722533308516	0.232297267	0.193885954	0.573816779	NA	NA	NA	NA	NA	NA	NA
TCGA.AR.A0TX	BRCA	WTSI	0.0388527054038958	0.02069798	0.951167401	0.028134618	NA	NA	NA	NA	NA	NA	NA
TCGA.AR.A0TY	BRCA	WTSI	0.137442122443222	0.305418892	0.106142877	0.588438231	NA	NA	NA	NA	NA	NA	NA
TCGA.AR.A0U0	BRCA	WTSI	0.227732010836177	0.4508	0.390995455	0.158204545	NA	NA	NA	NA	NA	NA	NA
TCGA.AR.A0U1	BRCA	WTSI	0.126575608240305	0.175031976	0.078066003	0.746902021	NA	NA	NA	NA	NA	NA	NA
TCGA.AR.A0U2	BRCA	WTSI	0.154581079228017	0.626258317	0.012179838	0.361561846	NA	NA	NA	NA	NA	NA	NA
TCGA.AR.A0U3	BRCA	WTSI	0.158411928614579	0.708229904	0.000247234	0.291522863	NA	NA	NA	NA	NA	NA	NA
TCGA.AR.A1AH	BRCA	WTSI	0.140746279405567	0.320350918	0.04298778	0.636661302	NA	NA	NA	NA	NA	NA	NA
TCGA.AR.A1AI	BRCA	WTSI	0.173773983823675	0.369636187	0.306696862	0.323666951	NA	NA	NA	NA	NA	NA	NA
TCGA.AR.A1AJ	BRCA	WTSI	0.267630286906771	0.718342911	0.17971573	0.101941359	NA	NA	NA	NA	NA	NA	NA
TCGA.AR.A1AK	BRCA	WTSI	0.120101745414769	0.353163237	0.566718334	0.080118429	NA	NA	NA	NA	NA	NA	NA
TCGA.AR.A1AL	BRCA	WTSI	0.206892201443198	0.669936601	0.18100138	0.149062019	NA	NA	NA	NA	NA	NA	NA
TCGA.AR.A1AN	BRCA	WTSI	0.252507642109645	0.6806	0.202308333	0.117091667	NA	NA	NA	NA	NA	NA	NA
TCGA.AR.A1AP	BRCA	WTSI	0.178190761026929	0.629587848	0.250272654	0.120139499	NA	NA	NA	NA	NA	NA	NA
TCGA.AR.A1AQ	BRCA	WTSI	0.150828594939482	0.567097056	0.102096328	0.330806616	NA	NA	NA	NA	NA	NA	NA
TCGA.AR.A1AR	BRCA	WTSI	0.18643106174297	0.485284713	0.177734625	0.336980663	NA	NA	NA	NA	NA	NA	NA
TCGA.AR.A1AS	BRCA	WTSI	0.194359389702157	0.422516954	0.450887219	0.126595827	NA	NA	NA	NA	NA	NA	NA
TCGA.AR.A1AU	BRCA	WTSI	0.270038629986225	0.690307758	0.235149804	0.074542438	NA	NA	NA	NA	NA	NA	NA
TCGA.AR.A1AV	BRCA	WTSI	0.162140811837388	0.658058824	0.179647059	0.162294118	NA	NA	NA	NA	NA	NA	NA
TCGA.AR.A1AX	BRCA	WTSI	0.244782817371294	0.882906442	0.11669965	0.000393908	NA	NA	NA	NA	NA	NA	NA
TCGA.AR.A1AY	BRCA	WTSI	0.132955149511	0.462703931	0.203249732	0.334046336	NA	NA	NA	NA	NA	NA	NA
TCGA.AR.A24H	BRCA	WTSI	0.108578748480199	0.131960526	0.146276316	0.721763158	NA	NA	NA	NA	NA	NA	NA
TCGA.AR.A24K	BRCA	WTSI	0.236805428741241	0.915568147	6.02e-05	0.084371672	NA	NA	NA	NA	NA	NA	NA
TCGA.AR.A24L	BRCA	WTSI	0.17407981071169	0.051874514	0.12850817	0.819617316	NA	NA	NA	NA	NA	NA	NA
TCGA.AR.A24M	BRCA	WTSI	0.24442023594331	0.648635759	0.110562389	0.240801852	NA	NA	NA	NA	NA	NA	NA
TCGA.AR.A24N	BRCA	WTSI	0.224100987337737	0.66725	0.26826	0.06449	NA	NA	NA	NA	NA	NA	NA
TCGA.AR.A24O	BRCA	WTSI	0.25787343326144	0.651862321	0.078446144	0.269691535	NA	NA	NA	NA	NA	NA	NA
TCGA.AR.A24P	BRCA	WTSI	0.325126468152274	0.584711945	0.00015095	0.415137106	NA	NA	NA	NA	NA	NA	NA
TCGA.AR.A24Q	BRCA	WTSI	0.0959633946473954	0.104807692	0.262894231	0.632298077	NA	NA	NA	NA	NA	NA	NA
TCGA.AR.A24R	BRCA	WTSI	0.318087634197276	0.767909091	0.096181818	0.135909091	NA	NA	NA	NA	NA	NA	NA
TCGA.AR.A24S	BRCA	WTSI	0.176011959355556	0.390820848	0.25908174	0.350097412	NA	NA	NA	NA	NA	NA	NA
TCGA.AR.A24T	BRCA	WTSI	0.27408883285527	0.763454545	0.158836364	0.077709091	NA	NA	NA	NA	NA	NA	NA
TCGA.AR.A24V	BRCA	WTSI	0.202197740280601	0.523686967	0.193158911	0.283154122	NA	NA	NA	NA	NA	NA	NA
TCGA.AR.A24W	BRCA	WTSI	0.57936396866691	0.787028935	0.172595863	0.040375202	NA	NA	NA	NA	NA	NA	NA
TCGA.AR.A24X	BRCA	WTSI	0.299707461989566	0.536733333	8.9e-16	0.463266667	NA	NA	NA	NA	NA	NA	NA
TCGA.AR.A24Z	BRCA	WTSI	0.171031155585458	0.25342862	0.066418806	0.680152574	NA	NA	NA	NA	NA	NA	NA
TCGA.AR.A250	BRCA	WTSI	0.154455048095726	0.281021277	0.482893617	0.236085106	NA	NA	NA	NA	NA	NA	NA
TCGA.AR.A251	BRCA	WTSI	0.0982030497500659	0.139209091	0.190236364	0.670554545	NA	NA	NA	NA	NA	NA	NA
TCGA.AR.A254	BRCA	WTSI	0.251030339211322	0.391035714	0.284107143	0.324857143	NA	NA	NA	NA	NA	NA	NA
TCGA.AR.A255	BRCA	WTSI	0.149712199424131	0.412399852	0.183319246	0.404280901	NA	NA	NA	NA	NA	NA	NA
TCGA.AR.A256	BRCA	WTSI	0.0818377002883364	0.169765517	0.22297931	0.607255172	NA	NA	NA	NA	NA	NA	NA
TCGA.B6.A0I2	BRCA	WTSI	0.189828011391643	0.303875	0.40545	0.290675	NA	NA	NA	NA	NA	NA	NA
TCGA.B6.A0I5	BRCA	WTSI	0.246973774287646	0.603910235	0.024947406	0.371142358	NA	NA	NA	NA	NA	NA	NA
TCGA.B6.A0I6	BRCA	WTSI	0.114930630826429	0.261902758	0.105498909	0.632598332	NA	NA	NA	NA	NA	NA	NA
TCGA.B6.A0I8	BRCA	WTSI	0.113214820353054	0.233246753	0.191688312	0.575064935	NA	NA	NA	NA	NA	NA	NA
TCGA.B6.A0I9	BRCA	WTSI	0.150499042399724	0.461241395	0.110953938	0.427804667	NA	NA	NA	NA	NA	NA	NA
TCGA.B6.A0IA	BRCA	WTSI	0.240302415568112	0.687681948	0.190332007	0.121986044	NA	NA	NA	NA	NA	NA	NA
TCGA.B6.A0IB	BRCA	WTSI	0.170538092029771	0.44028194	0.255149242	0.304568818	NA	NA	NA	NA	NA	NA	NA
TCGA.B6.A0IC	BRCA	WTSI	0.166704351021638	0.550315532	0.192572937	0.257111531	NA	NA	NA	NA	NA	NA	NA
TCGA.B6.A0IE	BRCA	WTSI	0.187940695248441	0.570174043	0.075376245	0.354449712	NA	NA	NA	NA	NA	NA	NA
TCGA.B6.A0IG	BRCA	WTSI	0.194853192667114	0.418615385	0.212230769	0.369153846	NA	NA	NA	NA	NA	NA	NA
TCGA.B6.A0IH	BRCA	WTSI	0.192805838952205	0.843767269	0.061272072	0.094960659	NA	NA	NA	NA	NA	NA	NA
TCGA.B6.A0IJ	BRCA	WTSI	0.0989052197202292	0.149727273	0.2171	0.633172727	NA	NA	NA	NA	NA	NA	NA
TCGA.B6.A0IK	BRCA	WTSI	0.0865949849175992	0.194981684	0.724077521	0.080940795	NA	NA	NA	NA	NA	NA	NA
TCGA.B6.A0IM	BRCA	WTSI	0.230166475670321	0.47347	0.091775	0.434755	NA	NA	NA	NA	NA	NA	NA
TCGA.B6.A0IN	BRCA	WTSI	0.193632194572701	0.688517252	0.093908629	0.217574118	NA	NA	NA	NA	NA	NA	NA
TCGA.B6.A0IO	BRCA	WTSI	0.127863945071106	0.336866667	0.432755556	0.230377778	NA	NA	NA	NA	NA	NA	NA
TCGA.B6.A0IP	BRCA	WTSI	0.212388585396814	0.856167123	5.34e-16	0.143832877	NA	NA	NA	NA	NA	NA	NA
TCGA.B6.A0IQ	BRCA	WTSI	0.16021311708244	0.51755	0.1819	0.30055	NA	NA	NA	NA	NA	NA	NA
TCGA.B6.A0RE	BRCA	WTSI	0.121578460395357	0.211956001	0.375337324	0.412706675	NA	NA	NA	NA	NA	NA	NA
TCGA.B6.A0RG	BRCA	WTSI	0.138650412804942	0.195898178	0.211409661	0.592692161	NA	NA	NA	NA	NA	NA	NA
TCGA.B6.A0RH	BRCA	WTSI	0.17073719564168	0.395669304	0.318272122	0.286058574	NA	NA	NA	NA	NA	NA	NA
TCGA.B6.A0RI	BRCA	WTSI	0.326394278938412	0.138551732	0.393042413	0.468405855	NA	NA	NA	NA	NA	NA	NA
TCGA.B6.A0RN	BRCA	WTSI	0.151337935755446	0.680730656	0.05819173	0.261077614	NA	NA	NA	NA	NA	NA	NA
TCGA.B6.A0RO	BRCA	WTSI	0.196694308610935	0.691857637	0.00986715	0.298275213	NA	NA	NA	NA	NA	NA	NA
TCGA.B6.A0RP	BRCA	WTSI	0.234844536864942	0.398859926	0.000844296	0.600295777	NA	NA	NA	NA	NA	NA	NA
TCGA.B6.A0RU	BRCA	WTSI	0.179000043521775	0.405010457	0.065291588	0.529697955	NA	NA	NA	NA	NA	NA	NA
TCGA.B6.A0RV	BRCA	WTSI	0.136598948812719	0.25058506	0.743779581	0.005635359	NA	NA	NA	NA	NA	NA	NA
TCGA.B6.A0WS	BRCA	WTSI	0.196230872164866	0.548541772	0.123518147	0.327940081	NA	NA	NA	NA	NA	NA	NA
TCGA.B6.A0WT	BRCA	WTSI	0.222730816749325	0.744739586	0.043828056	0.211432358	NA	NA	NA	NA	NA	NA	NA
TCGA.B6.A0WV	BRCA	WTSI	0.20146546126618	0.50994745	0.143739281	0.346313268	NA	NA	NA	NA	NA	NA	NA
TCGA.B6.A0WW	BRCA	WTSI	0.183903346731217	0.477681419	0.284401993	0.237916588	NA	NA	NA	NA	NA	NA	NA
TCGA.B6.A0WX	BRCA	WTSI	0.175502064559827	0.466816548	0.039454411	0.493729041	NA	NA	NA	NA	NA	NA	NA
TCGA.B6.A0WY	BRCA	WTSI	0.255819512973223	0.631107143	0.091	0.277892857	NA	NA	NA	NA	NA	NA	NA
TCGA.B6.A0WZ	BRCA	WTSI	0.136102787705033	0.012330208	0.717168352	0.27050144	NA	NA	NA	NA	NA	NA	NA
TCGA.B6.A0X0	BRCA	WTSI	0.235824962358392	0.504616911	0.000241143	0.495141946	NA	NA	NA	NA	NA	NA	NA
TCGA.B6.A0X1	BRCA	WTSI	0.132169617566193	0.183124882	0.262902884	0.553972234	NA	NA	NA	NA	NA	NA	NA
TCGA.B6.A0X5	BRCA	WTSI	0.25340299217276	0.425082353	0.242805882	0.332111765	NA	NA	NA	NA	NA	NA	NA
TCGA.B6.A0X7	BRCA	WTSI	0.306338702460909	0.933186108	8.9e-16	0.066813892	NA	NA	NA	NA	NA	NA	NA
TCGA.B6.A1KC	BRCA	WTSI	0.249245081439239	0.446836672	0.020926473	0.532236855	NA	NA	NA	NA	NA	NA	NA
TCGA.B6.A1KF	BRCA	WTSI	0.171125741273099	0.436081811	0.280411438	0.28350675	NA	NA	NA	NA	NA	NA	NA
TCGA.B6.A1KI	BRCA	WTSI	0.231403372627198	0.416205882	0.081935294	0.501858824	NA	NA	NA	NA	NA	NA	NA
TCGA.B6.A1KN	BRCA	WTSI	0.153564781458539	0.515007357	0.037129102	0.447863541	NA	NA	NA	NA	NA	NA	NA
TCGA.BH.A0AU	BRCA	WTSI	0.260668284706246	0.366115774	0.223554824	0.410329402	NA	NA	NA	NA	NA	NA	NA
TCGA.BH.A0AV	BRCA	WTSI	0.123213940802758	0.269196429	0.237642857	0.493160714	NA	NA	NA	NA	NA	NA	NA
TCGA.BH.A0AW	BRCA	WTSI	0.0703884606584794	0.255531037	0.497309895	0.247159067	NA	NA	NA	NA	NA	NA	NA
TCGA.BH.A0AY	BRCA	WTSI	0.176970349117687	0.403178842	0.151259713	0.445561444	NA	NA	NA	NA	NA	NA	NA
TCGA.BH.A0AZ	BRCA	WTSI	0.148213336223389	0.114594356	0.284817265	0.600588379	NA	NA	NA	NA	NA	NA	NA
TCGA.BH.A0B0	BRCA	WTSI	0.193698363387564	0.181968182	0.772	0.046031818	NA	NA	NA	NA	NA	NA	NA
TCGA.BH.A0B1	BRCA	WTSI	0.136624872372326	0.564444398	0.04353135	0.392024253	NA	NA	NA	NA	NA	NA	NA
TCGA.BH.A0B3	BRCA	WTSI	0.192896322574322	0.437894421	0.275375983	0.286729595	NA	NA	NA	NA	NA	NA	NA
TCGA.BH.A0B4	BRCA	WTSI	0.134901388888948	0.304061186	0.290227597	0.405711217	NA	NA	NA	NA	NA	NA	NA
TCGA.BH.A0B5	BRCA	WTSI	0.156818665313394	0.168865239	0.782996668	0.048138093	NA	NA	NA	NA	NA	NA	NA
TCGA.BH.A0B7	BRCA	WTSI	0.363184689669344	0.407227637	0.134098968	0.458673395	NA	NA	NA	NA	NA	NA	NA
TCGA.BH.A0B8	BRCA	WTSI	0.210739889093923	0.422768182	0.258636364	0.318595455	NA	NA	NA	NA	NA	NA	NA
TCGA.BH.A0B9	BRCA	WTSI	0.167750162576005	0.429813223	0.458739042	0.111447735	NA	NA	NA	NA	NA	NA	NA
TCGA.BH.A0BA	BRCA	WTSI	0.201080511019231	0.520186547	0.152415022	0.327398431	NA	NA	NA	NA	NA	NA	NA
TCGA.BH.A0BC	BRCA	WTSI	0.169521975948758	0.549627837	0.200897991	0.249474172	NA	NA	NA	NA	NA	NA	NA
TCGA.BH.A0BD	BRCA	WTSI	0.216788248388479	0.47156	7.12e-16	0.52844	NA	NA	NA	NA	NA	NA	NA
TCGA.BH.A0BF	BRCA	WTSI	0.182038817497007	0.452699589	0.18829729	0.359003122	NA	NA	NA	NA	NA	NA	NA
TCGA.BH.A0BG	BRCA	WTSI	0.183804370741918	0.346363203	0.12067546	0.532961337	NA	NA	NA	NA	NA	NA	NA
TCGA.BH.A0BJ	BRCA	WTSI	0.272712409926696	0.5244	0.084933333	0.390666667	NA	NA	NA	NA	NA	NA	NA
TCGA.BH.A0BL	BRCA	WTSI	0.158069135714762	0.304000805	7.43e-05	0.69592492	NA	NA	NA	NA	NA	NA	NA
TCGA.BH.A0BM	BRCA	WTSI	0.290924473089358	0.48374657	0.001006866	0.515246564	NA	NA	NA	NA	NA	NA	NA
TCGA.BH.A0BP	BRCA	WTSI	0.0731032326275577	0.340358974	0.318923077	0.340717949	NA	NA	NA	NA	NA	NA	NA
TCGA.BH.A0BR	BRCA	WTSI	0.200020872640324	0.416786587	0.45829939	0.124914023	NA	NA	NA	NA	NA	NA	NA
TCGA.BH.A0BS	BRCA	WTSI	0.306260885675698	0.63298	0.17185	0.19517	NA	NA	NA	NA	NA	NA	NA
TCGA.BH.A0BT	BRCA	WTSI	0.204968085727361	0.537349253	0.178548429	0.284102318	NA	NA	NA	NA	NA	NA	NA
TCGA.BH.A0BV	BRCA	WTSI	0.195380022600453	0.563861073	0.249157958	0.186980968	NA	NA	NA	NA	NA	NA	NA
TCGA.BH.A0BW	BRCA	WTSI	0.117770502090537	0.457163497	0.070031239	0.472805264	NA	NA	NA	NA	NA	NA	NA
TCGA.BH.A0C0	BRCA	WTSI	0.126030762534791	0.253416944	0.095886744	0.650696312	NA	NA	NA	NA	NA	NA	NA
TCGA.BH.A0C1	BRCA	WTSI	0.21074254864141	0.684741304	0.149952307	0.165306389	NA	NA	NA	NA	NA	NA	NA
TCGA.BH.A0C3	BRCA	WTSI	0.292821627172283	0.579809091	9.71e-16	0.420190909	NA	NA	NA	NA	NA	NA	NA
TCGA.BH.A0C7	BRCA	WTSI	0.162870922784269	0.520903473	0.135894239	0.343202288	NA	NA	NA	NA	NA	NA	NA
TCGA.BH.A0DD	BRCA	WTSI	0.250248319738365	0.71795807	0.083972564	0.198069366	NA	NA	NA	NA	NA	NA	NA
TCGA.BH.A0DE	BRCA	WTSI	0.2124855144085	0.853916754	0.029754866	0.11632838	NA	NA	NA	NA	NA	NA	NA
TCGA.BH.A0DG	BRCA	WTSI	0.259746082490334	0.358052632	0.234289474	0.407657895	NA	NA	NA	NA	NA	NA	NA
TCGA.BH.A0DH	BRCA	WTSI	0.239803626416463	0.302427822	0.395744347	0.301827831	NA	NA	NA	NA	NA	NA	NA
TCGA.BH.A0DI	BRCA	WTSI	0.19556364905127	0.500683936	0.443861899	0.055454166	NA	NA	NA	NA	NA	NA	NA
TCGA.BH.A0DK	BRCA	WTSI	0.130379734534691	0.328845395	0.130074277	0.541080327	NA	NA	NA	NA	NA	NA	NA
TCGA.BH.A0DL	BRCA	WTSI	0.156214603287626	0.341845903	0.176311076	0.481843021	NA	NA	NA	NA	NA	NA	NA
TCGA.BH.A0DO	BRCA	WTSI	0.257133659097255	0.672333333	0.231153333	0.096513333	NA	NA	NA	NA	NA	NA	NA
TCGA.BH.A0DP	BRCA	WTSI	0.226256488660265	0.656812211	0.083521968	0.259665821	NA	NA	NA	NA	NA	NA	NA
TCGA.BH.A0DQ	BRCA	WTSI	0.225910776894153	0.759748838	0.053427159	0.186824002	NA	NA	NA	NA	NA	NA	NA
TCGA.BH.A0DS	BRCA	WTSI	0.218124247137817	0.863931066	0.06938449	0.066684445	NA	NA	NA	NA	NA	NA	NA
TCGA.BH.A0DT	BRCA	WTSI	0.345835094179589	0.01436298	0.443003797	0.542633223	NA	NA	NA	NA	NA	NA	NA
TCGA.BH.A0DX	BRCA	WTSI	0.151040443918912	0.203342497	0.664863057	0.131794447	NA	NA	NA	NA	NA	NA	NA
TCGA.BH.A0DZ	BRCA	WTSI	0.0429142585703505	0.024586882	0.959419995	0.015993124	NA	NA	NA	NA	NA	NA	NA
TCGA.BH.A0E0	BRCA	WTSI	0.214503576133468	0.626451698	0.069876955	0.303671347	NA	NA	NA	NA	NA	NA	NA
TCGA.BH.A0E1	BRCA	WTSI	0.195404231016697	0.426314251	0.486007477	0.087678272	NA	NA	NA	NA	NA	NA	NA
TCGA.BH.A0E2	BRCA	WTSI	0.201398826086565	0.349965434	0.081418453	0.568616112	NA	NA	NA	NA	NA	NA	NA
TCGA.BH.A0E6	BRCA	WTSI	0.14317333560233	0.554629547	0.003227778	0.442142675	NA	NA	NA	NA	NA	NA	NA
TCGA.BH.A0E7	BRCA	WTSI	0.149748437089869	0.72197148	0.098077321	0.1799512	NA	NA	NA	NA	NA	NA	NA
TCGA.BH.A0E9	BRCA	WTSI	0.391237227792773	0.5906	1.53e-15	0.4094	NA	NA	NA	NA	NA	NA	NA
TCGA.BH.A0EA	BRCA	WTSI	0.205686905314261	0.640195502	0.191921149	0.167883349	NA	NA	NA	NA	NA	NA	NA
TCGA.BH.A0EB	BRCA	WTSI	0.184027285205833	0.627641253	0.120209634	0.252149114	NA	NA	NA	NA	NA	NA	NA
TCGA.BH.A0EE	BRCA	WTSI	0.120317793466952	0.403307819	0.478121886	0.118570295	NA	NA	NA	NA	NA	NA	NA
TCGA.BH.A0EI	BRCA	WTSI	0.201537686370891	0.742237939	0.043859287	0.213902774	NA	NA	NA	NA	NA	NA	NA
TCGA.BH.A0GY	BRCA	WTSI	0.269375324873344	0.563165872	0.000212522	0.436621606	NA	NA	NA	NA	NA	NA	NA
TCGA.BH.A0GZ	BRCA	WTSI	0.230255160069434	0.300228419	0.148251071	0.55152051	NA	NA	NA	NA	NA	NA	NA
TCGA.BH.A0H0	BRCA	WTSI	0.237556527822843	0.43985	0.083607143	0.476542857	NA	NA	NA	NA	NA	NA	NA
TCGA.BH.A0H3	BRCA	WTSI	0.2875196626557	0.598538462	0.124646154	0.276815385	NA	NA	NA	NA	NA	NA	NA
TCGA.BH.A0H6	BRCA	WTSI	0.234606128172765	0.727183939	0.060882551	0.21193351	NA	NA	NA	NA	NA	NA	NA
TCGA.BH.A0H7	BRCA	WTSI	0.139660849722394	0.627782019	0.250195732	0.122022249	NA	NA	NA	NA	NA	NA	NA
TCGA.BH.A0H9	BRCA	WTSI	0.228364842373261	0.401156791	0.201662387	0.397180823	NA	NA	NA	NA	NA	NA	NA
TCGA.BH.A0HA	BRCA	WTSI	0.0950823689962364	0.92358805	0.045395972	0.031015978	NA	NA	NA	NA	NA	NA	NA
TCGA.BH.A0HB	BRCA	WTSI	0.227061322661196	0.591113111	0.195576171	0.213310718	NA	NA	NA	NA	NA	NA	NA
TCGA.BH.A0HF	BRCA	WTSI	0.203912784778917	0.773742014	0.174994441	0.051263545	NA	NA	NA	NA	NA	NA	NA
TCGA.BH.A0HI	BRCA	WTSI	0.197828376596771	0.649238095	0.246938095	0.10382381	NA	NA	NA	NA	NA	NA	NA
TCGA.BH.A0HK	BRCA	WTSI	0.153682217133945	0.293535998	0.624505762	0.08195824	NA	NA	NA	NA	NA	NA	NA
TCGA.BH.A0HL	BRCA	WTSI	0.218464019590133	0.644635683	0.313623877	0.04174044	NA	NA	NA	NA	NA	NA	NA
TCGA.BH.A0HN	BRCA	WTSI	0.236381004456286	0.409175	0.4516125	0.1392125	NA	NA	NA	NA	NA	NA	NA
TCGA.BH.A0HO	BRCA	WTSI	0.189772092541545	0.663375	0.26396875	0.07265625	NA	NA	NA	NA	NA	NA	NA
TCGA.BH.A0HP	BRCA	WTSI	0.0886191781902267	0.027850246	0.959767114	0.01238264	NA	NA	NA	NA	NA	NA	NA
TCGA.BH.A0HQ	BRCA	WTSI	0.230696740905946	0.703425006	0.278381711	0.018193284	NA	NA	NA	NA	NA	NA	NA
TCGA.BH.A0HU	BRCA	WTSI	0.204605606667068	0.434161737	0.041516166	0.524322097	NA	NA	NA	NA	NA	NA	NA
TCGA.BH.A0HW	BRCA	WTSI	0.228358191119471	0.715735685	0.051343973	0.232920342	NA	NA	NA	NA	NA	NA	NA
TCGA.BH.A0HX	BRCA	WTSI	0.154954802073048	0.273676919	0.154677092	0.571645988	NA	NA	NA	NA	NA	NA	NA
TCGA.BH.A0W3	BRCA	WTSI	0.253563171734755	0.583107692	0.237015385	0.179876923	NA	NA	NA	NA	NA	NA	NA
TCGA.BH.A0W4	BRCA	WTSI	0.18946067152049	0.418598794	0.191099127	0.390302079	NA	NA	NA	NA	NA	NA	NA
TCGA.BH.A0W5	BRCA	WTSI	0.24297430487168	0.727382633	7.53e-05	0.272542101	NA	NA	NA	NA	NA	NA	NA
TCGA.BH.A0W7	BRCA	WTSI	0.0711761207332815	0.029101766	0.892125631	0.078772603	NA	NA	NA	NA	NA	NA	NA
TCGA.BH.A0WA	BRCA	WTSI	0.139994265349406	0.17015942	0.231797101	0.598043478	NA	NA	NA	NA	NA	NA	NA
TCGA.BH.A18F	BRCA	WTSI	0.154674833491379	0.5237983	0.329421512	0.146780188	NA	NA	NA	NA	NA	NA	NA
TCGA.BH.A18H	BRCA	WTSI	0.191746031840867	0.382586121	0.447647162	0.169766716	NA	NA	NA	NA	NA	NA	NA
TCGA.BH.A18I	BRCA	WTSI	0.198297029457562	0.623217086	0.277023969	0.099758945	NA	NA	NA	NA	NA	NA	NA
TCGA.BH.A18J	BRCA	WTSI	0.146514415460269	0.084773535	0.793665274	0.12156119	NA	NA	NA	NA	NA	NA	NA
TCGA.BH.A18K	BRCA	WTSI	0.172927383918146	0.261702461	0.349498835	0.388798704	NA	NA	NA	NA	NA	NA	NA
TCGA.BH.A18L	BRCA	WTSI	0.180043325067823	0.664208372	0.116920048	0.21887158	NA	NA	NA	NA	NA	NA	NA
TCGA.BH.A18M	BRCA	WTSI	0.293961501732634	0.664425831	0.035098794	0.300475376	NA	NA	NA	NA	NA	NA	NA
TCGA.BH.A18N	BRCA	WTSI	0.173815637026387	0.592349239	0.001380593	0.406270168	NA	NA	NA	NA	NA	NA	NA
TCGA.BH.A18Q	BRCA	WTSI	0.112009622935974	0.242202548	0.142131678	0.615665774	NA	NA	NA	NA	NA	NA	NA
TCGA.BH.A18R	BRCA	WTSI	0.212764636984154	0.107998863	0.219587162	0.672413975	NA	NA	NA	NA	NA	NA	NA
TCGA.BH.A18S	BRCA	WTSI	0.210850423061126	0.480199623	0.123288063	0.396512315	NA	NA	NA	NA	NA	NA	NA
TCGA.BH.A18T	BRCA	WTSI	0.11905130244122	0.226538604	0.147194537	0.626266859	NA	NA	NA	NA	NA	NA	NA
TCGA.BH.A18U	BRCA	WTSI	0.101751661055135	0.512055938	0.403704444	0.084239617	NA	NA	NA	NA	NA	NA	NA
TCGA.BH.A18V	BRCA	WTSI	0.0685620976264415	0.122741658	0.418040855	0.459217487	NA	NA	NA	NA	NA	NA	NA
TCGA.BH.A1EN	BRCA	WTSI	0.159409769210784	0.370511909	0.154972838	0.474515252	NA	NA	NA	NA	NA	NA	NA
TCGA.BH.A1EO	BRCA	WTSI	0.234154942020909	0.634238804	0.167225768	0.198535428	NA	NA	NA	NA	NA	NA	NA
TCGA.BH.A1ES	BRCA	WTSI	0.132752585415821	0.660863204	0.075823086	0.263313711	NA	NA	NA	NA	NA	NA	NA
TCGA.BH.A1ET	BRCA	WTSI	0.175460348735693	0.628767011	0.054490414	0.316742575	NA	NA	NA	NA	NA	NA	NA
TCGA.BH.A1EU	BRCA	WTSI	0.271411106642882	0.675742857	0.123107143	0.20115	NA	NA	NA	NA	NA	NA	NA
TCGA.BH.A1EV	BRCA	WTSI	0.106580403766063	0.214352113	0.680690141	0.104957746	NA	NA	NA	NA	NA	NA	NA
TCGA.BH.A1EW	BRCA	WTSI	0.33545778623011	0.664233333	0.165077778	0.170688889	NA	NA	NA	NA	NA	NA	NA
TCGA.BH.A1EX	BRCA	WTSI	0.253919485357685	0.61788	7.12e-16	0.38212	NA	NA	NA	NA	NA	NA	NA
TCGA.BH.A1EY	BRCA	WTSI	0.127733980895702	0.447522727	0.288590909	0.263886364	NA	NA	NA	NA	NA	NA	NA
TCGA.BH.A1F2	BRCA	WTSI	0.150717741996796	0.377875	0.344	0.278125	NA	NA	NA	NA	NA	NA	NA
TCGA.BH.A1F5	BRCA	WTSI	0.194572140841873	0.376956283	0.142410707	0.480633011	NA	NA	NA	NA	NA	NA	NA
TCGA.BH.A1F6	BRCA	WTSI	0.18444680565644	0.361215665	0.191149706	0.447634628	NA	NA	NA	NA	NA	NA	NA
TCGA.BH.A1F8	BRCA	WTSI	0.0939293727433495	0.155432432	0.721603604	0.122963964	NA	NA	NA	NA	NA	NA	NA
TCGA.BH.A1FC	BRCA	WTSI	0.109910020017982	0.31809872	0.3424116	0.33948968	NA	NA	NA	NA	NA	NA	NA
TCGA.BH.A1FD	BRCA	WTSI	0.228616717414032	0.62710585	0.000354099	0.372540051	NA	NA	NA	NA	NA	NA	NA
TCGA.BH.A1FE	BRCA	WTSI	0.264341072381989	0.526608333	0.117075	0.356316667	NA	NA	NA	NA	NA	NA	NA
TCGA.BH.A1FG	BRCA	WTSI	0.317781972257988	0.54031	0.13697	0.32272	NA	NA	NA	NA	NA	NA	NA
TCGA.BH.A1FJ	BRCA	WTSI	0.222673924479597	0.556247219	0.05609472	0.387658062	NA	NA	NA	NA	NA	NA	NA
TCGA.BH.A1FL	BRCA	WTSI	0.340181733239593	0.681509091	0.101718182	0.216772727	NA	NA	NA	NA	NA	NA	NA
TCGA.BH.A1FM	BRCA	WTSI	0.168592677007582	0.249842308	0.502807692	0.24735	NA	NA	NA	NA	NA	NA	NA
TCGA.BH.A1FN	BRCA	WTSI	0.12081042339202	0.136668828	0.559916924	0.303414248	NA	NA	NA	NA	NA	NA	NA
TCGA.BH.A1FR	BRCA	WTSI	0.266721251855696	0.47133	0.19919	0.32948	NA	NA	NA	NA	NA	NA	NA
TCGA.BH.A1FU	BRCA	WTSI	0.205362210016528	0.482605791	0.161089933	0.356304276	NA	NA	NA	NA	NA	NA	NA
TCGA.BH.A201	BRCA	WTSI	0.28534484727871	0.93038953	0.042242101	0.027368368	NA	NA	NA	NA	NA	NA	NA
TCGA.BH.A202	BRCA	WTSI	0.205206601574321	0.3597259	0.153264824	0.487009276	NA	NA	NA	NA	NA	NA	NA
TCGA.BH.A203	BRCA	WTSI	0.127595141563359	0.629953564	0.250881417	0.119165019	NA	NA	NA	NA	NA	NA	NA
TCGA.BH.A204	BRCA	WTSI	0.153711423807339	0.712107168	0.080810606	0.207082226	NA	NA	NA	NA	NA	NA	NA
TCGA.BH.A208	BRCA	WTSI	0.165772477232212	0.194589608	0.648943857	0.156466535	NA	NA	NA	NA	NA	NA	NA
TCGA.BH.A209	BRCA	WTSI	0.184179262882175	0.112890218	0.880088518	0.007021264	NA	NA	NA	NA	NA	NA	NA
TCGA.BH.A28Q	BRCA	WTSI	0.236127279690909	0.83136902	0.071486736	0.097144245	NA	NA	NA	NA	NA	NA	NA
TCGA.C8.A12K	BRCA	WTSI	0.145504767464351	0.140380435	0.291173913	0.568445652	NA	NA	NA	NA	NA	NA	NA
TCGA.C8.A12M	BRCA	WTSI	0.155815845770413	0.584509509	5.01e-05	0.415440354	NA	NA	NA	NA	NA	NA	NA
TCGA.C8.A12N	BRCA	WTSI	0.200451692048707	0.462010526	0.254184211	0.283805263	NA	NA	NA	NA	NA	NA	NA
TCGA.C8.A12P	BRCA	WTSI	0.0590463388785794	0.202465649	0.630854962	0.166679389	NA	NA	NA	NA	NA	NA	NA
TCGA.C8.A12Q	BRCA	WTSI	0.106309407900169	0.199591816	0.70656003	0.093848154	NA	NA	NA	NA	NA	NA	NA
TCGA.C8.A12T	BRCA	WTSI	0.0644041170841363	0.086946061	0.812619359	0.10043458	NA	NA	NA	NA	NA	NA	NA
TCGA.C8.A12W	BRCA	WTSI	0.202883316080454	0.722102506	0.001439677	0.276457817	NA	NA	NA	NA	NA	NA	NA
TCGA.C8.A12X	BRCA	WTSI	0.145448630882818	0.528379545	0.084059664	0.387560791	NA	NA	NA	NA	NA	NA	NA
TCGA.C8.A12Y	BRCA	WTSI	0.151183902684946	0.921244078	0.004449257	0.074306665	NA	NA	NA	NA	NA	NA	NA
TCGA.C8.A12Z	BRCA	WTSI	0.119447104870759	0.44443619	0.518694606	0.036869203	NA	NA	NA	NA	NA	NA	NA
TCGA.C8.A131	BRCA	WTSI	0.136641293098779	0.445149543	0.18155568	0.373294777	NA	NA	NA	NA	NA	NA	NA
TCGA.C8.A134	BRCA	WTSI	0.102922001943735	0.206289902	0.0511291	0.742580997	NA	NA	NA	NA	NA	NA	NA
TCGA.C8.A135	BRCA	WTSI	0.163562357591219	0.584655242	0.126110182	0.289234576	NA	NA	NA	NA	NA	NA	NA
TCGA.C8.A137	BRCA	WTSI	0.165189883909797	0.32809276	0.542918884	0.128988356	NA	NA	NA	NA	NA	NA	NA
TCGA.C8.A1HE	BRCA	WTSI	0.162338616530396	0.401148148	0.450481481	0.14837037	NA	NA	NA	NA	NA	NA	NA
TCGA.C8.A1HF	BRCA	WTSI	0.142849830065727	0.512637365	0.311025239	0.176337396	NA	NA	NA	NA	NA	NA	NA
TCGA.C8.A1HG	BRCA	WTSI	0.159069719468281	0.605361111	0.138194444	0.256444444	NA	NA	NA	NA	NA	NA	NA
TCGA.C8.A1HI	BRCA	WTSI	0.148872361630789	0.478501407	0.113056215	0.408442378	NA	NA	NA	NA	NA	NA	NA
TCGA.C8.A1HJ	BRCA	WTSI	0.121275483646611	0.166416898	0.112262656	0.721320446	NA	NA	NA	NA	NA	NA	NA
TCGA.C8.A1HK	BRCA	WTSI	0.167996351006535	0.170335481	0.512658972	0.317005548	NA	NA	NA	NA	NA	NA	NA
TCGA.C8.A1HL	BRCA	WTSI	0.159362067447651	0.572795008	0.024327642	0.40287735	NA	NA	NA	NA	NA	NA	NA
TCGA.C8.A1HM	BRCA	WTSI	0.108412865462357	0.043637682	0.860372603	0.095989714	NA	NA	NA	NA	NA	NA	NA
TCGA.C8.A1HN	BRCA	WTSI	0.17867578116478	0.519914934	0.007836641	0.472248426	NA	NA	NA	NA	NA	NA	NA
TCGA.C8.A1HO	BRCA	WTSI	0.198431037504461	0.552149177	0.140634622	0.307216202	NA	NA	NA	NA	NA	NA	NA
TCGA.C8.A26V	BRCA	WTSI	0.165328182556304	0.197336901	0.568219697	0.234443402	NA	NA	NA	NA	NA	NA	NA
TCGA.C8.A26W	BRCA	WTSI	0.157575422034981	0.353505196	0.495530115	0.150964689	NA	NA	NA	NA	NA	NA	NA
TCGA.C8.A26X	BRCA	WTSI	0.167318063788172	0.433059793	0.133536665	0.433403541	NA	NA	NA	NA	NA	NA	NA
TCGA.C8.A26Y	BRCA	WTSI	0.0606381062356079	0.037644684	0.824009119	0.138346197	NA	NA	NA	NA	NA	NA	NA
TCGA.C8.A26Z	BRCA	WTSI	0.161102672197795	0.662281777	0.045686507	0.292031716	NA	NA	NA	NA	NA	NA	NA
TCGA.C8.A273	BRCA	WTSI	0.310541931681421	0.641893361	0.001113501	0.356993138	NA	NA	NA	NA	NA	NA	NA
TCGA.C8.A274	BRCA	WTSI	0.073319200290215	0.117325419	0.741528955	0.141145626	NA	NA	NA	NA	NA	NA	NA
TCGA.C8.A275	BRCA	WTSI	0.111523418912196	0.14947811	0.766390592	0.084131298	NA	NA	NA	NA	NA	NA	NA
TCGA.C8.A278	BRCA	WTSI	0.210468687608702	0.486681818	0.134177273	0.379140909	NA	NA	NA	NA	NA	NA	NA
TCGA.C8.A27A	BRCA	WTSI	0.202306594204009	0.45798229	0.231011155	0.311006555	NA	NA	NA	NA	NA	NA	NA
TCGA.C8.A27B	BRCA	WTSI	0.139591351861638	0.172067416	0.452078652	0.375853933	NA	NA	NA	NA	NA	NA	NA
TCGA.D8.A13Z	BRCA	WTSI	0.153541801179344	0.32861172	0.154739175	0.516649105	NA	NA	NA	NA	NA	NA	NA
TCGA.D8.A142	BRCA	WTSI	0.130125934742059	0.492448276	0.090931034	0.41662069	NA	NA	NA	NA	NA	NA	NA
TCGA.D8.A143	BRCA	WTSI	0.148486154668145	0.310232028	0.013817583	0.675950389	NA	NA	NA	NA	NA	NA	NA
TCGA.D8.A146	BRCA	WTSI	0.17012145327577	0.609776267	0.189825267	0.200398466	NA	NA	NA	NA	NA	NA	NA
TCGA.D8.A147	BRCA	WTSI	0.0962550603170445	0.114117613	0.326313848	0.55956854	NA	NA	NA	NA	NA	NA	NA
TCGA.D8.A1J8	BRCA	WTSI	0.0493546059893449	0.332783362	0.639677989	0.027538649	NA	NA	NA	NA	NA	NA	NA
TCGA.D8.A1J9	BRCA	WTSI	0.0662679460784864	0.032667775	0.877959894	0.089372331	NA	NA	NA	NA	NA	NA	NA
TCGA.D8.A1JA	BRCA	WTSI	0.132916645559508	0.011072251	0.969886575	0.019041173	NA	NA	NA	NA	NA	NA	NA
TCGA.D8.A1JB	BRCA	WTSI	0.200255864820911	0.295054167	0.046945833	0.658	NA	NA	NA	NA	NA	NA	NA
TCGA.D8.A1JC	BRCA	WTSI	0.124664562370626	0.36301926	0.528364518	0.108616222	NA	NA	NA	NA	NA	NA	NA
TCGA.D8.A1JD	BRCA	WTSI	0.117197467929928	0.272462687	0.200522388	0.527014925	NA	NA	NA	NA	NA	NA	NA
TCGA.D8.A1JE	BRCA	WTSI	0.162388830062061	0.77714865	0.041355743	0.181495607	NA	NA	NA	NA	NA	NA	NA
TCGA.D8.A1JF	BRCA	WTSI	0.190435013629884	0.58623062	0.089894562	0.323874818	NA	NA	NA	NA	NA	NA	NA
TCGA.D8.A1JG	BRCA	WTSI	0.144185650907815	0.442694737	0.196210526	0.361094737	NA	NA	NA	NA	NA	NA	NA
TCGA.D8.A1JH	BRCA	WTSI	0.260139267366012	0.764251433	0.025685673	0.210062894	NA	NA	NA	NA	NA	NA	NA
TCGA.D8.A1JI	BRCA	WTSI	0.151022345394867	0.691634753	0.122612019	0.185753228	NA	NA	NA	NA	NA	NA	NA
TCGA.D8.A1JJ	BRCA	WTSI	0.117815973032971	0.486086682	0.372551576	0.141361743	NA	NA	NA	NA	NA	NA	NA
TCGA.D8.A1JK	BRCA	WTSI	0.0992747231595209	0.357910959	0.138821918	0.503267123	NA	NA	NA	NA	NA	NA	NA
TCGA.D8.A1JL	BRCA	WTSI	0.0922354223229165	0.304153496	0.089409084	0.606437419	NA	NA	NA	NA	NA	NA	NA
TCGA.D8.A1JM	BRCA	WTSI	0.157126678265648	0.389935484	0.081677419	0.528387097	NA	NA	NA	NA	NA	NA	NA
TCGA.D8.A1JN	BRCA	WTSI	0.128088843420526	0.03374984	0.870125877	0.096124283	NA	NA	NA	NA	NA	NA	NA
TCGA.D8.A1JP	BRCA	WTSI	0.116255400938086	0.17252381	0.145869048	0.681607143	NA	NA	NA	NA	NA	NA	NA
TCGA.D8.A1JS	BRCA	WTSI	0.194469046315486	0.64342	0.171433333	0.185146667	NA	NA	NA	NA	NA	NA	NA
TCGA.D8.A1JT	BRCA	WTSI	0.209992804767519	0.647834078	0.000374626	0.351791296	NA	NA	NA	NA	NA	NA	NA
TCGA.D8.A1JU	BRCA	WTSI	0.304548865508866	0.485688889	0.113988889	0.400322222	NA	NA	NA	NA	NA	NA	NA
TCGA.D8.A1X5	BRCA	WTSI	0.164135289712876	0.710660692	0.101310008	0.1880293	NA	NA	NA	NA	NA	NA	NA
TCGA.D8.A1X6	BRCA	WTSI	0.170510983480145	0.586265773	0.061700686	0.352033541	NA	NA	NA	NA	NA	NA	NA
TCGA.D8.A1X8	BRCA	WTSI	0.184776199267393	0.603688127	0.18216523	0.214146643	NA	NA	NA	NA	NA	NA	NA
TCGA.D8.A1X9	BRCA	WTSI	0.160695677323101	0.2166574	0.058631296	0.724711303	NA	NA	NA	NA	NA	NA	NA
TCGA.D8.A1XA	BRCA	WTSI	0.267655871110001	0.693457421	0.102058639	0.20448394	NA	NA	NA	NA	NA	NA	NA
TCGA.D8.A1XB	BRCA	WTSI	0.178963872372099	0.528599503	0.201322586	0.270077912	NA	NA	NA	NA	NA	NA	NA
TCGA.D8.A1XF	BRCA	WTSI	0.228665118148532	0.623503464	0.070533725	0.305962811	NA	NA	NA	NA	NA	NA	NA
TCGA.D8.A1XG	BRCA	WTSI	0.239712059500173	0.608361538	0.096346154	0.295292308	NA	NA	NA	NA	NA	NA	NA
TCGA.D8.A1XJ	BRCA	WTSI	0.179917728584624	0.512748251	0.426456872	0.060794877	NA	NA	NA	NA	NA	NA	NA
TCGA.D8.A1XK	BRCA	WTSI	0.167998468590827	0.772115245	0.010991288	0.216893467	NA	NA	NA	NA	NA	NA	NA
TCGA.D8.A1XL	BRCA	WTSI	0.105945785922952	0.253264491	0.111219006	0.635516503	NA	NA	NA	NA	NA	NA	NA
TCGA.D8.A1XM	BRCA	WTSI	0.178304638381195	0.462861448	0.519301422	0.017837129	NA	NA	NA	NA	NA	NA	NA
TCGA.D8.A1XO	BRCA	WTSI	0.310207912651461	0.178492308	0.317984615	0.503523077	NA	NA	NA	NA	NA	NA	NA
TCGA.D8.A1XQ	BRCA	WTSI	0.0613846509354363	0.695953237	0.054118705	0.249928058	NA	NA	NA	NA	NA	NA	NA
TCGA.D8.A1XR	BRCA	WTSI	0.219692945008707	0.896378039	0.030573751	0.07304821	NA	NA	NA	NA	NA	NA	NA
TCGA.D8.A1XS	BRCA	WTSI	0.261498174058572	0.396246667	0.296733333	0.30702	NA	NA	NA	NA	NA	NA	NA
TCGA.D8.A1XT	BRCA	WTSI	0.171258819089745	0.445327935	0.10031703	0.454355035	NA	NA	NA	NA	NA	NA	NA
TCGA.D8.A1XU	BRCA	WTSI	0.233037321813145	0.653509803	0.253188798	0.0933014	NA	NA	NA	NA	NA	NA	NA
TCGA.D8.A1XW	BRCA	WTSI	0.124272320945124	0.257266881	0.136734826	0.605998293	NA	NA	NA	NA	NA	NA	NA
TCGA.D8.A1XY	BRCA	WTSI	0.130226803489431	0.598777311	0.241135231	0.160087459	NA	NA	NA	NA	NA	NA	NA
TCGA.D8.A1XZ	BRCA	WTSI	0.1770436782557	0.626894221	0.269383234	0.103722545	NA	NA	NA	NA	NA	NA	NA
TCGA.D8.A1Y0	BRCA	WTSI	0.154678745441035	0.329722703	0.176703879	0.493573418	NA	NA	NA	NA	NA	NA	NA
TCGA.D8.A1Y1	BRCA	WTSI	0.143236538576428	0.903399352	0.085923353	0.010677295	NA	NA	NA	NA	NA	NA	NA
TCGA.D8.A1Y2	BRCA	WTSI	0.288045838067255	0.374758749	0.619031224	0.006210027	NA	NA	NA	NA	NA	NA	NA
TCGA.D8.A1Y3	BRCA	WTSI	0.133063485006957	0.517715518	0.031116741	0.451167741	NA	NA	NA	NA	NA	NA	NA
TCGA.D8.A27F	BRCA	WTSI	0.14584063369698	0.199333067	0.143406993	0.657259941	NA	NA	NA	NA	NA	NA	NA
TCGA.D8.A27G	BRCA	WTSI	0.0423327300594322	0.00625536	0.914433344	0.079311296	NA	NA	NA	NA	NA	NA	NA
TCGA.D8.A27H	BRCA	WTSI	0.124696650086069	0.214348902	0.287619072	0.498032026	NA	NA	NA	NA	NA	NA	NA
TCGA.D8.A27I	BRCA	WTSI	0.189452966391952	0.361585785	0.225407607	0.413006608	NA	NA	NA	NA	NA	NA	NA
TCGA.D8.A27K	BRCA	WTSI	0.236468179013326	0.683554545	0.013909091	0.302536364	NA	NA	NA	NA	NA	NA	NA
TCGA.D8.A27L	BRCA	WTSI	0.204748151704544	0.493678815	0.491038822	0.015282363	NA	NA	NA	NA	NA	NA	NA
TCGA.D8.A27M	BRCA	WTSI	0.148073830859173	0.300414634	0.162121951	0.537463415	NA	NA	NA	NA	NA	NA	NA
TCGA.D8.A27N	BRCA	WTSI	0.161927981145271	0.382971473	0.198426632	0.418601895	NA	NA	NA	NA	NA	NA	NA
TCGA.D8.A27P	BRCA	WTSI	0.219192149930176	0.679497915	0.000540567	0.319961518	NA	NA	NA	NA	NA	NA	NA
TCGA.D8.A27R	BRCA	WTSI	0.224811912704317	0.312184211	0.180605263	0.507210526	NA	NA	NA	NA	NA	NA	NA
TCGA.D8.A27T	BRCA	WTSI	0.39579220516071	0.539072656	0.23760264	0.223324704	NA	NA	NA	NA	NA	NA	NA
TCGA.D8.A27V	BRCA	WTSI	0.0687544722556758	0.1298849	0.813839487	0.056275613	NA	NA	NA	NA	NA	NA	NA
TCGA.D8.A27W	BRCA	WTSI	0.222952572578303	0.76448318	0.227950813	0.007566007	NA	NA	NA	NA	NA	NA	NA
TCGA.E2.A105	BRCA	WTSI	0.145784124407224	0.678401826	0.066740164	0.25485801	NA	NA	NA	NA	NA	NA	NA
TCGA.E2.A107	BRCA	WTSI	0.181473167759094	0.584266233	0.269385628	0.146348139	NA	NA	NA	NA	NA	NA	NA
TCGA.E2.A109	BRCA	WTSI	0.158791659571998	0.483433732	0.072349843	0.444216426	NA	NA	NA	NA	NA	NA	NA
TCGA.E2.A10A	BRCA	WTSI	0.320181879916944	0.061265102	0.371167285	0.567567613	NA	NA	NA	NA	NA	NA	NA
TCGA.E2.A10B	BRCA	WTSI	0.143175182699069	0.348768439	0.443596198	0.207635363	NA	NA	NA	NA	NA	NA	NA
TCGA.E2.A10C	BRCA	WTSI	0.0451018214823395	0.02009583	0.934394802	0.045509368	NA	NA	NA	NA	NA	NA	NA
TCGA.E2.A10E	BRCA	WTSI	0.201026601210088	0.727544311	0.0719857	0.200469988	NA	NA	NA	NA	NA	NA	NA
TCGA.E2.A10F	BRCA	WTSI	0.208741888330208	0.598812375	0.234743975	0.16644365	NA	NA	NA	NA	NA	NA	NA
TCGA.E2.A14N	BRCA	WTSI	0.115850275513018	0.233472877	0.181050795	0.585476328	NA	NA	NA	NA	NA	NA	NA
TCGA.E2.A14P	BRCA	WTSI	0.107176878285413	0.439492754	0.391956522	0.168550725	NA	NA	NA	NA	NA	NA	NA
TCGA.E2.A14Q	BRCA	WTSI	0.210050411075844	0.650440961	0.207346807	0.142212233	NA	NA	NA	NA	NA	NA	NA
TCGA.E2.A14S	BRCA	WTSI	0.206640201825137	0.742357031	4.27e-16	0.257642969	NA	NA	NA	NA	NA	NA	NA
TCGA.E2.A14V	BRCA	WTSI	0.119255045488699	0.319089552	0.363358209	0.317552239	NA	NA	NA	NA	NA	NA	NA
TCGA.E2.A14W	BRCA	WTSI	0.135862876779582	0.179566667	0.201333333	0.6191	NA	NA	NA	NA	NA	NA	NA
TCGA.E2.A14X	BRCA	WTSI	0.181537806961763	0.470915	0.221195	0.30789	NA	NA	NA	NA	NA	NA	NA
TCGA.E2.A14Y	BRCA	WTSI	0.157583692403324	0.311800989	0.445047121	0.24315189	NA	NA	NA	NA	NA	NA	NA
TCGA.E2.A14Z	BRCA	WTSI	0.128013666525115	0.316446429	0.385410714	0.298142857	NA	NA	NA	NA	NA	NA	NA
TCGA.E2.A150	BRCA	WTSI	0.153822600466661	0.418667673	0.032666928	0.548665398	NA	NA	NA	NA	NA	NA	NA
TCGA.E2.A152	BRCA	WTSI	0.101960192880761	0.0970625	0.804830357	0.098107143	NA	NA	NA	NA	NA	NA	NA
TCGA.E2.A153	BRCA	WTSI	0.210884390504083	0.762197735	0.159739617	0.078062648	NA	NA	NA	NA	NA	NA	NA
TCGA.E2.A154	BRCA	WTSI	0.192475213845886	0.549063006	0.056172959	0.394764035	NA	NA	NA	NA	NA	NA	NA
TCGA.E2.A155	BRCA	WTSI	0.141897450486213	0.526044444	0.238066667	0.235888889	NA	NA	NA	NA	NA	NA	NA
TCGA.E2.A156	BRCA	WTSI	0.293453696080269	0.416296798	0.290428535	0.293274667	NA	NA	NA	NA	NA	NA	NA
TCGA.E2.A158	BRCA	WTSI	0.117583262726762	0.298602986	0.027533132	0.673863881	NA	NA	NA	NA	NA	NA	NA
TCGA.E2.A15A	BRCA	WTSI	0.141462980649614	0.456815789	0.062973684	0.480210526	NA	NA	NA	NA	NA	NA	NA
TCGA.E2.A15C	BRCA	WTSI	0.261467306637221	0.673670028	0.111966064	0.214363908	NA	NA	NA	NA	NA	NA	NA
TCGA.E2.A15E	BRCA	WTSI	0.156050462545385	0.62756038	0.123498255	0.248941365	NA	NA	NA	NA	NA	NA	NA
TCGA.E2.A15H	BRCA	WTSI	0.200555588194089	0.863468687	0.000346783	0.136184531	NA	NA	NA	NA	NA	NA	NA
TCGA.E2.A15J	BRCA	WTSI	0.221476872991744	0.620658982	0.016731221	0.362609796	NA	NA	NA	NA	NA	NA	NA
TCGA.E2.A15K	BRCA	WTSI	0.135118202020599	0.52102628	0.030788846	0.448184874	NA	NA	NA	NA	NA	NA	NA
TCGA.E2.A15L	BRCA	WTSI	0.192943310747237	0.708142857	0.168133333	0.12372381	NA	NA	NA	NA	NA	NA	NA
TCGA.E2.A15M	BRCA	WTSI	0.0992328534188841	0.36947541	0.368622951	0.261901639	NA	NA	NA	NA	NA	NA	NA
TCGA.E2.A15O	BRCA	WTSI	0.20065138263347	0.510837998	0.002363911	0.486798092	NA	NA	NA	NA	NA	NA	NA
TCGA.E2.A15R	BRCA	WTSI	0.186680986384553	0.65794778	0.243041298	0.099010922	NA	NA	NA	NA	NA	NA	NA
TCGA.E2.A1AZ	BRCA	WTSI	0.167213414102999	0.160155556	0.432155556	0.407688889	NA	NA	NA	NA	NA	NA	NA
TCGA.E2.A1B0	BRCA	WTSI	0.177410666191692	0.599429337	0.130585796	0.269984867	NA	NA	NA	NA	NA	NA	NA
TCGA.E2.A1B4	BRCA	WTSI	0.186234179459388	0.314971865	0.301221918	0.383806216	NA	NA	NA	NA	NA	NA	NA
TCGA.E2.A1BC	BRCA	WTSI	0.203378783258295	0.411076711	0.065247478	0.523675811	NA	NA	NA	NA	NA	NA	NA
TCGA.E2.A1BD	BRCA	WTSI	0.248231377618892	0.458494737	0.113015789	0.428489474	NA	NA	NA	NA	NA	NA	NA
TCGA.E2.A1IE	BRCA	WTSI	0.255874247586335	0.692364929	0.000813358	0.306821713	NA	NA	NA	NA	NA	NA	NA
TCGA.E2.A1IG	BRCA	WTSI	0.191738786346366	0.541386279	0.099747911	0.35886581	NA	NA	NA	NA	NA	NA	NA
TCGA.E2.A1IH	BRCA	WTSI	0.12730681627111	0.307888889	0.423462963	0.268648148	NA	NA	NA	NA	NA	NA	NA
TCGA.E2.A1II	BRCA	WTSI	0.29425821062491	0.246483333	0.0945	0.659016667	NA	NA	NA	NA	NA	NA	NA
TCGA.E2.A1IJ	BRCA	WTSI	0.321110137752956	0.547653799	0.002455906	0.449890296	NA	NA	NA	NA	NA	NA	NA
TCGA.E2.A1IK	BRCA	WTSI	0.214548720144856	0.546507395	0.064732086	0.388760518	NA	NA	NA	NA	NA	NA	NA
TCGA.E2.A1IL	BRCA	WTSI	0.231789328808645	0.800920259	0.000488945	0.198590796	NA	NA	NA	NA	NA	NA	NA
TCGA.E2.A1IN	BRCA	WTSI	0.0715854255305459	0.093722657	0.729669258	0.176608085	NA	NA	NA	NA	NA	NA	NA
TCGA.E2.A1IO	BRCA	WTSI	0.459933575518992	0.614755082	0.194750442	0.190494476	NA	NA	NA	NA	NA	NA	NA
TCGA.E2.A1IU	BRCA	WTSI	0.264522635066001	0.236114699	0.327738936	0.436146365	NA	NA	NA	NA	NA	NA	NA
TCGA.E2.A1L6	BRCA	WTSI	0.235616130171685	0.5707625	0.07605625	0.35318125	NA	NA	NA	NA	NA	NA	NA
TCGA.E2.A1L7	BRCA	WTSI	0.157449684239744	0.150685004	0.059889789	0.789425208	NA	NA	NA	NA	NA	NA	NA
TCGA.E2.A1L8	BRCA	WTSI	0.21853794514201	0.16547	0.24753	0.587	NA	NA	NA	NA	NA	NA	NA
TCGA.E2.A1L9	BRCA	WTSI	0.221843973754896	0.468177778	0.071105556	0.460716667	NA	NA	NA	NA	NA	NA	NA
TCGA.E2.A1LA	BRCA	WTSI	0.130058388615374	0.311015627	0.040501548	0.648482825	NA	NA	NA	NA	NA	NA	NA
TCGA.E2.A1LB	BRCA	WTSI	0.198310567076088	0.31086066	0.494663002	0.194476337	NA	NA	NA	NA	NA	NA	NA
TCGA.E2.A1LG	BRCA	WTSI	0.109170198840914	0.103789819	0.889759395	0.006450785	NA	NA	NA	NA	NA	NA	NA
TCGA.E2.A1LH	BRCA	WTSI	0.107148164608232	0.132196721	0.264237705	0.603565574	NA	NA	NA	NA	NA	NA	NA
TCGA.E2.A1LI	BRCA	WTSI	0.322264277853362	0.233417666	0.184418156	0.582164178	NA	NA	NA	NA	NA	NA	NA
TCGA.E2.A1LK	BRCA	WTSI	0.188384805041366	0.752193982	0.123263014	0.124543004	NA	NA	NA	NA	NA	NA	NA
TCGA.E2.A1LL	BRCA	WTSI	0.245104744596842	0.40885	0.191007143	0.400142857	NA	NA	NA	NA	NA	NA	NA
TCGA.E9.A1N3	BRCA	WTSI	0.229105667248191	0.313796276	0.104792096	0.581411628	NA	NA	NA	NA	NA	NA	NA
TCGA.E9.A1N4	BRCA	WTSI	0.207825290855369	0.28296875	0.44504375	0.2719875	NA	NA	NA	NA	NA	NA	NA
TCGA.E9.A1N5	BRCA	WTSI	0.267946040083621	0.460247059	0.312629412	0.227123529	NA	NA	NA	NA	NA	NA	NA
TCGA.E9.A1N8	BRCA	WTSI	0.207471320651815	0.108170588	0.372382353	0.519447059	NA	NA	NA	NA	NA	NA	NA
TCGA.E9.A1N9	BRCA	WTSI	0.20136357142063	0.293934242	0.134811677	0.57125408	NA	NA	NA	NA	NA	NA	NA
TCGA.E9.A1NA	BRCA	WTSI	0.156201663329793	0.193774942	0.345508414	0.460716644	NA	NA	NA	NA	NA	NA	NA
TCGA.E9.A1NC	BRCA	WTSI	0.136751402207921	0.37326192	0.169672713	0.457065367	NA	NA	NA	NA	NA	NA	NA
TCGA.E9.A1ND	BRCA	WTSI	0.12963615816878	0.372338841	0.190428977	0.437232182	NA	NA	NA	NA	NA	NA	NA
TCGA.E9.A1NE	BRCA	WTSI	0.169586989049871	0.203353955	0.060089199	0.736556846	NA	NA	NA	NA	NA	NA	NA
TCGA.E9.A1NF	BRCA	WTSI	0.214507241717939	0.167680572	0.461646583	0.370672845	NA	NA	NA	NA	NA	NA	NA
TCGA.E9.A1NG	BRCA	WTSI	0.228388693912687	0.463915399	0.125950787	0.410133813	NA	NA	NA	NA	NA	NA	NA
TCGA.E9.A1NH	BRCA	WTSI	0.226579824433126	0.829734041	0.099759518	0.070506441	NA	NA	NA	NA	NA	NA	NA
TCGA.E9.A1NI	BRCA	WTSI	0.298398042524544	0.500544444	0.126666667	0.372788889	NA	NA	NA	NA	NA	NA	NA
TCGA.E9.A1R0	BRCA	WTSI	0.168281582046343	0.608719811	0.389326556	0.001953633	NA	NA	NA	NA	NA	NA	NA
TCGA.E9.A1R2	BRCA	WTSI	0.174988294812983	0.341589532	0.202014659	0.45639581	NA	NA	NA	NA	NA	NA	NA
TCGA.E9.A1R3	BRCA	WTSI	0.20909149450305	0.701928846	0.122463945	0.175607209	NA	NA	NA	NA	NA	NA	NA
TCGA.E9.A1R4	BRCA	WTSI	0.146809360864032	0.163491153	0.688430821	0.148078026	NA	NA	NA	NA	NA	NA	NA
TCGA.E9.A1R5	BRCA	WTSI	0.263493340457115	0.594817018	0.073292864	0.331890118	NA	NA	NA	NA	NA	NA	NA
TCGA.E9.A1R6	BRCA	WTSI	0.26781390103817	0.568433333	0.20232	0.229246667	NA	NA	NA	NA	NA	NA	NA
TCGA.E9.A1R7	BRCA	WTSI	0.143938112272097	0.362795802	0.255408347	0.381795851	NA	NA	NA	NA	NA	NA	NA
TCGA.E9.A1RA	BRCA	WTSI	0.216391804761372	0.47141	0.205085	0.323505	NA	NA	NA	NA	NA	NA	NA
TCGA.E9.A1RB	BRCA	WTSI	0.147465304722467	0.576509535	0.008252829	0.415237637	NA	NA	NA	NA	NA	NA	NA
TCGA.E9.A1RC	BRCA	WTSI	0.162612561265788	0.527629968	0.06213258	0.410237452	NA	NA	NA	NA	NA	NA	NA
TCGA.E9.A1RD	BRCA	WTSI	0.189084606764148	0.360629412	0.540717647	0.098652941	NA	NA	NA	NA	NA	NA	NA
TCGA.E9.A1RE	BRCA	WTSI	0.155230069454959	0.605871213	0.122533609	0.271595178	NA	NA	NA	NA	NA	NA	NA
TCGA.E9.A1RF	BRCA	WTSI	0.10179062809733	0.242021053	0.115357895	0.642621053	NA	NA	NA	NA	NA	NA	NA
TCGA.E9.A1RG	BRCA	WTSI	0.18168340148639	0.396559124	0.111809731	0.491631145	NA	NA	NA	NA	NA	NA	NA
TCGA.E9.A1RH	BRCA	WTSI	0.0973826864750371	0.461118644	0.235322034	0.303559322	NA	NA	NA	NA	NA	NA	NA
TCGA.E9.A1RI	BRCA	WTSI	0.32620381915038	0.445688889	0.157	0.397311111	NA	NA	NA	NA	NA	NA	NA
TCGA.E9.A226	BRCA	WTSI	0.176496713088113	0.217719662	0.599988572	0.182291766	NA	NA	NA	NA	NA	NA	NA
TCGA.E9.A227	BRCA	WTSI	0.287454120870705	0.357533333	0.387133333	0.255333333	NA	NA	NA	NA	NA	NA	NA
TCGA.E9.A228	BRCA	WTSI	0.153930789495246	0.49910002	0.280354881	0.220545099	NA	NA	NA	NA	NA	NA	NA
TCGA.E9.A229	BRCA	WTSI	0.179039282163851	0.640492883	0.191208987	0.16829813	NA	NA	NA	NA	NA	NA	NA
TCGA.E9.A22A	BRCA	WTSI	0.184458033915975	0.184510214	0.369564435	0.445925351	NA	NA	NA	NA	NA	NA	NA
TCGA.E9.A22B	BRCA	WTSI	0.124579660958423	0.440251423	0.251279731	0.308468846	NA	NA	NA	NA	NA	NA	NA
TCGA.E9.A22D	BRCA	WTSI	0.258438929138525	0.807992542	0.147937096	0.044070362	NA	NA	NA	NA	NA	NA	NA
TCGA.E9.A22E	BRCA	WTSI	0.134774290075692	0.058451654	0.276094181	0.665454165	NA	NA	NA	NA	NA	NA	NA
TCGA.E9.A22G	BRCA	WTSI	0.129400610717903	0.250545962	0.088557208	0.66089683	NA	NA	NA	NA	NA	NA	NA
TCGA.E9.A22H	BRCA	WTSI	0.259018614401262	0.633714462	0.00012115	0.366164388	NA	NA	NA	NA	NA	NA	NA
TCGA.E9.A243	BRCA	WTSI	0.157996934187137	0.347342105	0.280868421	0.371789474	NA	NA	NA	NA	NA	NA	NA
TCGA.E9.A244	BRCA	WTSI	0.115479666126033	0.289723968	0.082781793	0.627494238	NA	NA	NA	NA	NA	NA	NA
TCGA.E9.A245	BRCA	WTSI	0.360132968367596	0.174083227	0.162926244	0.662990529	NA	NA	NA	NA	NA	NA	NA
TCGA.E9.A247	BRCA	WTSI	0.223821661434585	0.614017056	0.06538515	0.320597794	NA	NA	NA	NA	NA	NA	NA
TCGA.E9.A248	BRCA	WTSI	0.310266609849792	0.661361538	0.087323077	0.251315385	NA	NA	NA	NA	NA	NA	NA
TCGA.E9.A249	BRCA	WTSI	0.324978005960366	0.349566667	0.189633333	0.4608	NA	NA	NA	NA	NA	NA	NA
TCGA.E9.A24A	BRCA	WTSI	0.276987166270692	0.429081374	0.000121233	0.570797393	NA	NA	NA	NA	NA	NA	NA
TCGA.E9.A295	BRCA	WTSI	0.166449360776585	0.315103031	0.110754141	0.574142828	NA	NA	NA	NA	NA	NA	NA
TCGA.EW.A1IW	BRCA	WTSI	0.126852084012602	0.312161602	0.522150316	0.165688081	NA	NA	NA	NA	NA	NA	NA
TCGA.EW.A1IX	BRCA	WTSI	0.322379066179669	0.077256581	0.573010474	0.349732945	NA	NA	NA	NA	NA	NA	NA
TCGA.EW.A1IY	BRCA	WTSI	0.165302044748558	0.388790644	0.550678414	0.060530942	NA	NA	NA	NA	NA	NA	NA
TCGA.EW.A1IZ	BRCA	WTSI	0.0689759897562587	0.994457119	0.004227136	0.001315745	NA	NA	NA	NA	NA	NA	NA
TCGA.EW.A1J1	BRCA	WTSI	0.19862026719015	0.553908439	0.023007411	0.42308415	NA	NA	NA	NA	NA	NA	NA
TCGA.EW.A1J2	BRCA	WTSI	0.21485832885661	0.520239162	0.198450032	0.281310806	NA	NA	NA	NA	NA	NA	NA
TCGA.EW.A1J3	BRCA	WTSI	0.221435813329615	0.565844527	0.086312691	0.347842783	NA	NA	NA	NA	NA	NA	NA
TCGA.EW.A1J5	BRCA	WTSI	0.0636902157224805	0.010948795	0.981056227	0.007994979	NA	NA	NA	NA	NA	NA	NA
TCGA.EW.A1J6	BRCA	WTSI	0.170067476932724	0.460506917	0.038499506	0.500993577	NA	NA	NA	NA	NA	NA	NA
TCGA.EW.A1OV	BRCA	WTSI	0.139773927861436	0.077726229	0.777610773	0.144662998	NA	NA	NA	NA	NA	NA	NA
TCGA.EW.A1OX	BRCA	WTSI	0.421067264518937	0.276078451	0.254740684	0.469180865	NA	NA	NA	NA	NA	NA	NA
TCGA.EW.A1OY	BRCA	WTSI	0.157085442959872	0.516663796	0.13028261	0.353053594	NA	NA	NA	NA	NA	NA	NA
TCGA.EW.A1OZ	BRCA	WTSI	0.170635903849908	0.397805168	0.312515121	0.289679711	NA	NA	NA	NA	NA	NA	NA
TCGA.EW.A1P0	BRCA	WTSI	0.240481912618648	0.315342857	0.080585714	0.604071429	NA	NA	NA	NA	NA	NA	NA
TCGA.EW.A1P1	BRCA	WTSI	0.678892143138868	0.505092424	5.34e-15	0.494907576	NA	NA	NA	NA	NA	NA	NA
TCGA.EW.A1P3	BRCA	WTSI	0.320634427628426	0.551938312	0.253508294	0.194553394	NA	NA	NA	NA	NA	NA	NA
TCGA.EW.A1P4	BRCA	WTSI	0.167714299896736	0.252698737	0.052454738	0.694846526	NA	NA	NA	NA	NA	NA	NA
TCGA.EW.A1P5	BRCA	WTSI	0.41519645224329	0.916062116	0.001983154	0.081954731	NA	NA	NA	NA	NA	NA	NA
TCGA.EW.A1P6	BRCA	WTSI	0.328711530178973	0.527625276	0.101491015	0.370883709	NA	NA	NA	NA	NA	NA	NA
TCGA.EW.A1P8	BRCA	WTSI	0.167115576167387	0.579145324	0.064072934	0.356781742	NA	NA	NA	NA	NA	NA	NA
TCGA.EW.A1PA	BRCA	WTSI	0.231103408804003	0.12691875	0.25708125	0.616	NA	NA	NA	NA	NA	NA	NA
TCGA.EW.A1PB	BRCA	WTSI	0.125123878145607	0.084495495	0.616045045	0.299459459	NA	NA	NA	NA	NA	NA	NA
TCGA.EW.A1PD	BRCA	WTSI	0.127607970394313	0.105973804	0.322734768	0.571291428	NA	NA	NA	NA	NA	NA	NA
TCGA.EW.A1PE	BRCA	WTSI	0.244368825853628	0.142792308	0.206361538	0.650846154	NA	NA	NA	NA	NA	NA	NA
TCGA.EW.A1PH	BRCA	WTSI	0.176046777100028	0.436447389	0.188040116	0.375512495	NA	NA	NA	NA	NA	NA	NA
TCGA.EW.A2FS	BRCA	WTSI	0.351048542398976	0.649738462	0.2326	0.117661538	NA	NA	NA	NA	NA	NA	NA
TCGA.EW.A2FV	BRCA	WTSI	0.271078104105209	0.730354915	0.007714788	0.261930297	NA	NA	NA	NA	NA	NA	NA
TCGA.EW.A2FW	BRCA	WTSI	0.231841660969787	0.668721429	0.2555	0.075778571	NA	NA	NA	NA	NA	NA	NA
TCGA.GI.A2C8	BRCA	WTSI	0.121278742561542	0.266242857	0.185928571	0.547828571	NA	NA	NA	NA	NA	NA	NA
TCGA.GM.A2DC	BRCA	WTSI	0.289414626787202	0.521782767	0.065843756	0.412373477	NA	NA	NA	NA	NA	NA	NA
TCGA.AC.A2QI	BRCA	WTSI	0.172993433047353	0.273634921	0.660539683	0.065825397	NA	NA	NA	NA	NA	NA	NA
TCGA.AR.A2LN	BRCA	WTSI	0.253631348056102	0.460989605	0.537020149	0.001990245	NA	NA	NA	NA	NA	NA	NA
TCGA.GM.A2DD	BRCA	WTSI	0.151644252398401	0.466964758	0.123555378	0.409479865	NA	NA	NA	NA	NA	NA	NA
TCGA.BH.A0HY	BRCA	WTSI	0.155493994458316	0.609618745	0.110255574	0.280125682	NA	NA	NA	NA	NA	NA	NA
TCGA.E2.A573	BRCA	WTSI	0.168246366392893	0.406438799	0.067512951	0.526048249	NA	NA	NA	NA	NA	NA	NA
TCGA.AC.A5XS	BRCA	WTSI	0.0595944005213582	0.003818666	0.942166483	0.054014851	NA	NA	NA	NA	NA	NA	NA
TCGA.LL.A5YL	BRCA	WTSI	0.165689953263545	0.33657983	0.53246264	0.13095753	NA	NA	NA	NA	NA	NA	NA
TCGA.A7.A5ZX	BRCA	WTSI	0.224247420495163	0.557867769	0.157126802	0.285005429	NA	NA	NA	NA	NA	NA	NA
TCGA.E2.A574	BRCA	WTSI	0.115051310238974	0.306827139	0.507041259	0.186131602	NA	NA	NA	NA	NA	NA	NA
TCGA.AC.A62X	BRCA	WTSI	0.21580691899968	0.756106383	0.150144681	0.093748936	NA	NA	NA	NA	NA	NA	NA
TCGA.OL.A66H	BRCA	WTSI	0.269553933077615	0.275535714	0.081592857	0.642871429	NA	NA	NA	NA	NA	NA	NA
TCGA.E2.A56Z	BRCA	WTSI	0.200479008957501	0.696362785	0.089464358	0.214172857	NA	NA	NA	NA	NA	NA	NA
TCGA.E2.A570	BRCA	WTSI	0.229141877921093	0.53979892	0.038311923	0.421889156	NA	NA	NA	NA	NA	NA	NA
TCGA.OL.A66I	BRCA	WTSI	0.215068428156222	0.41127671	0.165246678	0.423476612	NA	NA	NA	NA	NA	NA	NA
TCGA.OL.A66K	BRCA	WTSI	0.258926814954234	0.669081481	0.016968397	0.313950122	NA	NA	NA	NA	NA	NA	NA
TCGA.OL.A66J	BRCA	WTSI	0.156500528195834	0.610901167	0.151083169	0.238015663	NA	NA	NA	NA	NA	NA	NA
TCGA.AC.A62Y	BRCA	WTSI	0.155820542828677	0.40312	0.34232	0.25456	NA	NA	NA	NA	NA	NA	NA
TCGA.A7.A3IY	BRCA	WTSI	0.216197685272961	0.600385249	0.013066201	0.38654855	NA	NA	NA	NA	NA	NA	NA
TCGA.EW.A2FR	BRCA	WTSI	0.167592078880418	0.41864829	0.363824599	0.21752711	NA	NA	NA	NA	NA	NA	NA
TCGA.GM.A3NY	BRCA	WTSI	0.118981530480869	0.608351351	0.144351351	0.247297297	NA	NA	NA	NA	NA	NA	NA
TCGA.EW.A1PC	BRCA	WTSI	0.114390278829465	0.375137931	0.253413793	0.371448276	NA	NA	NA	NA	NA	NA	NA
TCGA.A7.A2KD	BRCA	WTSI	0.147173278389195	0.690505754	0.094503565	0.21499068	NA	NA	NA	NA	NA	NA	NA
TCGA.AC.A3OD	BRCA	WTSI	0.151667618789354	0.268345638	0.112444015	0.619210348	NA	NA	NA	NA	NA	NA	NA
TCGA.AC.A2BK	BRCA	WTSI	0.118489915403504	0.288917607	0.00482114	0.706261253	NA	NA	NA	NA	NA	NA	NA
TCGA.GI.A2C9	BRCA	WTSI	0.092300095896924	0.230483586	0.062292527	0.707223888	NA	NA	NA	NA	NA	NA	NA
TCGA.C8.A3M7	BRCA	WTSI	0.127258830320571	0.229926978	0.715398637	0.054674385	NA	NA	NA	NA	NA	NA	NA
TCGA.B6.A0I1	BRCA	WTSI	0.186707990989553	0.437679829	0.092640488	0.469679683	NA	NA	NA	NA	NA	NA	NA
TCGA.AC.A2BM	BRCA	WTSI	0.272951899190901	0.485563636	9.71e-16	0.514436364	NA	NA	NA	NA	NA	NA	NA
TCGA.A7.A425	BRCA	WTSI	0.263311100833696	0.440240324	0.003334245	0.556425431	NA	NA	NA	NA	NA	NA	NA
TCGA.A7.A426	BRCA	WTSI	0.209285191330481	0.52085374	0.003428026	0.475718234	NA	NA	NA	NA	NA	NA	NA
TCGA.LL.A440	BRCA	WTSI	0.324360315327865	0.011448146	1.34e-15	0.988551854	NA	NA	NA	NA	NA	NA	NA
TCGA.BH.A42U	BRCA	WTSI	0.407524538154366	0.177086285	0.452957549	0.369956166	NA	NA	NA	NA	NA	NA	NA
TCGA.B6.A409	BRCA	WTSI	0.177738921222579	0.54350209	0.073227205	0.383270705	NA	NA	NA	NA	NA	NA	NA
TCGA.EW.A423	BRCA	WTSI	0.13497796138497	0.636065574	0.164672131	0.199262295	NA	NA	NA	NA	NA	NA	NA
TCGA.EW.A3E8	BRCA	WTSI	0.15128192255748	0.132749585	0.756075762	0.111174653	NA	NA	NA	NA	NA	NA	NA
TCGA.BH.A42V	BRCA	WTSI	0.143239937346149	0.401607661	0.538912713	0.059479625	NA	NA	NA	NA	NA	NA	NA
TCGA.GM.A3XG	BRCA	WTSI	0.995730949944664	0.17204	1.07e-14	0.82796	NA	NA	NA	NA	NA	NA	NA
TCGA.B6.A408	BRCA	WTSI	0.224321356948167	0.474670622	0.203118359	0.322211018	NA	NA	NA	NA	NA	NA	NA
TCGA.D8.A3Z5	BRCA	WTSI	0.287081471862373	0.436876471	0.132294118	0.430829412	NA	NA	NA	NA	NA	NA	NA
TCGA.BH.A42T	BRCA	WTSI	0.166101118427143	0.698238289	0.008608554	0.293153157	NA	NA	NA	NA	NA	NA	NA
TCGA.A2.A4S2	BRCA	WTSI	0.185709032036463	0.488680572	0.134671837	0.376647591	NA	NA	NA	NA	NA	NA	NA
TCGA.LL.A50Y	BRCA	WTSI	0.21790775793082	0.852257102	0.049375411	0.098367486	NA	NA	NA	NA	NA	NA	NA
TCGA.E9.A5FL	BRCA	WTSI	0.103760226204032	0.270269231	0.234064103	0.495666667	NA	NA	NA	NA	NA	NA	NA
TCGA.PE.A5DD	BRCA	WTSI	0.15762577720611	0.360877169	0.443267212	0.19585562	NA	NA	NA	NA	NA	NA	NA
TCGA.BH.A5IZ	BRCA	WTSI	0.129252423804073	0.309951188	0.127442953	0.562605859	NA	NA	NA	NA	NA	NA	NA
TCGA.HN.A2OB	BRCA	WTSI	0.3293931457433	0.54734931	0.357314287	0.095336403	NA	NA	NA	NA	NA	NA	NA
TCGA.PE.A5DE	BRCA	WTSI	0.0724268757792632	0.054854934	0.939592817	0.005552249	NA	NA	NA	NA	NA	NA	NA
TCGA.A7.A56D	BRCA	WTSI	0.0832220977963	0.180006613	0.644357707	0.17563568	NA	NA	NA	NA	NA	NA	NA
TCGA.OK.A5Q2	BRCA	WTSI	0.235233804557368	0.588463665	0.236638392	0.174897942	NA	NA	NA	NA	NA	NA	NA
TCGA.AC.A5EI	BRCA	WTSI	0.187982959648676	0.487105699	0.319059418	0.193834883	NA	NA	NA	NA	NA	NA	NA
TCGA.OL.A5D6	BRCA	WTSI	0.166985896422719	0.495236751	0.147085727	0.357677523	NA	NA	NA	NA	NA	NA	NA
TCGA.PE.A5DC	BRCA	WTSI	0.0956423067748583	0.330511628	0.140395349	0.529093023	NA	NA	NA	NA	NA	NA	NA
TCGA.AR.A5QM	BRCA	WTSI	0.190438735818551	0.840970447	0.001340207	0.157689345	NA	NA	NA	NA	NA	NA	NA
TCGA.OL.A5D7	BRCA	WTSI	0.119924842075883	0.338186833	0.229928442	0.431884725	NA	NA	NA	NA	NA	NA	NA
TCGA.E9.A5FK	BRCA	WTSI	0.229194764167529	0.503931506	0.001467771	0.494600723	NA	NA	NA	NA	NA	NA	NA
TCGA.OL.A5D8	BRCA	WTSI	0.2053774190803	0.31246	0.13549	0.55205	NA	NA	NA	NA	NA	NA	NA
TCGA.BH.A5J0	BRCA	WTSI	0.173771880524218	0.272714842	0.649144182	0.078140976	NA	NA	NA	NA	NA	NA	NA
TCGA.OL.A5DA	BRCA	WTSI	0.127810992271111	0.381921528	0.595502382	0.02257609	NA	NA	NA	NA	NA	NA	NA
TCGA.A7.A4SA	BRCA	WTSI	0.116447183733208	0.211614254	0.287026906	0.50135884	NA	NA	NA	NA	NA	NA	NA
TCGA.A7.A4SD	BRCA	WTSI	0.12444090281806	0.848125	0.022508333	0.129366667	NA	NA	NA	NA	NA	NA	NA
TCGA.A7.A4SC	BRCA	WTSI	0.178934509149577	0.562970318	0.066525713	0.37050397	NA	NA	NA	NA	NA	NA	NA
TCGA.A7.A4SE	BRCA	WTSI	0.114384944229179	0.199333333	0.28162963	0.519037037	NA	NA	NA	NA	NA	NA	NA
TCGA.OL.A5S0	BRCA	WTSI	0.283780506995961	0.767440181	0.19042672	0.042133099	NA	NA	NA	NA	NA	NA	NA
TCGA.LL.A5YP	BRCA	WTSI	0.134023378433223	0.355145756	0.129543915	0.515310329	NA	NA	NA	NA	NA	NA	NA
TCGA.E9.A5UO	BRCA	WTSI	0.25334420110727	0.780735849	0.171190647	0.048073504	NA	NA	NA	NA	NA	NA	NA
TCGA.AR.A5QP	BRCA	WTSI	0.231533319721363	0.65985	0.251007143	0.089142857	NA	NA	NA	NA	NA	NA	NA
TCGA.LL.A5YN	BRCA	WTSI	0.284984787327788	0.612086667	0.21452	0.173393333	NA	NA	NA	NA	NA	NA	NA
TCGA.A7.A5ZV	BRCA	WTSI	0.080039782999996	0.257983872	0.139963286	0.602052842	NA	NA	NA	NA	NA	NA	NA
TCGA.E9.A5UP	BRCA	WTSI	0.213123883021884	0.608434783	0.051078261	0.340486957	NA	NA	NA	NA	NA	NA	NA
TCGA.OL.A5RU	BRCA	WTSI	0.231113341062362	0.547335927	0.171235408	0.281428665	NA	NA	NA	NA	NA	NA	NA
TCGA.AC.A5EH	BRCA	WTSI	0.0870690171459062	0.320932203	0.174644068	0.504423729	NA	NA	NA	NA	NA	NA	NA
TCGA.GM.A5PV	BRCA	WTSI	0.212047418314428	0.33607619	0.274557143	0.389366667	NA	NA	NA	NA	NA	NA	NA
TCGA.OL.A5RV	BRCA	WTSI	0.264174895777547	0.6401	1.19e-15	0.3599	NA	NA	NA	NA	NA	NA	NA
TCGA.AC.A5XU	BRCA	WTSI	0.131645506604317	0.597305527	0.150521463	0.252173009	NA	NA	NA	NA	NA	NA	NA
TCGA.GM.A5PX	BRCA	WTSI	0.205990993406179	0.736509206	0.103313791	0.160177002	NA	NA	NA	NA	NA	NA	NA
TCGA.OL.A5RW	BRCA	WTSI	0.126587595434691	0.111118881	0.506027972	0.382853147	NA	NA	NA	NA	NA	NA	NA
TCGA.AR.A5QN	BRCA	WTSI	0.186001598211664	0.782339432	0.136864573	0.080795995	NA	NA	NA	NA	NA	NA	NA
TCGA.LL.A5YM	BRCA	WTSI	0.226405188362672	0.458255556	0.412027778	0.129716667	NA	NA	NA	NA	NA	NA	NA
TCGA.OL.A5RX	BRCA	WTSI	0.178744435542198	0.705101953	0.05418623	0.240711816	NA	NA	NA	NA	NA	NA	NA
TCGA.AR.A5QQ	BRCA	WTSI	0.149872432616155	0.218647442	0.131005736	0.650346821	NA	NA	NA	NA	NA	NA	NA
TCGA.OL.A5RZ	BRCA	WTSI	0.11388779542285	0.440028764	0.166020607	0.39395063	NA	NA	NA	NA	NA	NA	NA
TCGA.JL.A3YW	BRCA	WTSI	0.115248234277003	0.358662477	0.100731128	0.540606395	NA	NA	NA	NA	NA	NA	NA
TCGA.B6.A401	BRCA	WTSI	0.234852801499287	0.509942857	0.139064286	0.350992857	NA	NA	NA	NA	NA	NA	NA
TCGA.A2.A3XX	BRCA	WTSI	0.200198523650382	0.420820732	0.101540009	0.477639258	NA	NA	NA	NA	NA	NA	NA
TCGA.B6.A400	BRCA	WTSI	0.0922750523295783	0.213914082	0.070124695	0.715961223	NA	NA	NA	NA	NA	NA	NA
TCGA.B6.A402	BRCA	WTSI	0.107871723191182	0.624410382	0.22671527	0.148874348	NA	NA	NA	NA	NA	NA	NA
TCGA.A2.A3XZ	BRCA	WTSI	0.138217203419155	0.211534615	0.411469353	0.376996032	NA	NA	NA	NA	NA	NA	NA
TCGA.B6.A40B	BRCA	WTSI	0.13830507638753	0.330507185	0.290919368	0.378573447	NA	NA	NA	NA	NA	NA	NA
TCGA.A2.A3Y0	BRCA	WTSI	0.0889763763761545	0.265335443	0.143449367	0.59121519	NA	NA	NA	NA	NA	NA	NA
TCGA.B6.A40C	BRCA	WTSI	0.16968347445947	0.618068294	0.067866261	0.314065444	NA	NA	NA	NA	NA	NA	NA
TCGA.D8.A3Z6	BRCA	WTSI	0.217370696769738	0.498685302	0.207451721	0.293862977	NA	NA	NA	NA	NA	NA	NA
TCGA.C8.A132	BRCA	WTSI	0.158713431171174	0.314102564	0.315333333	0.370564103	NA	NA	NA	NA	NA	NA	NA
TCGA.C8.A138	BRCA	WTSI	0.188785901040948	0.478891892	0.022189189	0.498918919	NA	NA	NA	NA	NA	NA	NA
TCGA.E2.A14T	BRCA	WTSI	0.191280673772645	0.505757586	0.1533373	0.340905114	NA	NA	NA	NA	NA	NA	NA
TCGA.E2.A14R	BRCA	WTSI	0.111566170883808	0.220443299	0.156515464	0.623041237	NA	NA	NA	NA	NA	NA	NA
TCGA.E2.A15P	BRCA	WTSI	0.233166531529074	0.839611195	0.087314498	0.073074308	NA	NA	NA	NA	NA	NA	NA
TCGA.E2.A15T	BRCA	WTSI	0.212855589388728	0.860712659	0.130787436	0.008499906	NA	NA	NA	NA	NA	NA	NA
TCGA.E2.A159	BRCA	WTSI	0.110781645192816	0.027367155	0.749220802	0.223412043	NA	NA	NA	NA	NA	NA	NA
TCGA.C8.A12O	BRCA	WTSI	0.184991763796204	0.724487063	0.059448938	0.216063999	NA	NA	NA	NA	NA	NA	NA
TCGA.D8.A13Y	BRCA	WTSI	0.0985777416547141	0.320511715	0.36854537	0.310942915	NA	NA	NA	NA	NA	NA	NA
[truncated: 2,767 more rows]
