# Supplementary material for: deconstructSigs: delineating mutational processes in single tumors distinguishes DNA repair deficiencies and patterns of carcinoma evolution
Source: Genome Biol. 2016 Feb 22;17:31. doi: 10.1186/s13059-016-0893-4 (PMC4762164; doi:10.1186/s13059-016-0893-4)
Supplement: Additional file 6: Table S2. — The mutational signature contribution to each TCGA tumor sample studied as determined by deconstructSigs and WTSI Mutational Signature Framework. The full published set of mutational signatures [4] was allowed to be used as input to deconstructSigs. Tumor types considered were limited to those where only unambiguous signatures could be extracted using the WTSI Mutational Signature Framework to allow for direct comparison with the input reference signature set. (TXT 359 kb) [file 13059_2016_893_MOESM6_ESM.txt]

id	cancer	method	error	Signature.3	Signature.4	Signature.5	Signature.6	Signature.7	Signature.8	Signature.9	Signature.10	Signature.11	Signature.12	Signature.14	Signature.15	Signature.16	Signature.17	Signature.18	Signature.19	Signature.20	Signature.21	Signature.R1	Signature.R2	Signature.R3	Signature.U1	Signature.U2	mixed	age	apobec
TCGA.AR.A2LR	BRCA	deconstructSigs	0.169647782	0	0	0	0	0	0	0	0	0	0	0	0	0	0	0	0	0	0	0	0	0	0	0	NA	0.82020267	0.068639218
TCGA.HN.A2NL	BRCA	deconstructSigs	0.126087078	0.09911605	0	0	0	0	0	0	0	0	0	0	0	0.162720535	0	0	0	0	0	0	0	0	0	0	NA	0.567411382	0.070117373
TCGA.E2.A1LE	BRCA	deconstructSigs	0.150462165	0	0	0	0	0.116477648	0	0	0.173069937	0	0	0	0.156427645	0	0	0	0	0	0	0	0	0	0	0	NA	0.448347112	0
TCGA.GM.A2DH	BRCA	deconstructSigs	0.102159843	0.092948316	0.077390092	0	0	0	0	0	0	0	0	0	0	0	0	0	0	0	0	0	0	0	0	0.291717944	NA	0.302556934	0.215436299
TCGA.AC.A2QH	BRCA	deconstructSigs	0.244015981	0	0	0	0	0	0	0	0	0	0	0	0	0	0	0	0	0	0	0	0	0	0	0	NA	0.98180762	0
TCGA.AR.A2LJ	BRCA	deconstructSigs	0.556125373	0	0	0	0	0	0	0	0	0	0	0	0.349909085	0	0	0	0	0	0	0	0	0	0	0	NA	0.650090915	0
TCGA.AR.A2LL	BRCA	deconstructSigs	0.199179967	0	0	0	0	0	0	0	0	0	0	0	0	0	0	0	0	0.08785106	0	0	0	0	0	0	NA	0.877646464	0
TCGA.GM.A2D9	BRCA	deconstructSigs	0.136440247	0	0	0	0	0.093155453	0	0	0.136798041	0	0	0	0	0	0	0	0	0	0	0	0	0	0	0	NA	0	0.751119617
TCGA.GM.A2DF	BRCA	deconstructSigs	0.154901392	0	0	0	0	0	0	0	0	0	0	0	0	0	0	0	0	0	0	0	0	0	0	0	NA	0.807220681	0.111712505
TCGA.AR.A2LK	BRCA	deconstructSigs	0.166908204	0	0	0	0.26210073	0	0	0	0	0	0	0	0	0	0	0	0	0	0	0	0	0	0	0	NA	0.73789927	0
TCGA.AR.A2LM	BRCA	deconstructSigs	0.279114519	0	0	0	0	0	0	0	0	0	0	0	0	0	0	0	0	0	0	0	0	0	0.191666027	0	NA	0.808333973	0
TCGA.GM.A2DB	BRCA	deconstructSigs	0.146209922	0.110462505	0.155254763	0	0	0	0	0.1245902	0	0	0	0	0	0	0	0	0	0	0	0	0	0	0	0	NA	0.609692508	0
TCGA.GM.A2DL	BRCA	deconstructSigs	0.187934757	0	0.250878063	0	0	0	0	0	0	0	0	0	0	0	0	0	0	0	0	0	0	0	0	0	NA	0.450239463	0.298882438
TCGA.AC.A3BB	BRCA	deconstructSigs	0.101551022	0	0	0	0	0.107197716	0	0	0	0	0	0	0	0	0	0	0	0	0	0	0	0	0	0	NA	0.568375878	0.241949022
TCGA.AC.A2QJ	BRCA	deconstructSigs	0.142690813	0	0	0	0	0	0	0	0	0	0	0	0	0	0	0	0	0.07379667	0.29095109	0	0	0	0.094100017	0	NA	0.499956899	0
TCGA.AC.A2FO	BRCA	deconstructSigs	0.276032645	0	0	0	0	0	0	0	0.30601458	0	0	0	0	0	0	0	0	0	0	0	0	0	0	0	NA	0.277387968	0.416597452
TCGA.AR.A2LO	BRCA	deconstructSigs	0.423069948	0	0	0	0	0	0.075968163	0	0	0	0	0	0.608103557	0	0.206445037	0	0	0	0	0	0.109483242	0	0	0	NA	0	0
TCGA.GM.A2DM	BRCA	deconstructSigs	0.27185637	0	0	0	0	0	0	0	0.365015579	0	0	0	0	0	0	0	0	0	0	0	0	0.078692792	0	0	NA	0.55629163	0
TCGA.GM.A2DK	BRCA	deconstructSigs	0.238207964	0	0.109793418	0	0	0	0	0.089696548	0	0	0	0	0	0	0	0	0	0.064299411	0.185826588	0	0	0	0	0	NA	0.372012985	0.178371003
TCGA.B6.A2IU	BRCA	deconstructSigs	0.251855899	0	0	0	0.234630841	0.18959755	0	0	0	0	0	0	0.283751246	0	0	0	0	0	0	0	0	0	0	0	NA	0.292020363	0
TCGA.E2.A2P5	BRCA	deconstructSigs	0.165694309	0	0	0	0	0	0	0	0.186639343	0	0	0	0	0	0	0	0	0	0	0	0	0	0	0	NA	0.655603046	0.125598733
TCGA.AC.A2FM	BRCA	deconstructSigs	0.172493865	0	0.090098454	0	0	0	0	0	0	0	0	0	0	0	0	0	0	0	0	0.230603442	0	0	0	0	NA	0.659240947	0
TCGA.E2.A2P6	BRCA	deconstructSigs	0.27504211	0	0	0	0	0.214201779	0	0	0	0	0	0	0	0	0	0	0	0	0	0	0	0	0	0	NA	0.244485448	0.541312773
TCGA.BH.A2L8	BRCA	deconstructSigs	0.106305396	0	0	0	0	0	0	0	0	0	0	0	0	0	0	0	0	0	0	0	0	0	0	0	NA	0	1
TCGA.GM.A2DA	BRCA	deconstructSigs	0.206618835	0	0	0	0	0	0	0	0.17375586	0	0	0	0	0	0	0	0	0	0	0	0	0	0	0	NA	0.783286316	0
TCGA.AC.A2FE	BRCA	deconstructSigs	0.231748765	0	0	0	0.303112294	0	0	0	0	0	0	0	0.260954874	0	0	0	0	0	0	0	0	0	0	0	NA	0.260135061	0.146926943
TCGA.BH.A0B6	BRCA	deconstructSigs	0.142211419	0	0	0	0	0.096125256	0	0	0.135476762	0	0	0	0	0	0	0	0	0	0	0	0	0	0	0	NA	0	0.768397982
TCGA.AR.A2LE	BRCA	deconstructSigs	0.169855086	0	0	0	0	0	0	0	0.213119055	0	0	0	0	0	0	0	0	0	0	0	0	0	0	0	NA	0	0.730184602
TCGA.AR.A2LQ	BRCA	deconstructSigs	0.60038522	0	0	0	0	0	0	0	0	0	0	0	1	0	0	0	0	0	0	0	0	0	0	0	NA	0	0
TCGA.GM.A2DN	BRCA	deconstructSigs	0.24213985	0	0	0	0	0	0	0	0	0	0	0	0	0	0	0	0	0	0	0	0.157043015	0	0	0	NA	0.838007967	0
TCGA.E9.A2JS	BRCA	deconstructSigs	0.120531398	0	0	0	0	0	0	0	0	0	0	0	0	0	0	0	0	0	0	0	0	0	0	0	NA	1	0
TCGA.A1.A0SB	BRCA	deconstructSigs	0.26188482	0	0	0	0	0	0	0	0	0	0	0	0	0	0	0	0	0	0	0	0	0	0	0	NA	1	0
TCGA.A1.A0SD	BRCA	deconstructSigs	0.213733561	0	0	0	0	0	0	0	0	0	0	0	0	0	0	0	0	0	0	0	0	0	0	0	NA	0.851043592	0.094730482
TCGA.A1.A0SE	BRCA	deconstructSigs	0.206923048	0	0	0	0.19514573	0	0	0	0	0	0	0	0.139371474	0.101667212	0	0	0	0	0	0	0	0	0	0	NA	0.533604415	0
TCGA.A1.A0SF	BRCA	deconstructSigs	0.282161578	0	0	0	0	0.113174509	0	0	0	0	0	0	0.403337688	0	0	0	0	0	0	0	0	0	0	0	NA	0.063440626	0.420047177
TCGA.A1.A0SG	BRCA	deconstructSigs	0.240160478	0	0	0	0	0	0	0	0	0	0	0	0	0	0	0	0	0	0	0	0	0	0.119342199	0	NA	0.834313315	0
TCGA.A1.A0SH	BRCA	deconstructSigs	0.087158696	0	0.178800823	0	0	0	0	0	0	0	0	0	0.072817923	0	0	0	0	0	0	0	0	0	0	0	NA	0	0.63952567
TCGA.A1.A0SI	BRCA	deconstructSigs	0.11684799	0	0	0	0	0	0	0	0.126112958	0	0	0	0	0	0	0	0	0	0	0	0	0	0	0	NA	0	0.832857171
TCGA.A1.A0SJ	BRCA	deconstructSigs	0.197466042	0	0	0	0	0	0	0	0	0	0	0	0.310171128	0	0	0	0	0	0	0	0	0	0	0	NA	0.498803815	0.149552859
TCGA.A1.A0SK	BRCA	deconstructSigs	0.086048612	0	0	0	0	0	0	0	0	0	0	0	0	0	0	0	0	0	0	0	0	0.107517205	0	0	NA	0.857646295	0
TCGA.A1.A0SM	BRCA	deconstructSigs	0.313530644	0	0	0	0.150250214	0.257529147	0	0	0	0	0	0	0	0	0	0	0	0	0	0	0	0	0	0	NA	0.564130882	0
TCGA.A1.A0SN	BRCA	deconstructSigs	0.248014232	0	0	0	0	0	0	0	0.322154534	0	0	0	0.12553263	0	0	0	0	0	0	0	0	0	0	0	NA	0.347329334	0.204983474
TCGA.A1.A0SP	BRCA	deconstructSigs	0.186753212	0	0	0	0.237095143	0.138887023	0	0	0	0	0	0	0	0.170396498	0	0	0	0	0	0	0	0	0	0	NA	0.453621336	0
TCGA.A2.A04N	BRCA	deconstructSigs	0.235874477	0	0	0	0	0.150636467	0.178833381	0	0	0	0	0	0	0	0	0	0	0	0	0	0	0	0	0	NA	0.65035522	0
TCGA.A2.A04P	BRCA	deconstructSigs	0.124740733	0.636191487	0	0	0	0	0	0	0	0	0	0	0	0	0	0	0	0.107251735	0	0	0	0	0	0	NA	0.1651178	0
TCGA.A2.A04R	BRCA	deconstructSigs	0.140879354	0.330989852	0	0	0	0	0	0	0	0	0	0.164244269	0	0	0	0	0	0	0	0	0	0	0	0	NA	0.400477757	0
TCGA.A2.A04T	BRCA	deconstructSigs	0.150720215	0.50547527	0	0	0	0	0	0	0	0	0	0	0	0	0	0.089144081	0	0	0.074476278	0	0	0	0	0	NA	0.205805707	0
TCGA.A2.A04U	BRCA	deconstructSigs	0.1792852	0	0	0	0	0	0	0	0	0	0	0	0	0	0	0	0	0	0	0	0	0	0	0	NA	0.932823942	0
TCGA.A2.A04V	BRCA	deconstructSigs	0.242327209	0	0	0	0	0	0	0	0	0	0	0	0	0	0	0	0	0	0	0	0	0	0	0	NA	0.985339673	0
TCGA.A2.A04W	BRCA	deconstructSigs	0.118990311	0	0	0	0	0.143151113	0	0	0	0	0	0	0.076137542	0	0	0	0	0	0	0	0	0	0	0	NA	0.190775528	0.589935818
TCGA.A2.A04X	BRCA	deconstructSigs	0.195936062	0	0	0	0	0.187747866	0	0	0	0	0	0	0	0	0	0	0	0	0	0	0	0	0	0	NA	0.414188953	0.398063164
TCGA.A2.A04Y	BRCA	deconstructSigs	0.216237868	0	0.2523213	0	0	0.16703917	0	0	0	0	0	0	0	0.252414947	0	0	0	0	0	0.082290114	0	0	0	0	NA	0.064892934	0.145734212
TCGA.A2.A0CM	BRCA	deconstructSigs	0.145471288	0	0	0	0.213310548	0	0	0	0.079946908	0	0	0	0.153811555	0	0	0	0	0	0	0	0	0	0	0	NA	0	0.520805814
TCGA.A2.A0CP	BRCA	deconstructSigs	0.210890144	0	0.06076206	0	0	0.192886069	0	0	0	0	0	0	0.606246558	0	0	0	0	0	0	0	0	0	0	0	NA	0.140105314	0
TCGA.A2.A0CQ	BRCA	deconstructSigs	0.206377214	0	0	0	0.26952299	0	0	0	0	0	0	0	0	0	0	0	0	0	0	0	0	0	0	0	NA	0.667044199	0
TCGA.A2.A0CS	BRCA	deconstructSigs	0.145555079	0	0	0	0	0	0	0	0	0	0	0	0.119571724	0	0	0	0	0	0	0	0	0	0	0	NA	0.880428276	0
TCGA.A2.A0CT	BRCA	deconstructSigs	0.138282072	0	0	0	0	0	0	0	0	0	0	0	0.126332169	0	0	0	0	0	0	0	0	0	0	0	NA	0.728622719	0.135091873
TCGA.A2.A0CU	BRCA	deconstructSigs	0.205387753	0.095100133	0	0	0	0.072513024	0	0	0	0	0	0	0	0	0	0	0	0	0	0	0	0	0	0	NA	0.832386843	0
TCGA.A2.A0CV	BRCA	deconstructSigs	0.305439003	0	0	0	0	0	0	0	0	0	0	0	0.610594724	0	0	0	0	0	0	0	0	0	0	0	NA	0.389405276	0
TCGA.A2.A0CW	BRCA	deconstructSigs	0.127707235	0	0	0	0	0	0	0	0.121255813	0	0	0	0	0	0	0	0	0	0	0	0	0	0	0	NA	0.666462841	0.202607602
TCGA.A2.A0CX	BRCA	deconstructSigs	0.136849091	0	0	0	0	0.083544596	0	0	0.161070244	0	0	0	0	0	0	0	0	0	0	0	0	0	0	0	NA	0.182941857	0.572443303
TCGA.A2.A0D0	BRCA	deconstructSigs	0.162256625	0.205709858	0	0	0.173047346	0	0	0	0	0	0	0	0.09248673	0	0	0	0	0	0	0	0	0	0	0	NA	0.345053162	0.103450281
TCGA.A2.A0D1	BRCA	deconstructSigs	0.195714854	0	0	0	0	0	0	0	0	0	0	0	0	0	0	0	0	0	0	0	0	0	0	0	NA	0.856367226	0.11824193
TCGA.A2.A0D2	BRCA	deconstructSigs	0.141752655	0.603533578	0	0	0	0	0	0	0	0	0	0	0	0	0	0	0	0	0.160438448	0	0	0	0	0	NA	0.081327972	0.088519738
TCGA.A2.A0D3	BRCA	deconstructSigs	0.204448479	0	0	0	0	0	0	0	0	0	0	0	0	0	0	0	0	0	0	0	0	0	0	0	NA	1	0
TCGA.A2.A0D4	BRCA	deconstructSigs	0.229941751	0	0.08148287	0	0	0	0	0	0	0	0	0	0.288610027	0.252837003	0	0	0	0	0	0	0	0	0	0	NA	0.377070101	0
TCGA.A2.A0EM	BRCA	deconstructSigs	0.232939909	0	0	0	0	0	0	0	0	0	0	0	0	0	0	0	0.089975989	0	0	0	0.181996927	0	0	0	NA	0.686151899	0
TCGA.A2.A0EN	BRCA	deconstructSigs	0.221877142	0	0	0	0	0	0	0	0	0	0	0	0	0	0	0	0	0	0	0	0	0	0	0	NA	1	0
TCGA.A2.A0EO	BRCA	deconstructSigs	0.154452406	0	0	0	0	0	0	0	0	0	0	0	0.245308459	0	0	0	0	0	0	0	0	0	0	0	NA	0.645148156	0.06526077
TCGA.A2.A0EQ	BRCA	deconstructSigs	0.11296683	0	0	0	0.111219523	0	0	0	0	0	0	0	0	0.093393142	0	0	0	0	0	0	0	0	0	0	NA	0.241031442	0.476483162
TCGA.A2.A0ER	BRCA	deconstructSigs	0.19573733	0	0	0	0	0	0	0	0	0	0	0	0	0	0	0	0	0	0	0	0	0	0	0	NA	1	0
TCGA.A2.A0ET	BRCA	deconstructSigs	0.190953743	0	0	0	0	0	0	0	0.209701413	0	0	0	0.11356673	0	0	0	0	0	0	0	0	0	0	0	NA	0.638527532	0
TCGA.A2.A0EU	BRCA	deconstructSigs	0.196108196	0	0	0	0	0	0	0	0	0	0	0	0	0	0	0	0	0	0	0	0	0	0	0	NA	1	0
TCGA.A2.A0EV	BRCA	deconstructSigs	0.193060822	0	0	0	0.164840063	0.31384536	0	0	0	0	0	0	0	0	0	0	0	0	0.061502127	0	0	0	0	0	NA	0.310157221	0
TCGA.A2.A0EW	BRCA	deconstructSigs	0.320052496	0	0	0	0	0	0	0	0	0	0	0	0	0	0	0	0	0.1098745	0	0	0	0	0	0	NA	0.87554288	0
TCGA.A2.A0EX	BRCA	deconstructSigs	0.303921905	0	0	0	0	0	0	0	0	0	0	0	0	0	0	0	0	0	0	0	0	0	0	0	NA	1	0
TCGA.A2.A0EY	BRCA	deconstructSigs	0.165143234	0	0	0	0	0	0	0	0.18179743	0	0	0	0	0	0	0	0	0	0	0	0	0	0	0	NA	0.316027548	0.484367817
TCGA.A2.A0SU	BRCA	deconstructSigs	0.254767769	0	0	0	0	0	0	0	0	0	0	0	0.889696701	0	0	0	0	0	0	0	0	0	0	0	NA	0.092758473	0
TCGA.A2.A0SV	BRCA	deconstructSigs	0.187420002	0	0	0	0	0.092423144	0	0	0	0	0	0	0.136531942	0	0	0	0	0	0	0	0	0	0	0	NA	0.741265767	0
TCGA.A2.A0SW	BRCA	deconstructSigs	0.154400666	0	0	0	0	0	0	0	0	0	0	0	0	0	0	0	0	0	0	0	0	0	0.260107684	0	NA	0.637742263	0.069399541
TCGA.A2.A0SX	BRCA	deconstructSigs	0.227483746	0	0	0	0	0	0	0.32370211	0	0	0	0	0.062108293	0	0	0	0	0	0	0	0	0	0	0	NA	0.52490382	0
TCGA.A2.A0SY	BRCA	deconstructSigs	0.20107047	0	0	0	0	0.167991993	0	0	0	0	0	0	0	0	0	0	0	0	0	0	0	0	0	0	NA	0.255092127	0.57691588
TCGA.A2.A0T0	BRCA	deconstructSigs	0.089222168	0.419670296	0	0	0	0	0	0	0.088604849	0	0	0	0	0	0	0	0	0	0.067900917	0	0	0	0	0	NA	0.304376969	0.067703905
TCGA.A2.A0T1	BRCA	deconstructSigs	0.34826715	0	0	0	0	0	0	0	0	0	0	0	0.552363432	0	0	0	0	0	0.114074484	0	0	0	0	0	NA	0.333562083	0
TCGA.A2.A0T2	BRCA	deconstructSigs	0.215455687	0	0	0	0	0	0	0	0	0	0	0	0	0	0	0	0	0	0	0	0	0	0	0	NA	1	0
TCGA.A2.A0T3	BRCA	deconstructSigs	0.206873212	0	0	0	0.471455243	0	0	0	0	0	0	0	0	0	0	0.288980502	0	0	0	0	0	0	0	0	NA	0.150400584	0
TCGA.A2.A0T4	BRCA	deconstructSigs	0.240004319	0.068612456	0	0	0.64920064	0	0	0	0	0	0	0	0.192084358	0	0	0	0	0	0	0	0	0	0	0	NA	0	0.090102545
TCGA.A2.A0T7	BRCA	deconstructSigs	0.239115659	0	0	0	0	0	0	0	0	0	0	0	0	0	0	0	0	0	0	0	0	0	0	0	NA	1	0
TCGA.A2.A0YC	BRCA	deconstructSigs	0.340204507	0	0.230761024	0	0	0	0	0	0	0	0	0	0	0	0	0	0	0.13234674	0	0	0	0	0	0	NA	0.352154328	0.236506225
TCGA.A2.A0YD	BRCA	deconstructSigs	0.279301007	0	0	0	0	0	0	0	0.184468044	0	0	0	0	0	0	0	0	0	0	0	0	0	0	0	NA	0.741840786	0
TCGA.A2.A0YE	BRCA	deconstructSigs	0.132269762	0	0	0	0	0	0	0	0	0	0	0	0	0	0	0	0	0	0	0.118567477	0	0	0	0	NA	0.762700081	0.083628866
TCGA.A2.A0YF	BRCA	deconstructSigs	0.238391582	0	0	0	0.462589785	0	0	0	0	0	0	0	0.179953652	0.200933327	0	0	0	0	0	0	0	0	0	0	NA	0.07153245	0
TCGA.A2.A0YG	BRCA	deconstructSigs	0.139452644	0	0	0	0.133697897	0	0	0	0	0	0	0	0	0	0	0	0	0	0	0	0	0	0	0	NA	0.723304692	0
TCGA.A2.A0YH	BRCA	deconstructSigs	0.149642611	0	0	0	0	0	0	0	0.114983611	0	0	0	0	0	0	0	0	0	0	0	0	0	0	0	NA	0.361592368	0.382811458
TCGA.A2.A0YI	BRCA	deconstructSigs	0.252286088	0	0	0	0	0.175853039	0	0	0	0	0	0	0	0	0	0	0	0	0	0	0	0	0	0	NA	0.824146961	0
TCGA.A2.A0YJ	BRCA	deconstructSigs	0.162510944	0.13976095	0	0	0.105911766	0	0	0	0.126063182	0	0	0	0	0	0	0	0	0	0	0	0	0	0	0	NA	0.5747667	0
TCGA.A2.A0YK	BRCA	deconstructSigs	0.123041097	0	0	0	0	0	0	0	0.124452489	0	0	0	0	0	0	0	0	0	0	0	0	0	0	0	NA	0.101912349	0.773635162
TCGA.A2.A0YL	BRCA	deconstructSigs	0.324926691	0	0	0	0	0	0	0	0	0	0	0	0	0	0	0	0	0	0	0	0	0	0	0	NA	0.479309072	0.520690928
TCGA.A2.A0YM	BRCA	deconstructSigs	0.145787147	0	0	0	0.093648014	0	0	0	0	0	0	0	0	0	0	0	0	0	0	0	0	0	0	0	NA	0.766250344	0.110816451
TCGA.A2.A0YT	BRCA	deconstructSigs	0.232015282	0	0	0	0	0	0	0	0	0	0	0	0	0	0	0	0	0	0	0	0	0	0	0	NA	1	0
TCGA.A2.A1FV	BRCA	deconstructSigs	0.242309212	0	0	0	0	0	0	0	0	0	0	0	0	0	0	0	0	0	0	0	0	0	0	0	NA	1	0
TCGA.A2.A1FW	BRCA	deconstructSigs	0.10306869	0	0	0	0	0	0	0	0.069614985	0	0	0	0	0	0	0	0	0	0	0	0	0	0	0	NA	0.919410097	0
TCGA.A2.A1FX	BRCA	deconstructSigs	0.321390064	0	0	0	0	0.210250238	0	0	0.501350905	0	0	0	0	0	0	0	0	0	0	0	0	0	0	0	NA	0.242744488	0
TCGA.A2.A1FZ	BRCA	deconstructSigs	0.285571481	0	0	0	0	0	0	0	0	0	0	0	0.086709529	0	0	0	0	0	0	0	0	0	0	0	NA	0.862400783	0
TCGA.A2.A1G0	BRCA	deconstructSigs	0.200910992	0	0	0	0	0.149565707	0	0	0.16259519	0	0	0	0	0.103139129	0	0	0.102512415	0	0	0	0	0	0	0	NA	0.463981359	0
TCGA.A2.A1G1	BRCA	deconstructSigs	0.221113031	0.082724067	0	0	0	0	0.21241353	0	0	0	0	0	0	0	0	0	0.236733619	0	0	0.096011659	0	0	0	0	NA	0.316377691	0
TCGA.A2.A1G4	BRCA	deconstructSigs	0.174379853	0	0	0	0	0	0.100210738	0	0	0	0	0	0.178399735	0	0	0	0	0	0.10368662	0.060212729	0	0	0	0	NA	0.414606088	0.088564895
TCGA.A2.A1G6	BRCA	deconstructSigs	0.718502922	1	0	0	0	0	0	0	0	0	0	0	0	0	0	0	0	0	0	0	0	0	0	0	NA	0	0
TCGA.A2.A25B	BRCA	deconstructSigs	0.147585144	0.411325937	0	0	0.251182544	0.106263401	0	0	0.1518873	0	0	0	0	0	0	0	0	0	0	0	0	0	0	0	NA	0	0
TCGA.A2.A25C	BRCA	deconstructSigs	0.229126025	0	0	0	0	0	0	0	0	0	0	0.194340595	0	0	0	0	0	0	0.437815302	0	0	0	0	0	NA	0	0.148365272
TCGA.A2.A25D	BRCA	deconstructSigs	0.158245325	0	0	0	0	0	0	0	0	0	0	0	0	0	0	0	0	0.169210702	0	0	0	0	0	0	NA	0.561051306	0.161529414
TCGA.A2.A25E	BRCA	deconstructSigs	0.180467496	0.238513651	0	0	0	0	0	0	0	0	0	0	0	0	0	0	0	0	0.100287184	0	0	0	0	0	NA	0.485401736	0.112712944
TCGA.A7.A0CD	BRCA	deconstructSigs	0.198216432	0	0	0	0	0	0	0	0	0	0	0	0	0	0	0	0	0	0	0	0	0	0	0	NA	1	0
TCGA.A7.A0CE	BRCA	deconstructSigs	0.169571249	0.306624855	0	0	0	0.078597214	0	0	0	0	0	0	0	0	0	0	0	0	0	0	0	0	0	0	NA	0.58586435	0
TCGA.A7.A0CG	BRCA	deconstructSigs	0.211068106	0	0	0	0	0	0	0	0	0	0	0	0	0	0	0	0	0	0	0	0	0	0	0	NA	1	0
TCGA.A7.A0CH	BRCA	deconstructSigs	0.190270858	0	0	0	0	0.083747563	0	0	0	0	0	0	0	0	0	0	0	0	0.147808633	0	0	0	0	0	NA	0.598543528	0.169900276
TCGA.A7.A0CJ	BRCA	deconstructSigs	0.123954753	0	0	0	0	0	0	0	0	0	0	0	0	0	0	0	0	0	0	0	0	0	0	0	NA	0.976323128	0
TCGA.A7.A0D9	BRCA	deconstructSigs	0.186221186	0	0	0	0	0.071373793	0	0	0	0	0	0	0	0	0	0	0	0	0	0	0	0.067760447	0	0	NA	0.638630472	0.168093328
TCGA.A7.A0DA	BRCA	deconstructSigs	0.10251385	0.598717297	0	0	0	0	0	0	0	0	0	0	0	0	0	0	0	0	0	0	0	0	0	0	NA	0.366303565	0
TCGA.A7.A0DB	BRCA	deconstructSigs	0.15880357	0	0	0	0	0	0	0	0	0	0	0	0	0.323283217	0	0	0	0	0	0	0	0	0	0	NA	0.523931186	0.152785565
TCGA.A7.A13D	BRCA	deconstructSigs	0.128057575	0.444853547	0	0	0	0.07804663	0	0	0	0	0	0	0	0	0	0	0	0	0	0	0	0	0	0	NA	0.404282309	0.072817474
TCGA.A7.A13E	BRCA	deconstructSigs	0.106905131	0	0	0	0	0	0	0	0	0	0	0	0.091054344	0	0	0	0	0	0	0	0	0	0.143399769	0	NA	0.694910843	0
TCGA.A7.A13F	BRCA	deconstructSigs	0.213872993	0	0	0	0	0	0	0	0.091368455	0	0	0	0	0	0	0	0	0	0	0	0	0	0	0	NA	0.908631545	0
TCGA.A7.A13G	BRCA	deconstructSigs	0.198693451	0	0	0	0	0	0	0	0	0	0	0	0	0	0	0	0	0	0	0	0	0.08357544	0	0	NA	0.642520671	0.215861296
TCGA.A7.A26E	BRCA	deconstructSigs	0.152005148	0	0	0	0	0	0	0	0.154994357	0	0	0	0	0	0	0	0	0	0	0	0	0	0	0	NA	0.616416103	0.178147698
TCGA.A7.A26F	BRCA	deconstructSigs	0.17331707	0	0	0	0	0.064792588	0	0	0.146140687	0	0	0	0	0	0	0	0	0	0	0	0	0	0	0	NA	0.780224684	0
TCGA.A7.A26G	BRCA	deconstructSigs	0.145997911	0	0	0	0	0.135315328	0	0	0.084678138	0	0	0	0	0	0	0	0	0	0	0	0	0	0	0	NA	0.520927222	0.181407686
TCGA.A7.A26H	BRCA	deconstructSigs	0.107510762	0	0	0	0	0	0	0	0	0	0	0	0	0	0	0	0	0	0	0	0	0	0	0	NA	0.557833506	0.411779875
TCGA.A7.A26I	BRCA	deconstructSigs	0.207021919	0	0	0	0	0.275620062	0	0	0	0	0	0	0	0	0	0	0	0	0.105769117	0	0	0	0	0	NA	0.44797094	0.074743739
TCGA.A7.A26J	BRCA	deconstructSigs	0.19090092	0	0.111835619	0	0	0	0	0	0	0	0	0	0	0	0	0.151270483	0	0	0	0	0	0	0.156234604	0	NA	0.580659264	0
TCGA.A8.A06N	BRCA	deconstructSigs	0.172885039	0	0	0	0	0	0	0	0	0	0	0	0.061787359	0	0	0	0	0	0	0	0	0	0	0	NA	0.919635648	0
TCGA.A8.A06O	BRCA	deconstructSigs	0.229634031	0	0	0	0	0	0	0	0	0	0	0	0	0	0	0	0	0	0	0	0	0	0	0	NA	1	0
TCGA.A8.A06P	BRCA	deconstructSigs	0.26106142	0	0	0	0	0	0	0	0	0	0.342329803	0	0	0	0	0	0	0	0	0	0	0	0	0	NA	0.479663342	0.135300157
TCGA.A8.A06Q	BRCA	deconstructSigs	0.131052273	0	0	0	0	0.097064133	0	0	0.131726495	0	0	0	0	0	0	0	0	0	0	0	0	0	0	0	NA	0.165531119	0.605678253
TCGA.A8.A06R	BRCA	deconstructSigs	0.165979563	0	0	0	0.127476856	0	0	0	0	0	0	0	0	0	0.080265814	0	0	0	0	0	0	0	0	0	NA	0.479693553	0.168036449
TCGA.A8.A06T	BRCA	deconstructSigs	0.173741181	0	0	0	0.17413638	0	0	0	0	0	0	0	0.379413231	0.075652045	0	0	0	0	0	0.096625346	0	0.067967247	0	0	NA	0	0.206205734
TCGA.A8.A06U	BRCA	deconstructSigs	0.176180299	0	0	0	0.452589007	0	0	0	0	0	0	0	0	0.102030614	0	0	0	0	0	0	0	0	0	0	NA	0.309520907	0.076178979
TCGA.A8.A06X	BRCA	deconstructSigs	0.090204408	0.173183968	0.227488271	0	0	0	0	0	0	0	0	0	0	0	0	0	0	0	0.060529048	0	0	0	0	0	NA	0.386134632	0
TCGA.A8.A06Y	BRCA	deconstructSigs	0.23209025	0	0.153066957	0	0	0	0	0	0	0	0	0	0	0	0	0	0	0	0	0	0	0	0	0	NA	0.686218476	0.160714567
TCGA.A8.A06Z	BRCA	deconstructSigs	0.126854296	0.263568509	0	0	0	0	0	0	0	0	0	0	0	0	0	0	0	0	0	0	0.06157801	0	0	0	NA	0.674853481	0
TCGA.A8.A075	BRCA	deconstructSigs	0.11349803	0.089800222	0.085520918	0	0	0.179304177	0	0	0.084411379	0	0	0	0	0	0	0	0	0	0	0	0	0	0.125592354	0	NA	0.202221082	0.214317571
TCGA.A8.A076	BRCA	deconstructSigs	0.158973105	0	0	0	0	0	0	0	0	0	0	0	0	0	0	0	0	0	0	0	0	0	0	0	NA	0.994355121	0
TCGA.A8.A079	BRCA	deconstructSigs	0.227129476	0	0	0	0	0	0	0	0	0	0	0	0	0	0	0	0	0	0	0	0	0	0	0	NA	0.959064192	0
TCGA.A8.A07B	BRCA	deconstructSigs	0.145773847	0	0	0	0	0.122931174	0	0	0	0	0	0	0	0	0	0	0	0.21803601	0	0	0	0	0	0	NA	0.121714325	0.429050922
TCGA.A8.A07C	BRCA	deconstructSigs	0.096492877	0.503766231	0	0	0	0	0	0	0.095873379	0	0	0	0	0	0	0	0	0	0	0	0	0	0	0	NA	0.289999538	0
TCGA.A8.A07E	BRCA	deconstructSigs	0.153142751	0	0	0	0.188696174	0.131071406	0	0	0.107368122	0	0	0	0.142241682	0	0	0	0	0	0	0	0	0	0	0	NA	0.134254827	0.267380267
TCGA.A8.A07F	BRCA	deconstructSigs	0.184709676	0	0	0	0	0	0	0	0	0	0	0	0.155972332	0	0	0	0	0	0	0	0	0	0	0	NA	0.844027668	0
TCGA.A8.A07G	BRCA	deconstructSigs	0.146290137	0	0.169803587	0	0.206772098	0.107606022	0	0	0	0	0	0	0	0	0	0	0	0	0	0	0	0	0	0	NA	0.402187575	0
TCGA.A8.A07I	BRCA	deconstructSigs	0.188034411	0	0	0	0	0	0	0	0	0	0	0	0	0	0	0	0	0	0	0	0	0	0	0	NA	0.961168332	0
TCGA.A8.A07J	BRCA	deconstructSigs	0.2149751	0	0	0	0	0	0	0	0.114761716	0	0	0	0	0	0	0	0	0	0	0	0	0	0	0	NA	0.844012122	0
TCGA.A8.A07L	BRCA	deconstructSigs	0.122790807	0.337097545	0.108799663	0	0.0819102	0	0	0	0	0	0	0	0.068083626	0	0	0	0	0	0	0	0	0	0	0	NA	0.281074833	0
TCGA.A8.A07O	BRCA	deconstructSigs	0.215588839	0	0	0	0	0	0	0	0	0	0	0	0	0	0	0	0	0	0	0	0	0	0	0	NA	0.704127635	0.283490629
TCGA.A8.A07P	BRCA	deconstructSigs	0.137643572	0	0	0	0.127881859	0	0	0	0	0	0	0	0	0	0	0.074938371	0	0	0	0	0	0	0	0	NA	0.744082259	0
TCGA.A8.A07R	BRCA	deconstructSigs	0.073208531	0.430451583	0.097487214	0	0	0.062456303	0	0	0	0	0	0	0	0	0	0	0	0	0.061394198	0	0	0	0	0	NA	0.227312535	0
TCGA.A8.A07U	BRCA	deconstructSigs	0.208121671	0	0	0	0	0	0	0.097145005	0	0	0	0	0	0	0	0	0	0.116577506	0	0	0	0	0	0	NA	0.627718494	0.121989559
TCGA.A8.A07W	BRCA	deconstructSigs	0.139538468	0	0	0	0	0	0	0	0	0	0	0	0.116756497	0	0	0	0	0	0	0	0	0	0	0	NA	0.847846399	0
TCGA.A8.A07Z	BRCA	deconstructSigs	0.226835048	0	0	0	0	0	0	0	0	0	0	0	0.906133185	0	0	0	0	0	0	0.08867118	0	0	0	0	NA	0	0
TCGA.A8.A081	BRCA	deconstructSigs	0.116149851	0	0	0	0	0	0	0	0	0	0	0	0	0	0	0	0	0	0	0	0	0	0	0	NA	0.906946889	0.081346136
TCGA.A8.A082	BRCA	deconstructSigs	0.370067225	0	0	0	0.163685193	0	0	0	0	0	0	0	0.472240903	0	0	0	0	0	0	0	0	0	0	0	NA	0.364073903	0
TCGA.A8.A083	BRCA	deconstructSigs	0.233590039	0	0	0	0	0	0	0	0	0	0	0	0.222970203	0.774832989	0	0	0	0	0	0	0	0	0	0	NA	0	0
TCGA.A8.A084	BRCA	deconstructSigs	0.157974379	0	0	0	0	0.147841078	0	0	0.110359463	0	0	0	0.158769074	0	0	0	0	0	0	0	0	0	0	0	NA	0.266152203	0.259356574
TCGA.A8.A085	BRCA	deconstructSigs	0.150657442	0.392233515	0.12187413	0	0	0	0	0	0	0	0	0	0	0	0	0	0.183042052	0	0	0	0	0	0	0	NA	0.080504406	0.183636838
TCGA.A8.A086	BRCA	deconstructSigs	0.248256861	0	0	0	0.406469873	0	0	0	0	0	0	0	0	0	0	0	0	0	0	0	0	0	0	0	NA	0.554687081	0
TCGA.A8.A08A	BRCA	deconstructSigs	0.259968007	0	0	0	0	0	0	0	0	0	0	0	0	0	0	0	0	0	0	0	0	0	0	0	NA	1	0
TCGA.A8.A08B	BRCA	deconstructSigs	0.301334918	0	0	0	0	0.211101791	0	0	0	0	0	0	0	0	0	0	0	0	0	0	0	0	0	0	NA	0.619103322	0.169794887
TCGA.A8.A08F	BRCA	deconstructSigs	0.098555148	0	0	0	0.296636505	0	0.379671018	0	0	0	0	0	0	0	0	0	0	0	0.061707368	0	0	0	0	0	NA	0.072922158	0
TCGA.A8.A08G	BRCA	deconstructSigs	0.193872568	0	0	0	0	0	0	0	0	0	0	0	0.419334376	0	0	0	0	0	0	0	0	0	0	0	NA	0.580665624	0
TCGA.A8.A08H	BRCA	deconstructSigs	0.249494544	0	0	0	0	0.277303647	0	0	0	0	0	0	0.139891937	0	0	0	0	0	0	0	0	0	0	0	NA	0.200196678	0.33486621
TCGA.A8.A08I	BRCA	deconstructSigs	0.182334575	0	0	0	0	0	0	0	0	0	0	0	0	0	0	0	0	0	0.075753679	0	0	0	0.121064881	0	NA	0.714966148	0.088215292
TCGA.A8.A08J	BRCA	deconstructSigs	0.16855096	0	0	0	0	0	0	0	0	0	0	0	0	0	0.064308554	0	0	0	0	0	0	0	0	0	NA	0.733741929	0.105979296
TCGA.A8.A08L	BRCA	deconstructSigs	0.084194267	0.317233117	0	0	0	0	0	0	0	0	0	0	0	0	0	0	0	0	0	0	0	0	0	0	NA	0.273539239	0.283282679
TCGA.A8.A08O	BRCA	deconstructSigs	0.209966367	0	0	0	0	0	0	0	0.179583581	0	0	0	0	0	0	0	0	0	0	0	0	0	0	0	NA	0.816094517	0
TCGA.A8.A08P	BRCA	deconstructSigs	0.219730393	0	0	0	0	0	0	0	0.193747794	0	0	0	0	0	0	0	0	0	0	0	0	0	0	0	NA	0.492790547	0.237011267
TCGA.A8.A08R	BRCA	deconstructSigs	0.07852499	0.495690246	0	0	0	0	0	0	0	0	0	0	0	0	0	0	0	0	0	0	0	0	0	0	NA	0.263175102	0.094942146
TCGA.A8.A08S	BRCA	deconstructSigs	0.156483654	0	0	0	0	0	0	0	0	0	0	0	0	0	0	0	0	0	0	0	0	0	0	0	NA	0.999471494	0
TCGA.A8.A08T	BRCA	deconstructSigs	0.160870984	0	0	0	0	0	0	0	0	0	0	0	0	0	0	0	0	0	0	0	0	0	0	0	NA	0.772087513	0.151829655
TCGA.A8.A08X	BRCA	deconstructSigs	0.390479538	0	0	0	0	0	0	0	0	0	0	0	1	0	0	0	0	0	0	0	0	0	0	0	NA	0	0
TCGA.A8.A08Z	BRCA	deconstructSigs	0.250003506	0	0	0	0	0	0	0	0	0	0	0	0	0	0	0	0	0	0	0	0	0	0	0	NA	1	0
TCGA.A8.A090	BRCA	deconstructSigs	0.181470441	0	0	0	0	0	0	0	0.141899973	0	0	0	0	0	0	0	0	0	0	0	0	0	0	0	NA	0.76660526	0.091494768
TCGA.A8.A091	BRCA	deconstructSigs	0.27963896	0	0	0	0	0	0	0	0	0	0	0	0	0	0	0	0	0	0	0	0	0	0	0	NA	1	0
TCGA.A8.A092	BRCA	deconstructSigs	0.225789512	0	0	0	0	0	0	0	0	0	0	0	0	0	0	0	0	0	0	0	0	0	0	0	NA	0.618782113	0.321537373
TCGA.A8.A093	BRCA	deconstructSigs	0.24477369	0	0	0	0	0.116712966	0	0	0	0	0	0	0	0	0	0	0	0	0	0	0	0	0	0	NA	0.39360715	0.489679884
TCGA.A8.A094	BRCA	deconstructSigs	0.090099117	0	0	0	0	0	0	0	0.092115148	0	0	0	0	0	0	0	0	0	0	0	0	0	0	0	NA	0.253863052	0.64837664
TCGA.A8.A095	BRCA	deconstructSigs	0.238502407	0	0	0	0	0.101745757	0	0	0	0	0	0	0	0	0	0	0	0	0	0	0	0	0	0	NA	0.151488946	0.746765297
TCGA.A8.A096	BRCA	deconstructSigs	0.175656539	0	0	0	0.184229992	0	0	0	0.080437467	0	0	0	0	0	0	0	0	0	0.062367383	0	0	0	0	0	NA	0.672965158	0
TCGA.A8.A097	BRCA	deconstructSigs	0.109771644	0	0.21619464	0	0	0	0	0	0.062484357	0	0	0	0	0	0	0	0	0	0	0	0	0	0	0	NA	0.469488361	0.137542274
TCGA.A8.A099	BRCA	deconstructSigs	0.281719543	0.197462189	0.463845943	0	0	0.16631919	0	0	0	0	0	0	0	0	0	0	0	0	0	0	0	0.172372678	0	0	NA	0	0
TCGA.A8.A09A	BRCA	deconstructSigs	0.109213545	0.319358623	0	0	0	0.075421485	0	0.111080748	0	0	0	0	0.154048823	0	0	0.068479812	0	0	0	0	0	0	0	0	NA	0.246644826	0
TCGA.A8.A09B	BRCA	deconstructSigs	0.205272101	0	0	0	0	0	0	0	0	0	0	0	0	0	0	0	0	0	0	0	0	0	0	0	NA	0.968281601	0
TCGA.A8.A09C	BRCA	deconstructSigs	0.282336706	0	0	0	0	0	0	0	0	0	0	0	0	0.1932785	0	0	0	0	0	0	0	0	0	0	NA	0.8067215	0
TCGA.A8.A09D	BRCA	deconstructSigs	0.21665786	0	0	0	0.108858375	0.126803236	0	0	0	0	0	0	0	0	0	0	0	0.183913448	0	0	0	0	0	0	NA	0.469877725	0
TCGA.A8.A09E	BRCA	deconstructSigs	0.198522354	0	0	0	0	0.081015185	0	0	0	0	0	0	0	0	0	0	0	0	0	0	0	0	0	0	NA	0.883946726	0
TCGA.A8.A09G	BRCA	deconstructSigs	0.185628632	0	0	0	0	0.067324681	0	0	0	0	0	0	0	0	0	0	0	0	0	0	0	0	0	0	NA	0.191459797	0.741215522
TCGA.A8.A09I	BRCA	deconstructSigs	0.102386851	0	0	0	0	0	0	0	0	0	0	0	0	0	0	0	0	0	0	0	0	0	0	0	NA	0.723924416	0.256913041
TCGA.A8.A09K	BRCA	deconstructSigs	0.148973567	0	0	0	0	0.092914216	0	0	0	0	0	0	0.193420162	0	0	0	0	0	0	0	0	0	0	0	NA	0.577883617	0.103586869
TCGA.A8.A09M	BRCA	deconstructSigs	0.121271212	0.257495815	0	0	0	0	0	0	0.060182628	0	0	0	0	0	0	0	0	0	0.103841796	0	0	0	0	0	NA	0.448494454	0.075445588
TCGA.A8.A09N	BRCA	deconstructSigs	0.180875382	0	0	0	0	0	0	0	0	0	0	0	0	0	0	0	0	0	0	0	0	0	0	0	NA	0.605086337	0.379618767
TCGA.A8.A09Q	BRCA	deconstructSigs	0.10531619	0	0	0	0	0	0	0	0	0	0	0	0	0	0	0	0	0	0	0	0	0	0	0	NA	1	0
TCGA.A8.A09R	BRCA	deconstructSigs	0.146111347	0	0	0	0.178363978	0	0	0	0	0	0	0	0	0.237642524	0	0.12060043	0	0	0	0	0	0	0	0	NA	0.434963326	0
TCGA.A8.A09T	BRCA	deconstructSigs	0.223352901	0	0	0	0	0	0	0	0	0	0	0	0	0.164756268	0	0	0	0.115512623	0.079816047	0	0	0	0	0	NA	0.639915062	0
TCGA.A8.A09V	BRCA	deconstructSigs	0.186938484	0	0	0	0	0	0	0	0	0	0	0	0	0	0	0	0	0	0	0.100596341	0	0	0	0	NA	0.817289373	0.082114286
TCGA.A8.A09W	BRCA	deconstructSigs	0.14736877	0.088204233	0.098905765	0	0.15410465	0	0	0	0	0	0	0	0	0	0	0	0	0	0	0	0	0	0.096680344	0	NA	0.478748842	0
TCGA.A8.A09X	BRCA	deconstructSigs	0.210327412	0	0	0	0	0	0	0	0	0	0	0	0	0	0	0	0	0	0	0	0	0	0	0	NA	0.800271956	0.15981961
TCGA.A8.A09Z	BRCA	deconstructSigs	0.069531221	0	0	0	0.28400059	0	0	0	0	0	0	0	0.082955147	0	0	0	0	0	0.082630487	0	0	0	0	0	NA	0.550413775	0
TCGA.A8.A0A1	BRCA	deconstructSigs	0.192642991	0	0	0	0	0	0	0	0	0	0	0	0	0	0	0	0	0	0	0	0	0	0	0	NA	1	0
TCGA.A8.A0A2	BRCA	deconstructSigs	0.314552001	0	0	0	0	0	0	0	0	0	0	0	0	0	0	0	0	0	0	0	0	0	0	0	NA	1	0
TCGA.A8.A0A4	BRCA	deconstructSigs	0.217215351	0	0	0	0	0	0	0	0	0	0	0	0	0	0	0	0	0	0	0	0	0	0	0	NA	1	0
TCGA.A8.A0A9	BRCA	deconstructSigs	0.26997022	0	0	0	0	0	0	0	0	0	0	0	0	0	0	0	0	0	0	0	0	0	0	0	NA	0.970471165	0
TCGA.A8.A0AB	BRCA	deconstructSigs	0.221959982	0	0.076908222	0	0	0	0	0	0	0	0	0	0	0	0	0	0	0	0.250412498	0	0	0	0	0	NA	0.672679279	0
TCGA.A8.A0AD	BRCA	deconstructSigs	0.23425662	0	0.098919204	0	0	0	0	0	0	0	0	0	0.129584571	0	0	0	0.267805389	0	0	0	0	0	0	0	NA	0.397513765	0
TCGA.AC.A23C	BRCA	deconstructSigs	0.114106082	0	0	0	0	0	0	0	0.117419784	0	0	0	0	0	0	0	0	0	0.079680093	0	0	0	0	0.110927544	NA	0.150586693	0.415355869
TCGA.AC.A23E	BRCA	deconstructSigs	0.321653949	0	0	0	0	0	0	0	0	0	0	0	0	0	0	0	0	0	0	0	0	0	0	0	NA	1	0
TCGA.AC.A23H	BRCA	deconstructSigs	0.100643234	0	0	0	0	0	0	0	0.091378854	0	0	0	0	0	0	0	0	0	0	0	0	0	0	0	NA	0	0.890861626
TCGA.AC.A2B8	BRCA	deconstructSigs	0.10513054	0	0	0	0	0	0	0	0	0	0	0	0	0	0	0	0	0	0	0	0	0	0	0	NA	0.272189804	0.718462155
TCGA.AC.A2FG	BRCA	deconstructSigs	0.187269592	0	0	0	0	0	0	0	0	0	0	0	0	0	0	0	0	0	0	0	0	0	0	0	NA	0.953399005	0
TCGA.AN.A03X	BRCA	deconstructSigs	0.229815584	0	0	0	0	0	0	0	0	0	0.22321059	0	0	0	0	0.119243873	0.199427285	0	0	0	0	0	0	0.085209894	NA	0.329628484	0
TCGA.AN.A03Y	BRCA	deconstructSigs	0.158751398	0	0	0	0	0	0	0	0	0	0	0	0	0	0	0	0	0	0	0	0	0	0	0	NA	1	0
TCGA.AN.A041	BRCA	deconstructSigs	0.275214075	0	0	0	0	0	0	0	0	0	0	0	0	0	0	0	0	0	0	0	0	0	0	0	NA	1	0
TCGA.AN.A049	BRCA	deconstructSigs	0.163621652	0	0	0	0	0	0	0	0.122305593	0	0	0	0	0	0	0	0	0	0	0	0	0	0	0	NA	0.877694407	0
TCGA.AN.A04A	BRCA	deconstructSigs	0.217333781	0	0	0	0	0	0	0	0	0	0	0	0	0	0	0	0	0	0	0	0	0	0	0	NA	1	0
TCGA.AN.A04C	BRCA	deconstructSigs	0.126264228	0	0	0	0	0.079341086	0	0	0	0	0	0	0.071915393	0	0	0	0	0	0	0	0	0	0	0	NA	0.771663907	0
TCGA.AN.A04D	BRCA	deconstructSigs	0.109764756	0.595677024	0	0	0	0	0	0	0	0	0	0	0.101693769	0	0	0	0	0	0	0	0	0	0	0	NA	0.298074119	0
TCGA.AN.A0AJ	BRCA	deconstructSigs	0.153127364	0	0	0	0	0	0	0	0.196181151	0	0	0	0	0	0	0	0	0	0	0	0	0	0	0	NA	0.712300482	0.061192785
TCGA.AN.A0AK	BRCA	deconstructSigs	0.074105357	0	0	0	0.481327122	0	0	0	0	0	0	0	0	0	0	0	0	0	0	0	0	0	0	0	NA	0.42340992	0
TCGA.AN.A0AL	BRCA	deconstructSigs	0.12261291	0.121486087	0	0	0	0	0	0	0.067889395	0	0	0	0	0	0	0	0.112915671	0	0	0	0	0	0.301729655	0	NA	0.232937415	0.082844583
TCGA.AN.A0AM	BRCA	deconstructSigs	0.147294179	0.149445696	0	0	0	0	0	0	0	0	0	0	0	0	0	0	0	0	0	0	0.07036125	0	0	0	NA	0.687861443	0
TCGA.AN.A0AR	BRCA	deconstructSigs	0.134891295	0.65776593	0.106152402	0	0	0	0	0	0	0	0	0	0	0	0	0	0	0	0	0	0	0	0	0	NA	0.114607038	0.065626148
TCGA.AN.A0AS	BRCA	deconstructSigs	0.221893244	0	0	0	0	0	0	0	0	0	0	0	0	0	0	0	0	0	0	0	0	0	0	0	NA	0.935519177	0
TCGA.AN.A0AT	BRCA	deconstructSigs	0.120921503	0.509015013	0	0	0	0	0	0	0	0	0	0	0.061860599	0	0	0	0	0	0	0	0	0	0	0	NA	0.240088921	0
TCGA.AN.A0FD	BRCA	deconstructSigs	0.216746359	0.627599528	0	0	0.228190437	0	0	0	0	0.067265032	0	0	0	0	0	0	0	0	0	0	0	0	0	0	NA	0.076945003	0
TCGA.AN.A0FF	BRCA	deconstructSigs	0.220128627	0	0	0	0.317554038	0	0	0	0	0	0	0	0	0.116784163	0	0	0	0	0	0	0	0	0	0	NA	0.565661799	0
TCGA.AN.A0FJ	BRCA	deconstructSigs	0.157922865	0	0	0	0	0	0	0	0	0	0	0	0	0	0	0	0	0	0	0	0	0	0	0	NA	0.651075709	0.253152595
TCGA.AN.A0FK	BRCA	deconstructSigs	0.160998656	0	0	0	0	0	0	0	0	0	0	0	0	0	0	0	0	0	0	0	0	0	0	0	NA	0.906630203	0
TCGA.AN.A0FL	BRCA	deconstructSigs	0.100842822	0.069799213	0	0	0.153707672	0	0.144369042	0.06946342	0	0	0	0	0	0	0	0	0	0	0	0	0	0	0	0	NA	0.333753828	0.135807509
TCGA.AN.A0FN	BRCA	deconstructSigs	0.387205382	0	0	0	0	0	0	0	0	0	0	0	0	0	0	0	0	0	0	0	0	0	0	0	NA	0.969415227	0
TCGA.AN.A0FS	BRCA	deconstructSigs	0.172569054	0	0	0	0	0	0	0	0	0	0	0	0	0	0	0	0	0	0	0	0	0	0	0	NA	0.957564443	0
TCGA.AN.A0FT	BRCA	deconstructSigs	0.110375329	0	0	0	0	0	0	0	0	0	0	0	0	0	0	0	0	0	0	0	0	0	0	0	NA	0.78849242	0.151113992
TCGA.AN.A0FV	BRCA	deconstructSigs	0.10845044	0	0	0	0	0	0	0	0	0	0	0	0	0	0	0	0	0	0	0	0	0	0	0	NA	0.550570161	0.290190955
TCGA.AN.A0FW	BRCA	deconstructSigs	0.155648068	0.070541127	0.266958778	0	0	0.104131692	0	0	0	0	0	0	0	0	0	0	0	0	0	0	0	0	0	0	NA	0.536704217	0
TCGA.AN.A0FX	BRCA	deconstructSigs	0.10414056	0.257406081	0	0	0	0	0	0	0	0	0	0	0	0	0	0	0	0	0	0	0	0	0	0	NA	0.740455035	0
TCGA.AN.A0FY	BRCA	deconstructSigs	0.180914807	0	0	0	0	0	0	0	0	0	0	0	0	0	0	0	0	0	0	0	0	0	0	0	NA	1	0
TCGA.AN.A0FZ	BRCA	deconstructSigs	0.168937298	0	0	0	0	0	0	0	0	0	0	0	0	0	0	0	0	0	0	0	0	0	0	0	NA	1	0
TCGA.AN.A0G0	BRCA	deconstructSigs	0.241616666	0	0	0	0	0	0	0	0	0	0	0	0	0	0	0	0	0	0	0	0	0	0	0	NA	1	0
TCGA.AN.A0XL	BRCA	deconstructSigs	0.251949409	0	0	0	0	0.195389344	0	0	0	0	0	0	0	0	0	0.110401232	0	0.309429896	0	0	0	0	0	0	NA	0.384779496	0
TCGA.AN.A0XN	BRCA	deconstructSigs	0.09924454	0.366720437	0	0	0	0	0	0	0	0	0	0	0.083226182	0	0	0	0	0	0	0	0	0	0	0	NA	0.356836387	0
TCGA.AN.A0XO	BRCA	deconstructSigs	0.255990449	0	0	0	0	0.272174532	0	0	0	0	0	0	0.198263683	0	0	0	0	0	0	0	0	0	0	0	NA	0.358003591	0.141074726
TCGA.AN.A0XP	BRCA	deconstructSigs	0.218758826	0	0	0	0	0	0	0	0	0	0	0	0.667617066	0.063085995	0	0	0	0	0	0	0	0	0	0	NA	0	0.269296938
TCGA.AN.A0XR	BRCA	deconstructSigs	0.27015597	0	0	0	0	0	0	0	0	0	0	0	0	0	0	0	0	0	0	0	0	0	0	0	NA	0.840681483	0.100507963
TCGA.AN.A0XS	BRCA	deconstructSigs	0.285299544	0	0	0	0	0	0	0	0	0	0	0	0	0	0	0	0	0	0	0	0	0	0	0	NA	0.912417784	0.087582216
TCGA.AN.A0XT	BRCA	deconstructSigs	0.236897657	0	0	0	0	0	0	0	0	0	0	0	0	0	0	0	0	0	0	0	0	0	0	0	NA	1	0
TCGA.AN.A0XU	BRCA	deconstructSigs	0.128859266	0.256666398	0	0	0	0	0	0	0.103420539	0	0	0	0	0	0	0	0	0	0	0	0	0	0	0	NA	0.585614362	0
TCGA.AN.A0XV	BRCA	deconstructSigs	0.229931943	0	0.166770718	0	0	0	0	0	0	0	0	0	0.418121324	0.061384574	0	0	0	0	0.063217647	0.084081947	0	0	0	0	NA	0.122747706	0
TCGA.AN.A0XW	BRCA	deconstructSigs	0.101541133	0	0	0	0	0.068133016	0	0	0	0	0	0	0	0	0	0	0	0	0	0	0	0	0	0	NA	0	0.92604669
TCGA.AO.A03L	BRCA	deconstructSigs	0.266921322	0	0	0	0	0	0	0	0	0.123851208	0	0	0	0.571027646	0.068584968	0.191883541	0	0	0	0	0	0	0	0	NA	0	0
TCGA.AO.A03M	BRCA	deconstructSigs	0.108688069	0	0	0	0	0	0	0	0	0	0	0	0	0	0	0	0	0	0	0	0	0	0	0	NA	0.071769634	0.896731855
TCGA.AO.A03N	BRCA	deconstructSigs	0.136306737	0	0	0	0	0	0	0	0.157621377	0	0	0	0	0	0	0	0	0	0	0	0	0	0	0	NA	0.447433664	0.394944935
TCGA.AO.A03O	BRCA	deconstructSigs	0.146070382	0	0	0	0	0	0	0	0	0	0	0	0	0	0	0	0	0	0	0	0	0	0	0	NA	0.970922837	0
TCGA.AO.A03P	BRCA	deconstructSigs	0.108896126	0	0	0	0	0	0	0	0	0	0	0	0.142375006	0	0	0	0	0	0	0	0	0	0	0	NA	0.782942435	0
TCGA.AO.A03R	BRCA	deconstructSigs	0.135409084	0	0	0	0	0	0	0	0.063452534	0	0	0	0	0	0	0	0	0	0	0	0	0	0	0	NA	0.905977157	0
TCGA.AO.A03T	BRCA	deconstructSigs	0.139865162	0	0.35353421	0	0	0	0	0	0	0	0	0	0	0	0	0	0	0	0	0	0	0	0.132078117	0	NA	0.286952435	0.123863927
TCGA.AO.A03U	BRCA	deconstructSigs	0.473674629	0.087225934	0	0	0	0	0	0	0	0	0	0	0.089718525	0	0	0	0	0	0	0	0	0.823055541	0	0	NA	0	0
TCGA.AO.A03V	BRCA	deconstructSigs	0.210787425	0	0	0	0	0	0	0	0	0	0	0	0	0	0	0	0	0	0	0	0	0	0	0	NA	0.796030323	0.199661537
TCGA.AO.A0J2	BRCA	deconstructSigs	0.143688941	0.166224911	0	0	0	0	0.177898283	0	0	0	0	0.086730827	0	0	0	0	0	0	0	0	0	0	0	0	NA	0.403885358	0
TCGA.AO.A0J3	BRCA	deconstructSigs	0.204078366	0	0	0	0	0	0	0	0.264764812	0	0	0	0	0	0	0	0	0	0	0	0	0	0	0	NA	0.475951394	0.139130311
TCGA.AO.A0J4	BRCA	deconstructSigs	0.115675146	0	0	0	0	0	0	0	0	0	0	0	0	0	0	0	0	0	0	0	0	0	0	0	NA	0.591708747	0.263635869
TCGA.AO.A0J5	BRCA	deconstructSigs	0.148883014	0	0	0	0	0	0	0	0	0	0	0	0	0	0	0	0	0	0	0	0	0	0	0	NA	0.928576173	0
TCGA.AO.A0J6	BRCA	deconstructSigs	0.126146743	0.494147329	0	0	0	0	0	0	0	0	0	0	0.209437517	0	0	0	0	0	0	0	0	0	0	0	NA	0.202711635	0.093703499
TCGA.AO.A0J7	BRCA	deconstructSigs	0.272124664	0	0	0	0.356578736	0.266976107	0	0	0	0	0	0	0.376445157	0	0	0	0	0	0	0	0	0	0	0	NA	0	0
TCGA.AO.A0J8	BRCA	deconstructSigs	0.232619716	0	0	0	0	0.080992298	0	0	0.264490291	0	0	0	0	0	0	0	0	0	0	0	0	0	0	0	NA	0.654517411	0
TCGA.AO.A0J9	BRCA	deconstructSigs	0.188695024	0	0	0	0	0	0	0	0.122755021	0	0	0	0	0	0	0	0	0	0	0	0	0	0	0	NA	0.206080175	0.616759078
TCGA.AO.A0JA	BRCA	deconstructSigs	0.282433815	0	0	0	0	0.126470137	0	0	0	0	0	0	0	0	0	0	0	0	0	0	0	0	0	0	NA	0	0.873529863
TCGA.AO.A0JB	BRCA	deconstructSigs	0.176145255	0	0.116381883	0	0	0.076671444	0	0	0	0	0	0	0	0	0.07659564	0	0	0	0.075880567	0	0	0	0	0	NA	0.402197497	0.104845123
TCGA.AO.A0JC	BRCA	deconstructSigs	0.274071581	0	0	0	0	0.200941633	0	0	0	0	0	0	0	0	0	0	0	0	0	0.321989334	0	0	0	0	NA	0	0.448022759
TCGA.AO.A0JD	BRCA	deconstructSigs	0.118124598	0.136105386	0.175162633	0	0	0	0	0	0	0	0	0	0	0	0.065868447	0	0	0	0	0	0	0	0	0	NA	0.622863508	0
TCGA.AO.A0JE	BRCA	deconstructSigs	0.210288591	0	0	0	0	0	0	0	0	0	0	0	0	0	0	0	0	0	0	0	0	0	0	0	NA	0.715948116	0.284051884
TCGA.AO.A0JF	BRCA	deconstructSigs	0.235111244	0	0	0	0	0	0	0	0	0.255186498	0	0	0	0	0	0	0	0.12344337	0	0	0	0	0.400803584	0.112202178	NA	0	0.10836437
TCGA.AO.A0JI	BRCA	deconstructSigs	0.294931073	0	0	0	0	0	0	0	0	0	0	0	0	0	0	0	0	0	0	0	0	0	0	0	NA	1	0
TCGA.AO.A0JJ	BRCA	deconstructSigs	0.345713063	0	0	0	0	0	0	0	0	0	0	0	0	0	0	0.0830637	0	0.382746735	0	0	0	0	0	0	NA	0.534189566	0
TCGA.AO.A0JL	BRCA	deconstructSigs	0.142124987	0	0	0	0	0.096957837	0	0	0.157071362	0	0	0	0.065210909	0	0	0	0	0	0	0	0	0.135659552	0	0	NA	0.508219932	0
TCGA.AO.A0JM	BRCA	deconstructSigs	0.210996905	0	0	0	0	0	0	0	0	0	0	0	0	0	0	0	0	0	0	0	0	0	0	0	NA	0.919774307	0.079303288
TCGA.AO.A124	BRCA	deconstructSigs	0.113303254	0.362184826	0	0	0	0	0	0	0	0	0	0	0	0	0	0.117384252	0	0	0	0	0	0	0.077863963	0	NA	0.423994089	0
TCGA.AO.A126	BRCA	deconstructSigs	0.280660953	0	0	0	0	0	0	0	0	0	0	0	0	0	0	0	0	0	0	0	0	0	0	0	NA	0.931845546	0.068154454
TCGA.AO.A128	BRCA	deconstructSigs	0.096763634	0	0	0	0.191401122	0	0	0	0	0	0	0	0	0	0	0	0	0	0	0	0	0	0	0	NA	0.808306794	0
TCGA.AO.A129	BRCA	deconstructSigs	0.105056168	0	0	0	0	0	0.17521772	0	0	0	0	0	0	0	0	0	0	0	0	0	0	0	0	0	NA	0.666507257	0.136892973
TCGA.AO.A12A	BRCA	deconstructSigs	0.340344593	0	0	0	0	0	0	0	0	0	0	0	0.973597088	0	0	0	0	0	0	0	0	0	0	0	NA	0	0
TCGA.AO.A12B	BRCA	deconstructSigs	0.264932617	0	0	0	0	0	0	0	0	0	0	0	0	0	0	0	0	0	0	0	0	0	0	0	NA	0.940510293	0
TCGA.AO.A12E	BRCA	deconstructSigs	0.073214094	0	0	0	0.065878086	0	0	0	0	0	0	0	0	0	0	0	0	0	0	0	0	0	0	0	NA	0.889438184	0
TCGA.AO.A12F	BRCA	deconstructSigs	0.209371231	0	0	0	0.395473223	0	0	0	0	0	0	0	0	0	0	0	0	0	0	0	0	0	0	0	NA	0.604526777	0
TCGA.AO.A12G	BRCA	deconstructSigs	0.180055082	0	0	0	0	0	0	0	0	0	0	0	0.182651744	0	0	0	0	0	0.28636929	0	0	0	0	0	NA	0.391320493	0.139658473
TCGA.AO.A12H	BRCA	deconstructSigs	0.24719837	0	0	0	0	0	0	0	0	0	0	0	0	0	0	0	0	0	0	0	0	0	0	0	NA	0.963574508	0
TCGA.AO.A1KP	BRCA	deconstructSigs	0.21720568	0	0	0	0	0	0	0	0	0	0	0	0.270139534	0	0	0	0	0	0	0.062594971	0	0	0	0	NA	0.609860334	0
TCGA.AO.A1KR	BRCA	deconstructSigs	0.144029684	0.219904607	0	0	0	0	0	0.135150938	0	0	0	0	0	0	0	0	0	0.097732476	0	0	0	0	0.067176524	0	NA	0.346750349	0.10197038
TCGA.AO.A1KS	BRCA	deconstructSigs	0.237165478	0	0	0	0	0	0	0	0	0	0	0	0	0	0	0	0	0	0	0	0	0	0	0	NA	0.435920915	0.543367546
TCGA.AO.A1KT	BRCA	deconstructSigs	0.163045842	0	0	0	0	0	0	0	0	0	0	0	0	0	0	0	0	0	0.149773396	0	0	0	0	0	NA	0.824247758	0
TCGA.AQ.A04H	BRCA	deconstructSigs	0.127795137	0	0	0	0	0	0	0	0	0	0	0	0	0	0	0	0	0	0	0	0	0	0	0	NA	1	0
TCGA.AQ.A04J	BRCA	deconstructSigs	0.156201429	0	0.253129994	0	0	0	0	0	0	0	0	0	0	0	0.080230364	0	0	0	0.081881259	0	0	0	0	0.142637489	NA	0.352041758	0
TCGA.AQ.A0Y5	BRCA	deconstructSigs	0.177168871	0	0	0	0	0	0	0	0	0	0	0	0	0	0	0	0	0	0	0	0	0	0	0	NA	0.916995499	0
TCGA.AQ.A1H2	BRCA	deconstructSigs	0.245229789	0	0	0	0	0	0	0	0	0	0	0	0	0	0.085294162	0	0	0	0	0	0	0	0	0	NA	0.80743205	0
TCGA.AQ.A1H3	BRCA	deconstructSigs	0.255206247	0	0	0	0	0	0	0	0	0	0	0	0	0	0	0	0	0	0	0	0	0	0	0	NA	1	0
TCGA.AR.A0TS	BRCA	deconstructSigs	0.191070947	0	0.188629963	0	0.247677315	0	0	0	0	0	0	0	0.220369011	0	0	0	0	0	0	0	0	0	0	0	NA	0.07334884	0.219747849
TCGA.AR.A0TU	BRCA	deconstructSigs	0.168341631	0.090220693	0	0	0	0	0.142058733	0	0	0	0	0	0	0	0	0	0	0	0	0	0.097768917	0	0	0	NA	0.501885747	0.125395075
TCGA.AR.A0TX	BRCA	deconstructSigs	0.143832256	0	0	0	0	0.090557134	0	0	0	0	0	0	0	0	0	0	0	0	0	0	0	0	0	0	NA	0.102250515	0.807192351
TCGA.AR.A0TY	BRCA	deconstructSigs	0.155606614	0	0.188469598	0	0	0	0	0	0.087011225	0	0	0	0	0	0	0.078721019	0	0	0	0	0.066071972	0	0	0	NA	0.493459933	0
TCGA.AR.A0U0	BRCA	deconstructSigs	0.235467258	0	0	0	0	0	0	0	0	0	0	0	0.634565316	0	0	0	0	0	0	0	0	0	0	0	NA	0.155523043	0.188844031
TCGA.AR.A0U1	BRCA	deconstructSigs	0.129625995	0.552281274	0.066813279	0	0	0	0	0	0	0	0	0	0.198594645	0.128743431	0	0	0	0	0	0	0	0	0	0	NA	0	0
TCGA.AR.A0U2	BRCA	deconstructSigs	0.150135613	0	0	0	0	0	0	0	0	0	0	0	0.345552242	0	0	0	0	0	0	0	0	0	0	0	NA	0.635977731	0
TCGA.AR.A0U3	BRCA	deconstructSigs	0.139479406	0	0	0	0	0	0	0	0.118441247	0	0	0	0	0	0	0	0	0	0	0	0	0	0	0	NA	0.830002587	0
TCGA.AR.A1AH	BRCA	deconstructSigs	0.165175849	0	0.109661783	0	0	0	0.238761602	0	0.074719937	0	0	0	0.516198481	0	0	0	0	0	0	0	0	0	0	0	NA	0	0
TCGA.AR.A1AI	BRCA	deconstructSigs	0.1630371	0	0	0	0	0.125501207	0	0	0.156264121	0	0	0	0	0	0	0	0	0.068904134	0	0	0	0	0	0	NA	0.496068414	0.153262095
TCGA.AR.A1AJ	BRCA	deconstructSigs	0.312298902	0	0	0	0	0	0	0	0	0	0	0	0	0	0	0	0	0	0	0	0	0	0	0	NA	1	0
TCGA.AR.A1AK	BRCA	deconstructSigs	0.156625431	0	0	0	0	0.097415365	0	0	0.166111852	0	0	0	0	0	0	0	0	0	0	0	0	0	0	0	NA	0.524221167	0.212251616
TCGA.AR.A1AL	BRCA	deconstructSigs	0.217581765	0	0	0	0	0	0	0	0	0	0	0	0.088088305	0	0	0	0	0	0	0	0	0	0	0	NA	0.874142904	0
TCGA.AR.A1AN	BRCA	deconstructSigs	0.253199934	0	0	0	0	0	0	0	0	0	0	0	0	0	0	0	0	0	0	0	0	0	0	0	NA	1	0
TCGA.AR.A1AP	BRCA	deconstructSigs	0.231797389	0	0	0	0.100146569	0	0	0	0	0	0	0	0.168251538	0	0	0	0	0	0	0	0	0	0	0	NA	0.673369147	0
TCGA.AR.A1AQ	BRCA	deconstructSigs	0.145614715	0	0	0	0.510978719	0	0	0	0	0	0	0	0	0	0	0	0	0	0	0	0	0	0	0	NA	0.406694248	0.069145366
TCGA.AR.A1AR	BRCA	deconstructSigs	0.185971769	0	0	0	0	0	0.129751328	0	0	0	0	0	0.432256086	0	0	0	0	0	0	0	0	0	0	0	NA	0.342960643	0.095031925
TCGA.AR.A1AS	BRCA	deconstructSigs	0.197477795	0	0	0	0	0	0	0	0	0	0	0	0.271063905	0	0	0	0	0	0	0	0	0	0	0	NA	0.382576613	0.315859438
TCGA.AR.A1AU	BRCA	deconstructSigs	0.284688428	0	0	0	0	0	0	0	0	0	0	0	0	0	0	0	0	0	0	0	0	0	0	0	NA	1	0
TCGA.AR.A1AV	BRCA	deconstructSigs	0.16494411	0	0	0	0	0	0	0	0.080959478	0	0	0	0	0	0	0	0	0	0	0	0	0	0	0	NA	0.912025212	0
TCGA.AR.A1AX	BRCA	deconstructSigs	0.194699995	0	0	0	0	0	0	0	0	0	0	0	0	0	0	0	0	0	0	0	0	0	0	0	NA	1	0
TCGA.AR.A1AY	BRCA	deconstructSigs	0.128404464	0	0.080436163	0	0	0	0	0	0	0	0	0	0	0	0	0	0	0	0	0	0	0	0	0	NA	0.771814498	0.094395377
TCGA.AR.A24H	BRCA	deconstructSigs	0.119702589	0.482477889	0	0	0	0	0	0	0	0	0	0	0	0	0	0.089803499	0	0	0	0	0	0	0	0	NA	0.270142318	0.063010973
TCGA.AR.A24K	BRCA	deconstructSigs	0.224285474	0	0	0	0	0	0	0	0	0	0	0	0	0	0	0	0	0	0	0	0	0	0	0	NA	0.980579247	0
TCGA.AR.A24L	BRCA	deconstructSigs	0.186497316	0.661938025	0	0	0	0	0	0	0	0	0	0	0	0.159069772	0	0	0.120449736	0	0	0	0	0	0	0	NA	0	0
TCGA.AR.A24M	BRCA	deconstructSigs	0.223602033	0	0	0	0	0	0	0	0	0	0	0.150269511	0	0.138577622	0	0	0	0	0	0	0	0	0	0	NA	0.711152867	0
TCGA.AR.A24N	BRCA	deconstructSigs	0.240657719	0	0	0	0	0	0	0	0	0	0	0	0	0	0	0	0	0	0	0	0	0	0	0	NA	1	0
TCGA.AR.A24O	BRCA	deconstructSigs	0.302594623	0	0	0	0	0	0	0	0	0	0	0	0	0	0	0	0	0	0	0	0	0	0	0	NA	1	0
TCGA.AR.A24P	BRCA	deconstructSigs	0.346512014	0	0	0	0	0	0	0	0	0	0	0.129152209	0.277412372	0	0	0	0	0	0	0	0	0	0	0	NA	0.593435419	0
TCGA.AR.A24Q	BRCA	deconstructSigs	0.10364189	0.244909068	0	0	0	0	0	0	0.087001332	0	0	0	0.085971042	0	0	0	0	0	0	0	0.07592515	0	0	0.201408457	NA	0	0.091781119
TCGA.AR.A24R	BRCA	deconstructSigs	0.286279101	0	0	0	0.578474244	0	0	0	0	0	0	0	0	0	0	0	0.241077744	0	0	0	0	0	0.134850051	0	NA	0	0
TCGA.AR.A24S	BRCA	deconstructSigs	0.158070246	0	0	0	0.12129245	0.176619118	0	0	0.117655863	0	0	0	0	0	0	0	0	0	0.269212618	0	0	0	0	0	NA	0.068804434	0.1706387
TCGA.AR.A24T	BRCA	deconstructSigs	0.267351285	0	0	0	0	0	0	0	0	0	0	0	0	0	0	0	0	0	0	0	0	0	0	0	NA	1	0
TCGA.AR.A24V	BRCA	deconstructSigs	0.204590534	0	0	0	0	0	0	0	0	0	0	0	0.182188366	0	0	0	0	0	0	0	0	0	0	0	NA	0.671780238	0.106227011
TCGA.AR.A24W	BRCA	deconstructSigs	0.501872644	0	0	0	0	0.218932929	0	0	0	0	0	0	0.781067071	0	0	0	0	0	0	0	0	0	0	0	NA	0	0
TCGA.AR.A24X	BRCA	deconstructSigs	0.295210208	0	0	0	0.266276967	0	0	0	0	0	0	0	0	0	0.117230936	0.084773643	0	0	0	0	0	0	0	0	NA	0.531718453	0
TCGA.AR.A24Z	BRCA	deconstructSigs	0.20740795	0	0.1697517	0	0.342209761	0	0	0	0	0	0	0	0	0.08080482	0	0.083289868	0	0	0	0.070769077	0	0	0	0	NA	0.204711793	0
TCGA.AR.A250	BRCA	deconstructSigs	0.20588069	0	0	0	0	0.111663432	0	0	0.251946172	0	0	0	0	0	0	0	0	0	0	0	0	0	0	0	NA	0.460065396	0.176325001
TCGA.AR.A251	BRCA	deconstructSigs	0.098900308	0.63643374	0	0	0	0	0	0	0	0	0	0	0	0	0	0	0	0	0	0	0	0	0	0	NA	0.172245031	0.098241695
TCGA.AR.A254	BRCA	deconstructSigs	0.227078693	0	0	0	0.442201602	0.356805591	0	0	0	0	0	0	0	0	0	0	0	0	0	0	0	0	0	0	NA	0.1413287	0
TCGA.AR.A255	BRCA	deconstructSigs	0.145046287	0	0	0	0	0.076398092	0	0	0.251876324	0	0	0	0	0	0	0	0	0	0	0	0	0	0	0	NA	0.552028525	0
TCGA.AR.A256	BRCA	deconstructSigs	0.087785423	0.44138208	0.065461075	0	0	0	0	0	0	0	0	0	0	0	0	0	0	0	0	0	0	0	0	0	NA	0.261165039	0.120268047
TCGA.B6.A0I2	BRCA	deconstructSigs	0.143082482	0	0	0	0	0	0	0	0.069904482	0	0	0	0	0	0	0	0	0	0	0	0	0	0	0	NA	0.64271823	0.254909183
TCGA.B6.A0I5	BRCA	deconstructSigs	0.275849552	0	0	0	0	0	0	0	0	0	0	0	0.776541759	0	0	0	0	0	0	0.063215851	0	0	0	0	NA	0.16024239	0
TCGA.B6.A0I6	BRCA	deconstructSigs	0.118270389	0.364813184	0	0	0.12780071	0.110098085	0.203553806	0	0.062420236	0	0	0	0	0	0	0	0	0	0	0	0	0	0	0	NA	0.078736553	0
TCGA.B6.A0I8	BRCA	deconstructSigs	0.136865983	0.387900235	0	0	0	0	0	0	0	0	0	0	0	0	0	0	0	0	0	0	0	0	0	0	NA	0.499755775	0.112343936
TCGA.B6.A0I9	BRCA	deconstructSigs	0.192248289	0	0	0	0	0	0	0	0	0	0	0	0	0	0	0	0	0	0	0	0	0	0	0	NA	1	0
TCGA.B6.A0IA	BRCA	deconstructSigs	0.200155637	0	0	0	0	0.300341356	0	0	0	0	0	0	0	0	0	0	0	0.148132496	0	0	0	0	0	0	NA	0.540617646	0
TCGA.B6.A0IB	BRCA	deconstructSigs	0.160965778	0	0	0	0	0	0	0	0.194696337	0	0	0	0.334716448	0	0	0	0	0	0	0	0	0	0	0	NA	0.377738911	0.092848284
TCGA.B6.A0IC	BRCA	deconstructSigs	0.170887259	0	0	0	0	0	0	0	0	0	0	0	0	0	0	0	0	0.165522946	0	0	0	0	0	0	NA	0.679686228	0.139137233
TCGA.B6.A0IE	BRCA	deconstructSigs	0.157929723	0	0	0	0	0	0	0	0	0	0	0	0	0	0	0	0	0	0	0	0	0	0	0	NA	0.985391569	0
TCGA.B6.A0IG	BRCA	deconstructSigs	0.175128835	0	0	0	0	0	0	0	0	0	0	0	0	0	0	0	0	0	0	0	0	0	0	0	NA	0.95542394	0
TCGA.B6.A0IH	BRCA	deconstructSigs	0.18031673	0	0	0	0	0	0	0	0	0	0	0	0.484917119	0	0	0	0	0	0	0	0	0	0	0	NA	0.515082881	0
TCGA.B6.A0IJ	BRCA	deconstructSigs	0.09811689	0.556680691	0	0	0	0	0	0	0.065015143	0	0	0	0	0	0	0	0	0	0	0	0	0	0	0	NA	0.25493298	0.123371187
TCGA.B6.A0IK	BRCA	deconstructSigs	0.143014568	0	0	0	0	0	0	0	0.10354686	0	0	0	0	0	0	0	0	0	0	0	0	0	0	0	NA	0.291320899	0.591205079
TCGA.B6.A0IM	BRCA	deconstructSigs	0.226025731	0	0	0	0	0	0	0	0	0	0	0	0	0	0	0	0	0	0	0	0	0	0	0	NA	1	0
TCGA.B6.A0IN	BRCA	deconstructSigs	0.179036544	0	0	0	0	0.103679386	0	0	0	0	0	0	0	0.090876433	0	0	0	0.078339858	0.111440546	0.078351483	0.069923206	0	0	0	NA	0.411046072	0
TCGA.B6.A0IO	BRCA	deconstructSigs	0.155116243	0	0	0	0	0	0	0	0.109307551	0	0	0	0	0	0	0	0	0	0	0	0	0	0	0	NA	0.656194787	0.233020854
TCGA.B6.A0IP	BRCA	deconstructSigs	0.290030443	0	0	0	0.334556434	0	0	0	0.33270463	0	0	0	0	0	0	0	0	0	0	0	0	0	0	0	NA	0.332738936	0
TCGA.B6.A0IQ	BRCA	deconstructSigs	0.239194744	0	0	0	0	0	0	0	0.389126198	0	0	0	0	0	0	0	0	0	0	0	0	0	0	0	NA	0.551937544	0
TCGA.B6.A0RE	BRCA	deconstructSigs	0.132196337	0.104174474	0.081188018	0	0.109548256	0	0	0	0.134785034	0	0	0	0	0	0	0	0	0	0.071753611	0	0	0	0	0	NA	0.239402996	0.237362128
TCGA.B6.A0RG	BRCA	deconstructSigs	0.143950269	0.260215895	0	0	0	0	0	0	0	0	0	0	0	0.275316385	0	0	0	0	0	0	0	0	0	0	NA	0.307955203	0.129815751
TCGA.B6.A0RH	BRCA	deconstructSigs	0.178522239	0	0	0	0	0	0	0	0	0	0	0	0	0	0	0	0	0	0	0	0	0	0	0	NA	0.804634352	0.195365648
TCGA.B6.A0RI	BRCA	deconstructSigs	0.432651074	0	0	0	0	0	0	0	0	0	0	0	0	0	0.177273542	0	0	0	0	0	0	0	0	0	NA	0.591488627	0.191883113
TCGA.B6.A0RN	BRCA	deconstructSigs	0.168081007	0	0	0	0	0	0	0	0	0	0	0	0	0	0	0	0	0	0	0	0	0	0	0	NA	1	0
TCGA.B6.A0RO	BRCA	deconstructSigs	0.261549215	0	0	0	0.227692602	0.226228923	0	0	0	0	0	0	0	0	0	0	0	0.061964513	0	0	0	0	0	0	NA	0.484113963	0
TCGA.B6.A0RP	BRCA	deconstructSigs	0.251280144	0	0.189603297	0	0	0	0.06722245	0	0	0	0	0	0.144788312	0	0	0	0	0	0.065126446	0	0	0	0	0	NA	0.490837821	0
TCGA.B6.A0RU	BRCA	deconstructSigs	0.178692574	0.072002984	0	0	0	0	0.235815119	0	0.080070295	0	0	0	0	0	0	0	0	0	0.141295957	0	0	0	0	0	NA	0.402680653	0
TCGA.B6.A0RV	BRCA	deconstructSigs	0.206626506	0	0	0	0	0	0	0	0	0	0	0	0	0	0	0	0	0	0	0	0	0	0	0	NA	0.503336494	0.496663506
TCGA.B6.A0WS	BRCA	deconstructSigs	0.182833523	0	0	0	0.118175706	0	0	0	0	0	0	0	0	0	0	0	0	0	0.155380155	0	0	0	0.069163919	0	NA	0.591473502	0.065806718
TCGA.B6.A0WT	BRCA	deconstructSigs	0.251223916	0	0	0	0.538435973	0.081868412	0	0	0	0	0	0	0	0	0	0	0	0	0	0	0	0.076566407	0	0	NA	0.303129209	0
TCGA.B6.A0WV	BRCA	deconstructSigs	0.183183626	0	0	0	0	0	0	0	0	0	0	0	0.145480095	0.456193396	0	0	0	0	0	0	0	0	0	0	NA	0.385997122	0
TCGA.B6.A0WW	BRCA	deconstructSigs	0.195412309	0	0	0	0	0	0	0	0	0	0	0	0	0	0	0	0	0.102959455	0	0	0	0	0	0	NA	0.651185242	0.18361362
TCGA.B6.A0WX	BRCA	deconstructSigs	0.189408708	0	0	0	0	0	0	0	0	0	0	0	0	0.156636463	0	0	0	0	0	0	0	0	0	0	NA	0.810950173	0
TCGA.B6.A0WY	BRCA	deconstructSigs	0.287540414	0	0	0	0.610444853	0	0	0	0	0	0	0	0.25760831	0	0	0	0	0	0	0	0	0	0	0	NA	0	0.072961048
TCGA.B6.A0WZ	BRCA	deconstructSigs	0.168122944	0	0	0	0	0.111505618	0.060689556	0	0	0	0	0	0	0.082138738	0	0	0	0	0	0	0	0	0	0	NA	0.154084122	0.591581967
TCGA.B6.A0X0	BRCA	deconstructSigs	0.22515249	0	0	0	0	0	0	0	0	0	0	0	0	0	0	0	0	0	0	0	0	0.149628326	0	0	NA	0.838649764	0
TCGA.B6.A0X1	BRCA	deconstructSigs	0.154508076	0.32098842	0	0	0	0.071302012	0	0	0.071325001	0	0	0	0	0	0	0	0	0	0	0	0	0	0.110292743	0	NA	0.151758419	0.128482435
TCGA.B6.A0X5	BRCA	deconstructSigs	0.227000663	0	0	0	0	0	0	0	0.151259113	0	0	0	0.165241257	0	0	0	0	0	0	0	0	0	0	0	NA	0.637203566	0
TCGA.B6.A0X7	BRCA	deconstructSigs	0.366383966	0	0	0	0	0	0	0	0	0	0	0	0	0	0	0	0	0	0	0	0	0	0	0	NA	1	0
TCGA.B6.A1KC	BRCA	deconstructSigs	0.26666302	0	0	0	0	0	0	0	0.101282954	0	0	0	0	0	0	0	0	0	0	0	0	0	0	0	NA	0.876831345	0
TCGA.B6.A1KF	BRCA	deconstructSigs	0.194252501	0	0	0	0	0	0	0	0	0	0	0	0.411929439	0	0	0	0	0	0	0	0	0	0	0	NA	0.451356655	0.10930835
TCGA.B6.A1KI	BRCA	deconstructSigs	0.242250145	0	0	0	0	0	0	0	0	0	0	0	0	0.232018938	0	0	0	0	0	0	0	0	0	0	NA	0.727415691	0
TCGA.B6.A1KN	BRCA	deconstructSigs	0.113601955	0	0	0	0	0	0	0	0.071446638	0	0	0	0	0	0	0.105086666	0	0	0	0	0	0	0.070225118	0	NA	0.666176642	0
TCGA.BH.A0AU	BRCA	deconstructSigs	0.242688182	0	0	0	0	0	0	0	0	0	0	0	0.439340925	0	0	0	0	0	0	0	0	0	0	0	NA	0.503546638	0
TCGA.BH.A0AV	BRCA	deconstructSigs	0.138875784	0.34096261	0	0	0	0.084913799	0	0	0	0	0	0	0.119495998	0	0	0	0	0	0	0	0	0	0	0	NA	0.217864434	0.103653316
TCGA.BH.A0AW	BRCA	deconstructSigs	0.137965919	0	0	0	0	0	0	0	0.167219268	0	0	0	0	0	0	0	0	0	0	0	0	0	0	0	NA	0.445132217	0.356268977
TCGA.BH.A0AY	BRCA	deconstructSigs	0.21800196	0	0.083005523	0	0	0	0	0	0	0	0	0	0	0	0	0	0	0	0	0	0	0	0	0	NA	0.80260429	0.101223001
TCGA.BH.A0AZ	BRCA	deconstructSigs	0.153842223	0	0.068995735	0	0	0	0	0	0	0	0	0	0	0	0	0	0	0	0	0	0	0.145149349	0	0.272434354	NA	0.099378943	0.239923799
TCGA.BH.A0B0	BRCA	deconstructSigs	0.219787669	0	0	0	0	0.063278414	0	0	0.116973778	0	0	0	0	0	0	0	0	0	0	0	0	0	0	0	NA	0.244562805	0.575185003
TCGA.BH.A0B1	BRCA	deconstructSigs	0.130591255	0	0	0	0	0	0	0	0	0	0	0	0.14012016	0	0	0.08812141	0	0	0	0	0	0	0	0	NA	0.760285711	0
TCGA.BH.A0B3	BRCA	deconstructSigs	0.2184439	0	0	0	0	0	0	0	0	0	0	0	0.216545498	0	0	0	0	0	0	0	0.074850244	0	0	0	NA	0.46391501	0.162417027
TCGA.BH.A0B4	BRCA	deconstructSigs	0.139208731	0	0	0	0	0	0	0	0.153621452	0	0	0	0	0	0	0	0	0.122776479	0	0	0	0	0.080704012	0	NA	0.38879575	0.218898652
TCGA.BH.A0B5	BRCA	deconstructSigs	0.153993991	0	0	0	0	0	0	0	0	0	0	0	0	0	0	0	0	0	0	0	0	0	0	0	NA	0.311660555	0.688339445
TCGA.BH.A0B7	BRCA	deconstructSigs	0.465967188	0	0	0	0.446867235	0	0	0	0	0	0	0	0	0	0	0	0	0	0	0.23630302	0	0	0	0	NA	0.266758741	0
TCGA.BH.A0B8	BRCA	deconstructSigs	0.213846572	0	0	0	0	0	0	0	0	0	0	0	0	0	0	0	0	0	0	0	0	0	0	0	NA	0.783179218	0.178211224
TCGA.BH.A0B9	BRCA	deconstructSigs	0.182712162	0	0	0	0	0	0	0	0.150789477	0	0	0	0	0	0	0	0	0	0	0	0	0	0	0	NA	0.69057412	0.129531837
TCGA.BH.A0BA	BRCA	deconstructSigs	0.194692874	0	0	0	0	0	0	0	0	0	0	0	0.270043287	0	0	0	0	0	0	0	0	0	0	0	NA	0.665268792	0.064687921
TCGA.BH.A0BC	BRCA	deconstructSigs	0.153752378	0	0	0	0.121792586	0	0	0	0	0	0	0	0	0	0	0	0	0	0	0	0	0	0	0	NA	0.745972689	0.132234725
TCGA.BH.A0BD	BRCA	deconstructSigs	0.217594971	0	0	0	0	0	0	0	0	0	0	0	0	0.27412579	0	0	0	0	0	0	0	0	0	0	NA	0.724074066	0
TCGA.BH.A0BF	BRCA	deconstructSigs	0.166092061	0.161246617	0	0	0	0	0	0	0	0	0	0	0.060996442	0	0	0	0	0	0	0	0	0	0	0	NA	0.611485765	0.16627115
TCGA.BH.A0BG	BRCA	deconstructSigs	0.185161538	0	0	0	0	0	0.066632516	0	0	0	0	0	0.353507938	0	0	0.070278343	0	0	0	0	0	0.144271907	0	0.269830032	NA	0	0
TCGA.BH.A0BJ	BRCA	deconstructSigs	0.242755401	0	0	0	0	0.082326419	0	0	0	0	0	0	0	0.2435252	0	0.180096993	0	0	0.487360269	0	0	0	0	0	NA	0	0
TCGA.BH.A0BL	BRCA	deconstructSigs	0.16855585	0.065430213	0	0	0	0	0	0	0.173174547	0	0	0	0	0	0	0	0	0	0	0	0.065192728	0.084181077	0	0	NA	0.581584525	0
TCGA.BH.A0BM	BRCA	deconstructSigs	0.31793901	0	0.277023909	0	0	0	0	0	0	0	0	0	0	0	0	0	0	0	0.15242547	0	0	0	0	0	NA	0.570550622	0
TCGA.BH.A0BP	BRCA	deconstructSigs	0.089420284	0	0	0	0	0	0	0	0.093774417	0	0	0	0	0	0	0	0	0	0	0	0	0	0	0	NA	0.663921497	0.1621944
TCGA.BH.A0BR	BRCA	deconstructSigs	0.236298005	0	0	0	0	0	0	0	0	0	0	0	0	0	0	0	0	0	0	0	0	0	0	0	NA	0.834421271	0.165578729
TCGA.BH.A0BS	BRCA	deconstructSigs	0.285386625	0	0	0	0	0	0	0	0	0	0	0	0	0	0	0	0	0	0	0	0	0.110349586	0	0	NA	0.844005923	0
TCGA.BH.A0BT	BRCA	deconstructSigs	0.247794969	0	0	0	0.118091491	0.108625975	0	0	0.182844949	0	0	0	0.399778878	0	0	0	0	0	0	0	0	0	0	0	NA	0.190658707	0
TCGA.BH.A0BV	BRCA	deconstructSigs	0.182904757	0	0	0	0	0.333049946	0	0	0	0	0	0	0.310690489	0	0	0	0	0	0	0	0	0	0	0	NA	0.305482997	0
TCGA.BH.A0BW	BRCA	deconstructSigs	0.113395566	0.206659748	0	0	0	0	0	0	0	0	0.064406384	0	0.102842053	0	0	0	0	0	0	0	0	0	0	0	NA	0.563002076	0
TCGA.BH.A0C0	BRCA	deconstructSigs	0.116020744	0	0.349368738	0	0.19596065	0.060070839	0	0	0	0	0	0	0.072688344	0.243362716	0	0	0	0	0	0	0	0	0	0	NA	0	0.0610914
TCGA.BH.A0C1	BRCA	deconstructSigs	0.169002187	0	0	0	0.249226781	0	0	0	0	0	0	0	0.383558702	0	0	0	0	0	0	0	0	0	0	0	NA	0.305404221	0
TCGA.BH.A0C3	BRCA	deconstructSigs	0.341351257	0	0	0	0	0	0	0	0	0	0	0	0	0	0	0	0	0	0.062251945	0	0	0	0	0	NA	0.937748055	0
TCGA.BH.A0C7	BRCA	deconstructSigs	0.160497419	0	0	0	0	0.110935616	0	0	0	0	0	0	0	0	0	0.170215621	0	0	0	0	0	0	0	0	NA	0.67978923	0
TCGA.BH.A0DD	BRCA	deconstructSigs	0.241235249	0	0	0	0	0	0	0	0	0	0	0	0	0	0	0	0	0	0	0	0	0	0	0	NA	1	0
TCGA.BH.A0DE	BRCA	deconstructSigs	0.243742996	0	0	0	0	0	0	0	0	0	0	0	0	0	0	0	0	0	0	0	0	0	0	0	NA	1	0
TCGA.BH.A0DG	BRCA	deconstructSigs	0.274617596	0	0.07524436	0	0	0	0	0	0	0	0	0	0	0	0.09114921	0	0	0	0	0	0	0	0	0	NA	0.67941546	0.15419097
TCGA.BH.A0DH	BRCA	deconstructSigs	0.200800656	0	0	0	0	0.196720468	0	0	0	0	0	0	0	0	0	0	0	0	0	0	0	0	0	0	NA	0.42613603	0.30634523
TCGA.BH.A0DI	BRCA	deconstructSigs	0.244182125	0	0	0	0	0	0	0	0	0	0	0	0	0	0	0	0	0	0	0	0	0	0	0	NA	0.967011599	0
TCGA.BH.A0DK	BRCA	deconstructSigs	0.129122462	0	0	0	0	0	0	0	0	0	0	0	0	0	0	0	0	0	0	0	0.078777617	0	0	0	NA	0.78585158	0.064064617
TCGA.BH.A0DL	BRCA	deconstructSigs	0.179815375	0	0	0	0.262040516	0	0	0	0.182406833	0	0	0	0	0	0.084207543	0	0	0	0	0	0	0	0	0	NA	0.247910694	0.130244062
TCGA.BH.A0DO	BRCA	deconstructSigs	0.357796262	0	0	0	0	0.256893422	0	0	0	0	0	0	0.211111701	0	0	0	0	0	0	0	0	0	0	0	NA	0.510389571	0
TCGA.BH.A0DP	BRCA	deconstructSigs	0.329539451	0	0	0	0	0	0	0	0	0	0	0	0	0	0	0	0	0.078124925	0	0	0	0	0	0	NA	0.820483412	0
TCGA.BH.A0DQ	BRCA	deconstructSigs	0.192837148	0	0	0	0	0	0	0	0	0	0	0	0.351028598	0	0	0	0.098552331	0	0.310913216	0	0	0	0	0	NA	0.214725251	0
TCGA.BH.A0DS	BRCA	deconstructSigs	0.225854457	0	0	0	0.091608821	0.099133222	0	0	0	0	0	0	0	0	0	0	0	0	0	0	0	0	0	0	NA	0.809257957	0
TCGA.BH.A0DT	BRCA	deconstructSigs	0.403668199	0	0	0	0	0.218760983	0	0	0	0	0	0	0	0	0	0	0	0	0	0	0	0	0	0.489379705	NA	0	0.253104769
TCGA.BH.A0DX	BRCA	deconstructSigs	0.16674916	0	0	0	0	0	0	0	0	0	0	0	0	0	0	0	0	0	0	0	0	0	0	0	NA	0.622482	0.377518
TCGA.BH.A0DZ	BRCA	deconstructSigs	0.10671711	0	0	0	0	0	0	0	0.085370925	0	0	0	0	0	0	0	0	0	0	0	0	0	0	0	NA	0	0.862833615
TCGA.BH.A0E0	BRCA	deconstructSigs	0.194814453	0	0	0	0	0	0	0	0	0	0	0	0	0	0	0	0	0	0	0	0	0	0	0	NA	1	0
TCGA.BH.A0E1	BRCA	deconstructSigs	0.210498905	0	0	0	0	0	0	0	0	0	0	0	0	0	0	0	0	0	0	0	0	0	0	0	NA	0.825023651	0.173878138
TCGA.BH.A0E2	BRCA	deconstructSigs	0.182255834	0	0	0	0	0	0.147898776	0	0	0	0	0	0	0	0	0	0	0	0	0	0	0	0	0	NA	0.823332322	0
TCGA.BH.A0E6	BRCA	deconstructSigs	0.15294001	0	0	0	0	0	0	0	0	0	0	0	0	0	0	0	0	0	0	0	0	0	0	0	NA	0.956218316	0
TCGA.BH.A0E7	BRCA	deconstructSigs	0.144324003	0	0	0	0	0	0	0	0	0	0	0	0	0	0	0	0	0	0	0	0	0	0	0	NA	1	0
TCGA.BH.A0E9	BRCA	deconstructSigs	0.457542455	0	0	0	0.707303194	0	0	0	0	0	0	0	0	0	0	0.079782156	0	0.077593991	0	0	0.135320658	0	0	0	NA	0	0
TCGA.BH.A0EA	BRCA	deconstructSigs	0.194983521	0	0	0	0	0	0	0	0	0	0	0	0	0	0	0	0	0	0	0	0	0	0	0	NA	0.877213763	0.067297106
TCGA.BH.A0EB	BRCA	deconstructSigs	0.175602098	0	0	0	0	0	0	0	0	0	0	0	0	0	0	0	0	0.35325214	0	0	0	0	0	0	NA	0.580765785	0.065982075
TCGA.BH.A0EE	BRCA	deconstructSigs	0.206769701	0	0	0	0	0.209904577	0	0	0	0	0	0	0	0	0	0	0	0	0	0	0	0	0	0	NA	0.68360907	0.09871906
TCGA.BH.A0EI	BRCA	deconstructSigs	0.174371482	0	0	0	0.070596967	0	0	0	0	0	0	0	0	0	0	0	0	0	0	0	0	0	0	0	NA	0.928918244	0
TCGA.BH.A0GY	BRCA	deconstructSigs	0.282295351	0	0	0	0	0	0	0	0	0	0	0	0.687987597	0	0	0	0	0	0	0	0	0	0	0	NA	0.312012403	0
TCGA.BH.A0GZ	BRCA	deconstructSigs	0.222749612	0	0	0	0	0	0	0	0	0	0	0	0	0	0	0	0.112141712	0	0	0	0	0	0	0	NA	0.819049406	0.068808882
TCGA.BH.A0H0	BRCA	deconstructSigs	0.262314195	0	0	0	0	0	0	0	0	0	0	0	0	0	0	0.135745477	0.061979982	0	0.159825011	0	0	0	0	0	NA	0.522109996	0.081912879
TCGA.BH.A0H3	BRCA	deconstructSigs	0.28479771	0	0	0	0	0	0	0	0	0	0	0	0	0	0	0	0	0	0	0	0	0	0	0	NA	1	0
TCGA.BH.A0H6	BRCA	deconstructSigs	0.198351114	0	0	0	0	0	0	0	0	0	0	0	0	0	0	0	0	0	0	0	0	0	0	0	NA	0.947349826	0
TCGA.BH.A0H7	BRCA	deconstructSigs	0.174355252	0	0	0	0	0	0	0	0	0	0	0	0.275180433	0	0	0	0	0	0	0	0	0	0	0	NA	0.669912043	0
TCGA.BH.A0H9	BRCA	deconstructSigs	0.253110637	0	0	0	0	0	0	0	0	0	0	0	0	0	0	0.066450158	0	0	0.134860951	0	0	0	0	0	NA	0.531540773	0.210813443
TCGA.BH.A0HA	BRCA	deconstructSigs	0.11559254	0	0	0	0	0	0	0	0	0	0	0	0	0	0	0	0	0	0.089187116	0	0	0	0	0	NA	0.910812884	0
TCGA.BH.A0HB	BRCA	deconstructSigs	0.250353515	0	0	0	0	0	0	0	0.182038663	0	0	0	0	0	0	0	0	0	0	0	0	0	0	0	NA	0.804408548	0
TCGA.BH.A0HF	BRCA	deconstructSigs	0.101563811	0	0	0	0.125408214	0	0	0	0	0.31324146	0	0	0	0	0	0	0.330486571	0	0	0	0	0	0	0	NA	0.138313266	0.092550488
TCGA.BH.A0HI	BRCA	deconstructSigs	0.202107135	0	0	0	0	0	0	0	0.209993352	0	0	0	0	0	0	0	0	0	0	0	0	0	0	0	NA	0.630296698	0.106122135
TCGA.BH.A0HK	BRCA	deconstructSigs	0.154301988	0	0	0	0	0	0	0	0	0	0	0	0	0	0	0	0	0	0	0	0	0	0	0	NA	0.546400543	0.453599457
TCGA.BH.A0HL	BRCA	deconstructSigs	0.265688036	0	0	0	0	0	0	0	0	0	0	0	0	0	0	0	0	0	0	0	0	0	0	0	NA	1	0
TCGA.BH.A0HN	BRCA	deconstructSigs	0.336541246	0	0	0	0	0	0	0	0	0	0	0	0	0	0	0	0	0	0	0	0	0	0	0	NA	0.814516437	0.185483563
TCGA.BH.A0HO	BRCA	deconstructSigs	0.180568827	0	0	0	0.205460001	0	0	0	0	0.09356372	0	0	0.310898603	0	0.080160945	0	0	0	0	0	0	0	0	0	NA	0.159605083	0.150311648
TCGA.BH.A0HP	BRCA	deconstructSigs	0.122450468	0	0	0	0	0.073555308	0	0	0.161395719	0	0	0	0	0	0	0	0	0	0	0	0	0	0	0	NA	0	0.765048973
TCGA.BH.A0HQ	BRCA	deconstructSigs	0.276001378	0	0	0	0	0	0	0	0	0	0	0	0	0	0	0	0	0	0	0	0	0	0	0	NA	0.763301901	0.204118522
TCGA.BH.A0HU	BRCA	deconstructSigs	0.215695281	0	0.175020248	0	0	0	0	0	0	0	0	0	0	0	0	0	0	0	0	0.066847877	0	0	0	0	NA	0.71086488	0
TCGA.BH.A0HW	BRCA	deconstructSigs	0.196221184	0	0	0	0.204076616	0	0	0	0	0	0	0	0.511790075	0	0	0	0	0	0	0	0	0	0	0	NA	0.284133309	0
TCGA.BH.A0HX	BRCA	deconstructSigs	0.146934975	0	0.089098492	0	0	0.089005704	0	0	0	0	0	0	0	0	0	0	0	0	0	0	0	0	0	0.477716132	NA	0.247204377	0
TCGA.BH.A0W3	BRCA	deconstructSigs	0.25907888	0	0	0	0	0	0	0	0	0	0	0	0	0	0	0	0.158001893	0	0	0	0	0	0	0	NA	0.744726919	0.072888114
TCGA.BH.A0W4	BRCA	deconstructSigs	0.236485743	0	0	0	0	0	0	0	0	0	0	0	0	0	0	0	0	0	0	0	0	0	0	0	NA	0.830154205	0.137218407
TCGA.BH.A0W5	BRCA	deconstructSigs	0.241108606	0	0	0	0	0	0	0	0.228645094	0	0	0	0.085742896	0	0	0	0	0	0	0	0	0	0	0	NA	0.6523854	0
TCGA.BH.A0W7	BRCA	deconstructSigs	0.12350595	0	0	0	0	0	0	0	0.132876308	0	0	0	0	0	0	0	0	0	0	0	0	0	0	0	NA	0	0.845726974
TCGA.BH.A0WA	BRCA	deconstructSigs	0.114463448	0	0	0	0	0	0	0	0	0	0	0	0	0	0	0	0	0	0	0.072786245	0	0	0.369069546	0	NA	0.377175615	0.149152692
TCGA.BH.A18F	BRCA	deconstructSigs	0.232686733	0	0	0	0	0	0	0	0	0	0	0	0	0	0	0	0	0	0	0	0	0	0	0	NA	0.927087474	0
TCGA.BH.A18H	BRCA	deconstructSigs	0.171111533	0	0	0	0.199298014	0	0	0	0	0.1674396	0	0	0	0	0	0	0	0	0.149493126	0.064031007	0	0	0	0	NA	0	0.419738229
TCGA.BH.A18I	BRCA	deconstructSigs	0.210789866	0	0	0	0	0	0	0	0	0	0	0	0	0	0	0	0	0	0	0	0	0	0	0	NA	0.939470668	0.060529332
TCGA.BH.A18J	BRCA	deconstructSigs	0.173354503	0	0	0	0.178354637	0	0	0	0.071746702	0	0	0	0	0	0	0	0	0	0	0	0	0	0	0	NA	0	0.735130349
TCGA.BH.A18K	BRCA	deconstructSigs	0.182488405	0	0	0	0.069663131	0.106428209	0	0	0	0	0	0	0.071356041	0.476010824	0	0	0	0	0	0	0	0	0	0	NA	0.084639873	0.191901885
TCGA.BH.A18L	BRCA	deconstructSigs	0.17304009	0	0	0	0	0	0	0	0	0	0	0	0	0	0	0	0	0	0	0	0	0	0	0	NA	1	0
TCGA.BH.A18M	BRCA	deconstructSigs	0.271442269	0	0	0	0	0	0	0	0	0	0	0	0	0	0	0	0	0	0	0	0	0	0	0	NA	0.959708074	0
TCGA.BH.A18N	BRCA	deconstructSigs	0.183921926	0	0	0	0	0	0	0	0	0	0	0	0.185976082	0.130652606	0	0	0	0	0	0	0	0	0	0	NA	0.641609608	0
TCGA.BH.A18Q	BRCA	deconstructSigs	0.119214228	0.30303974	0	0	0.165452837	0	0	0	0	0	0	0	0	0.227001347	0	0	0	0	0	0	0	0	0	0	NA	0.151552752	0.063024988
TCGA.BH.A18R	BRCA	deconstructSigs	0.252711887	0.105367187	0.169875661	0	0.124522666	0	0	0.250884818	0	0	0	0	0	0	0	0	0	0	0	0	0	0	0.095418712	0.15817667	NA	0	0.095754285
TCGA.BH.A18S	BRCA	deconstructSigs	0.215473228	0	0.09051387	0	0	0	0	0	0	0	0.06876192	0	0.352203618	0	0	0	0	0	0	0	0	0	0	0	NA	0.488520559	0
TCGA.BH.A18T	BRCA	deconstructSigs	0.142441824	0.22476901	0.252206998	0	0	0	0	0	0	0	0	0	0	0	0	0	0	0	0	0	0	0	0	0	NA	0.383626053	0.085154409
TCGA.BH.A18U	BRCA	deconstructSigs	0.107593139	0	0	0	0.106720405	0	0	0	0	0	0	0	0	0	0	0	0	0	0	0	0	0	0	0	NA	0.626095806	0.267183789
TCGA.BH.A18V	BRCA	deconstructSigs	0.062279624	0.303634884	0	0	0	0	0	0	0	0	0	0	0	0	0	0	0	0	0	0	0	0	0	0.114702473	NA	0.198947858	0.314229349
TCGA.BH.A1EN	BRCA	deconstructSigs	0.183189171	0	0	0	0.206247563	0	0	0.14552707	0.089368365	0	0	0	0.098535246	0	0	0	0	0	0	0	0	0	0	0	NA	0.3021852	0.103507141
TCGA.BH.A1EO	BRCA	deconstructSigs	0.226057914	0	0	0	0	0	0	0	0	0	0	0	0	0	0	0	0	0	0	0	0	0	0	0	NA	1	0
TCGA.BH.A1ES	BRCA	deconstructSigs	0.166560431	0	0	0	0	0.060568607	0	0	0.214081703	0	0	0	0	0	0	0	0	0	0	0	0	0	0	0	NA	0.710246293	0
TCGA.BH.A1ET	BRCA	deconstructSigs	0.148001876	0	0	0	0	0	0	0	0	0	0	0	0	0	0	0	0	0	0	0	0	0	0	0	NA	0.931870982	0
TCGA.BH.A1EU	BRCA	deconstructSigs	0.311401021	0	0	0	0	0	0	0	0	0	0	0	0	0	0	0	0	0	0.133111937	0	0	0	0	0	NA	0.866888063	0
TCGA.BH.A1EV	BRCA	deconstructSigs	0.248450293	0	0	0	0	0.116996315	0	0	0	0	0	0	0	0	0	0	0	0	0	0	0	0	0	0	NA	0.424880059	0.398950435
TCGA.BH.A1EW	BRCA	deconstructSigs	0.307020889	0	0	0	0	0	0	0	0	0.267078301	0	0	0	0	0	0	0	0	0	0	0	0	0	0	NA	0.708387932	0
TCGA.BH.A1EX	BRCA	deconstructSigs	0.229301641	0	0	0	0	0	0	0	0	0	0	0	0	0	0	0	0	0	0.204242984	0	0	0	0	0	NA	0.752216802	0
TCGA.BH.A1EY	BRCA	deconstructSigs	0.176677638	0	0	0	0	0	0	0	0	0	0	0	0	0	0	0	0	0	0	0	0	0	0	0	NA	0.789942297	0.117157309
TCGA.BH.A1F2	BRCA	deconstructSigs	0.155954682	0	0	0	0	0	0	0	0	0	0	0	0.187943466	0	0	0	0	0	0	0	0	0	0	0	NA	0.544966153	0.219623762
TCGA.BH.A1F5	BRCA	deconstructSigs	0.184729591	0	0	0	0	0.096263718	0	0	0	0	0	0	0	0	0	0	0	0	0	0	0	0	0	0	NA	0.796538331	0
TCGA.BH.A1F6	BRCA	deconstructSigs	0.225249178	0	0	0	0	0	0	0	0	0	0	0	0	0	0	0	0	0	0	0	0	0	0.138101822	0	NA	0.724275316	0.091189726
TCGA.BH.A1F8	BRCA	deconstructSigs	0.118281234	0	0	0	0	0	0	0	0.085715389	0	0	0	0	0	0	0	0	0	0	0	0	0	0	0	NA	0.292785595	0.579854102
TCGA.BH.A1FC	BRCA	deconstructSigs	0.129502364	0	0	0	0	0	0	0	0	0	0	0	0	0	0	0	0	0	0	0	0	0	0	0	NA	0.78255619	0.14146665
TCGA.BH.A1FD	BRCA	deconstructSigs	0.225639063	0	0	0	0	0	0	0	0	0	0	0	0.427532861	0	0	0	0	0	0	0	0	0	0	0	NA	0.543203722	0
TCGA.BH.A1FE	BRCA	deconstructSigs	0.248509188	0	0	0	0	0	0	0	0.333868743	0	0	0	0.248838321	0	0.169509319	0	0	0	0	0	0	0	0	0	NA	0.190716968	0
TCGA.BH.A1FG	BRCA	deconstructSigs	0.334332775	0	0	0	0	0	0	0	0	0	0	0	0	0	0	0	0	0.361707314	0	0	0	0	0	0	NA	0.598084163	0
TCGA.BH.A1FJ	BRCA	deconstructSigs	0.201016912	0	0	0	0	0	0	0	0	0	0	0	0	0	0	0	0	0	0	0	0	0	0	0	NA	1	0
TCGA.BH.A1FL	BRCA	deconstructSigs	0.34168469	0	0	0	0	0	0	0	0	0	0	0	0	0	0	0	0.33519578	0.082372237	0	0	0	0.242001622	0	0	NA	0.214813654	0.125616707
TCGA.BH.A1FM	BRCA	deconstructSigs	0.181710273	0	0	0	0	0.103536816	0	0	0	0	0	0	0.066233304	0	0	0	0	0	0	0	0	0	0	0	NA	0.457995067	0.269342735
TCGA.BH.A1FN	BRCA	deconstructSigs	0.107944745	0.119739796	0	0	0	0	0	0	0	0	0	0	0	0	0	0	0	0	0	0	0	0	0	0	NA	0.234215919	0.557546844
TCGA.BH.A1FR	BRCA	deconstructSigs	0.249082339	0	0	0	0	0	0	0	0	0	0	0	0	0	0	0	0	0	0	0	0	0	0	0	NA	1	0
TCGA.BH.A1FU	BRCA	deconstructSigs	0.239545328	0	0	0	0	0.121373188	0	0	0.240513931	0	0	0	0.408204579	0	0	0	0	0	0	0	0	0	0	0	NA	0.193355665	0
TCGA.BH.A201	BRCA	deconstructSigs	0.259130511	0	0	0	0	0	0	0	0.339439226	0	0	0	0	0	0	0	0	0.179359321	0.295080331	0	0	0	0	0	NA	0.13992076	0
TCGA.BH.A202	BRCA	deconstructSigs	0.191575278	0	0	0	0	0	0	0	0.111580582	0	0	0	0	0	0	0	0	0	0	0.064654089	0	0	0	0	NA	0.771757441	0
TCGA.BH.A203	BRCA	deconstructSigs	0.142280629	0	0	0	0	0	0	0	0	0	0	0	0	0	0	0	0	0	0	0	0	0	0	0	NA	0.894540771	0.103375685
TCGA.BH.A204	BRCA	deconstructSigs	0.170038078	0	0	0	0	0	0	0	0.171350454	0	0	0	0	0	0	0	0	0	0	0	0	0	0	0	NA	0.828649546	0
TCGA.BH.A208	BRCA	deconstructSigs	0.171916077	0	0	0	0	0.137445754	0	0	0	0	0	0	0	0	0	0	0	0	0.064629283	0	0	0	0	0	NA	0.288742034	0.509182929
TCGA.BH.A209	BRCA	deconstructSigs	0.155278625	0	0	0	0	0.128434718	0	0	0	0	0	0	0	0	0	0	0	0	0	0	0	0	0	0	NA	0.398688944	0.472876313
TCGA.BH.A28Q	BRCA	deconstructSigs	0.218555843	0	0	0	0.577578764	0	0	0	0	0	0	0	0	0	0	0	0	0	0	0	0	0	0	0	NA	0.422421236	0
TCGA.C8.A12K	BRCA	deconstructSigs	0.141159717	0	0.127521335	0	0	0	0	0	0	0	0	0	0	0	0	0	0	0	0	0	0	0	0.083887327	0	NA	0.504785183	0.233525633
TCGA.C8.A12M	BRCA	deconstructSigs	0.184904002	0	0	0	0	0	0	0	0	0	0	0	0	0.086907352	0	0	0	0	0	0	0	0	0	0	NA	0.833439985	0
TCGA.C8.A12N	BRCA	deconstructSigs	0.226263517	0.139338916	0	0	0.347491266	0	0	0	0	0	0	0	0	0	0	0.105862852	0	0	0.256278312	0	0	0	0	0	NA	0	0.151028627
TCGA.C8.A12P	BRCA	deconstructSigs	0.12235339	0	0	0	0	0	0	0	0	0	0	0	0	0	0	0	0	0	0	0	0	0	0	0	NA	0.505821623	0.466356108
TCGA.C8.A12Q	BRCA	deconstructSigs	0.191995185	0	0	0	0	0.112737632	0	0	0.263875762	0	0	0	0	0	0	0	0	0	0	0	0	0	0	0	NA	0.266971402	0.35641519
TCGA.C8.A12T	BRCA	deconstructSigs	0.10625308	0	0	0	0	0	0	0	0.131173379	0	0	0	0	0	0	0	0	0	0	0	0	0	0	0	NA	0.108994955	0.73785428
TCGA.C8.A12W	BRCA	deconstructSigs	0.202345005	0	0	0	0	0	0	0	0	0	0	0	0	0	0	0	0	0	0	0	0	0	0	0	NA	1	0
TCGA.C8.A12X	BRCA	deconstructSigs	0.125839663	0	0	0	0.205116887	0	0	0.075720649	0	0	0	0	0	0	0	0	0	0	0	0	0	0	0	0	NA	0.690941968	0
TCGA.C8.A12Y	BRCA	deconstructSigs	0.180183268	0	0	0	0	0	0	0	0	0	0	0	0	0	0	0	0	0	0	0	0	0	0	0	NA	1	0
TCGA.C8.A12Z	BRCA	deconstructSigs	0.141074205	0	0	0	0	0	0	0	0	0	0	0	0	0	0	0	0	0	0	0	0	0	0	0	NA	0.734717169	0.224337172
TCGA.C8.A131	BRCA	deconstructSigs	0.16555662	0	0	0	0	0.155463699	0	0	0.211610779	0	0	0	0.109932891	0	0	0	0	0	0	0	0	0	0	0	NA	0.457865769	0
TCGA.C8.A134	BRCA	deconstructSigs	0.116860059	0.44980119	0.091707671	0	0	0	0	0	0	0	0	0	0	0	0	0	0	0	0	0	0	0	0	0	NA	0.431479182	0
TCGA.C8.A135	BRCA	deconstructSigs	0.134337372	0	0	0	0	0	0	0	0	0	0	0	0	0	0	0	0	0	0	0	0	0	0	0	NA	1	0
TCGA.C8.A137	BRCA	deconstructSigs	0.210087568	0	0	0	0	0	0	0	0	0	0	0	0	0	0	0	0	0	0	0	0	0	0	0	NA	0.832283598	0.109416261
TCGA.C8.A1HE	BRCA	deconstructSigs	0.173954901	0	0	0	0	0	0	0	0	0	0	0	0.20276937	0	0	0	0	0	0	0	0	0	0	0	NA	0.357362969	0.439867634
TCGA.C8.A1HF	BRCA	deconstructSigs	0.13697207	0	0	0	0.072703311	0	0	0	0.067452316	0	0	0	0.136146872	0	0	0	0	0	0	0	0	0	0	0	NA	0.504004698	0.189003532
TCGA.C8.A1HG	BRCA	deconstructSigs	0.153176718	0	0	0	0	0	0	0	0	0	0	0	0	0	0	0	0	0	0	0	0	0	0	0	NA	1	0
TCGA.C8.A1HI	BRCA	deconstructSigs	0.165638845	0	0	0	0	0	0	0	0	0	0	0	0	0	0	0	0	0	0	0	0	0	0	0	NA	0.975182577	0
TCGA.C8.A1HJ	BRCA	deconstructSigs	0.125625199	0.563195944	0	0	0.225499046	0	0	0	0	0	0	0	0	0	0	0	0	0	0	0	0	0	0	0	NA	0	0
TCGA.C8.A1HK	BRCA	deconstructSigs	0.172265095	0	0	0	0	0	0	0	0.217568389	0	0	0	0	0	0	0	0	0	0	0	0	0	0	0	NA	0.395208133	0.387223455
TCGA.C8.A1HL	BRCA	deconstructSigs	0.165145253	0	0	0	0	0	0	0	0	0	0	0.138813094	0.187417857	0	0	0.090620611	0	0	0	0	0	0	0	0	NA	0.465885834	0
TCGA.C8.A1HM	BRCA	deconstructSigs	0.070698416	0	0	0	0	0	0	0	0.081787805	0	0	0	0	0	0	0	0	0	0	0	0	0	0	0	NA	0.203400747	0.669453672
TCGA.C8.A1HN	BRCA	deconstructSigs	0.175490031	0	0	0	0	0	0	0	0	0	0	0	0	0	0	0	0	0	0	0	0	0	0	0	NA	1	0
TCGA.C8.A1HO	BRCA	deconstructSigs	0.193444854	0	0	0	0	0	0	0	0.065292202	0	0	0	0	0	0	0	0	0	0	0	0	0	0	0	NA	0.857617939	0
TCGA.C8.A26V	BRCA	deconstructSigs	0.191656689	0	0	0	0	0	0	0	0.099727836	0	0	0	0.312242714	0	0	0	0	0	0	0	0	0	0	0	NA	0.105620873	0.482408558
TCGA.C8.A26W	BRCA	deconstructSigs	0.200491744	0	0	0	0	0.170437351	0	0	0	0	0	0	0.307155324	0	0	0	0	0	0	0	0	0	0	0	NA	0.168284633	0.354122669
TCGA.C8.A26X	BRCA	deconstructSigs	0.170466768	0	0	0	0.165713212	0	0	0	0.083936959	0	0.115866178	0	0.128367569	0	0	0.077282806	0	0	0	0	0	0	0	0	NA	0.297601137	0
TCGA.C8.A26Y	BRCA	deconstructSigs	0.076616855	0	0	0	0	0	0	0	0	0	0	0	0	0	0	0	0	0	0	0	0	0	0	0	NA	0.094684977	0.832761679
TCGA.C8.A26Z	BRCA	deconstructSigs	0.158439439	0	0	0	0	0	0	0	0	0	0	0	0	0	0	0	0	0	0	0	0	0	0	0	NA	0.921255842	0
TCGA.C8.A273	BRCA	deconstructSigs	0.350282706	0	0	0	0	0	0	0	0.086325587	0	0	0	0	0	0	0	0	0	0	0	0	0	0	0	NA	0.913674413	0
TCGA.C8.A274	BRCA	deconstructSigs	0.088225165	0	0	0	0	0	0	0	0	0	0	0	0.067007271	0	0	0	0	0	0	0	0	0	0	0	NA	0.208487156	0.724505573
TCGA.C8.A275	BRCA	deconstructSigs	0.119359611	0	0	0	0	0.206551877	0	0	0	0	0	0	0	0	0	0	0	0	0	0	0	0	0	0	NA	0.165173449	0.585153899
TCGA.C8.A278	BRCA	deconstructSigs	0.25950004	0	0	0	0	0	0	0	0	0	0	0	0	0	0	0	0	0	0	0	0	0	0	0	NA	0.92937879	0
TCGA.C8.A27A	BRCA	deconstructSigs	0.250491555	0	0	0	0	0.074154246	0	0	0	0	0	0	0	0	0	0	0	0	0	0	0	0	0	0	NA	0.925845754	0
TCGA.C8.A27B	BRCA	deconstructSigs	0.112143174	0	0	0	0	0	0	0	0	0	0	0	0.215818146	0	0	0	0	0	0	0	0	0	0.158488102	0	NA	0.101605474	0.398235382
TCGA.D8.A13Z	BRCA	deconstructSigs	0.182191493	0	0.140526328	0	0.408754219	0	0	0	0	0	0	0	0	0	0.061625184	0	0	0	0	0	0	0	0	0	NA	0.284841048	0.104253204
TCGA.D8.A142	BRCA	deconstructSigs	0.143229343	0	0	0	0	0	0	0	0	0	0	0	0	0	0	0	0	0	0	0	0	0	0	0	NA	0.947311039	0
TCGA.D8.A143	BRCA	deconstructSigs	0.161870962	0	0.102635557	0	0	0	0	0	0	0	0	0	0	0	0	0	0	0	0	0	0	0	0	0	NA	0.835599506	0
TCGA.D8.A146	BRCA	deconstructSigs	0.164473156	0	0	0	0	0.076825498	0	0	0	0	0	0	0	0	0	0	0	0	0	0	0	0	0	0	NA	0.91193955	0
TCGA.D8.A147	BRCA	deconstructSigs	0.098039389	0.282989141	0	0	0	0.06199918	0	0	0.088859364	0	0	0	0	0.133171915	0	0	0	0	0	0	0	0	0	0	NA	0.187641459	0.176138623
TCGA.D8.A1J8	BRCA	deconstructSigs	0.105198171	0	0	0	0	0	0	0	0.1201745	0	0	0	0	0	0	0	0	0	0	0	0	0	0	0	NA	0.390714338	0.489111144
TCGA.D8.A1J9	BRCA	deconstructSigs	0.132788819	0	0	0	0	0	0	0	0.193599437	0	0	0	0	0	0	0	0	0	0	0	0	0	0	0	NA	0	0.707969711
TCGA.D8.A1JA	BRCA	deconstructSigs	0.142919287	0	0	0	0	0	0	0	0	0	0	0	0	0	0	0	0	0	0	0	0	0	0	0	NA	0.134592711	0.836634387
TCGA.D8.A1JB	BRCA	deconstructSigs	0.207145084	0	0.210591569	0	0	0	0	0	0	0	0	0	0	0	0.156452912	0	0.176370535	0	0	0	0	0	0	0	NA	0.37314101	0
TCGA.D8.A1JC	BRCA	deconstructSigs	0.174683707	0	0	0	0	0.138575186	0	0	0	0	0	0	0	0	0	0	0	0	0	0	0	0	0	0	NA	0.682653216	0.13671735
TCGA.D8.A1JD	BRCA	deconstructSigs	0.129004303	0.23104242	0	0	0	0	0	0	0.1806072	0	0	0	0	0	0	0	0	0.073038012	0	0	0	0	0	0	NA	0.239963356	0.176414281
TCGA.D8.A1JE	BRCA	deconstructSigs	0.180505282	0	0	0	0	0	0	0	0	0	0	0	0	0	0	0	0	0	0	0	0	0	0	0	NA	1	0
TCGA.D8.A1JF	BRCA	deconstructSigs	0.177976058	0	0	0	0	0	0	0	0	0	0	0	0.313522435	0	0	0	0	0	0	0	0	0	0	0	NA	0.686477565	0
TCGA.D8.A1JG	BRCA	deconstructSigs	0.123880124	0	0	0	0	0	0	0	0.302879227	0	0	0	0	0	0	0	0	0	0	0	0	0	0	0	NA	0.674993181	0
TCGA.D8.A1JH	BRCA	deconstructSigs	0.261360384	0	0	0	0.235156279	0	0	0	0	0	0	0	0	0.610158059	0	0	0	0	0	0	0	0	0	0	NA	0.154685625	0
TCGA.D8.A1JI	BRCA	deconstructSigs	0.151082688	0	0	0	0	0.109703717	0	0	0	0	0	0	0	0	0	0	0	0	0	0	0	0	0	0	NA	0.787255859	0
TCGA.D8.A1JJ	BRCA	deconstructSigs	0.141615289	0	0	0	0	0	0	0	0.124896397	0	0	0	0	0	0	0	0	0	0	0	0	0	0	0	NA	0.597152842	0.222546252
TCGA.D8.A1JK	BRCA	deconstructSigs	0.097492694	0	0	0	0	0	0	0	0	0	0	0	0	0	0	0	0	0	0	0	0	0	0.069539558	0.321154019	NA	0.373904324	0
TCGA.D8.A1JL	BRCA	deconstructSigs	0.103424894	0.282026897	0.173458335	0	0	0	0	0	0	0	0	0	0	0	0	0	0	0	0.102657761	0	0	0	0	0	NA	0.403859879	0
TCGA.D8.A1JM	BRCA	deconstructSigs	0.142169781	0	0	0	0	0	0	0	0	0	0	0	0	0	0	0	0	0	0	0	0	0	0	0	NA	0.967855081	0
TCGA.D8.A1JN	BRCA	deconstructSigs	0.212091116	0	0	0	0	0.15214117	0	0	0.282625279	0	0	0	0	0	0	0	0	0	0	0	0	0	0	0	NA	0	0.507421579
TCGA.D8.A1JP	BRCA	deconstructSigs	0.111983915	0.303612269	0.234572151	0	0	0	0	0	0	0	0	0	0.066110953	0	0	0	0	0	0.135114477	0	0	0	0.098978601	0	NA	0	0
TCGA.D8.A1JS	BRCA	deconstructSigs	0.175757096	0	0	0	0	0	0	0	0	0	0	0	0	0	0	0	0	0	0	0	0	0	0	0	NA	0.985314691	0
TCGA.D8.A1JT	BRCA	deconstructSigs	0.205632451	0	0	0	0.120210411	0.169338441	0	0	0	0	0	0	0.322610696	0	0	0	0	0	0	0	0	0	0	0	NA	0.387840452	0
TCGA.D8.A1JU	BRCA	deconstructSigs	0.348675558	0	0	0.27818256	0	0	0	0	0	0	0	0	0.559945892	0	0	0	0	0	0	0	0	0	0	0	NA	0	0.113137474
TCGA.D8.A1X5	BRCA	deconstructSigs	0.143347343	0	0	0	0	0	0	0	0	0	0	0	0	0	0	0	0	0	0	0	0	0	0	0	NA	0.941008273	0
TCGA.D8.A1X6	BRCA	deconstructSigs	0.154974137	0	0	0	0.240106425	0	0	0	0.10373822	0	0	0	0	0	0	0	0	0	0	0	0	0	0	0	NA	0.590423062	0
TCGA.D8.A1X8	BRCA	deconstructSigs	0.159269085	0	0	0	0	0	0	0	0	0	0	0	0	0	0	0	0	0	0	0	0	0	0	0	NA	1	0
TCGA.D8.A1X9	BRCA	deconstructSigs	0.153711155	0	0.144931172	0	0	0	0.455097445	0	0	0	0	0	0	0	0	0	0	0	0	0	0.072529417	0	0	0	NA	0.264789887	0
TCGA.D8.A1XA	BRCA	deconstructSigs	0.235415352	0	0	0	0	0	0	0	0	0	0	0	0	0	0	0	0	0	0.194456971	0	0	0	0.127732863	0	NA	0.603666574	0
TCGA.D8.A1XB	BRCA	deconstructSigs	0.183635271	0	0	0	0	0	0	0	0	0	0	0	0	0	0	0	0	0	0	0	0	0	0	0	NA	0.842919483	0.106783817
TCGA.D8.A1XF	BRCA	deconstructSigs	0.235326004	0	0	0	0	0	0	0	0	0	0	0	0	0	0	0	0	0	0	0	0	0	0	0	NA	0.92300003	0
TCGA.D8.A1XG	BRCA	deconstructSigs	0.212960261	0	0	0	0	0	0	0	0	0	0	0	0.15046224	0	0	0	0	0	0	0	0	0	0	0	NA	0.803389836	0
TCGA.D8.A1XJ	BRCA	deconstructSigs	0.247327066	0	0	0	0	0.117152293	0	0	0	0	0	0	0	0	0	0	0	0	0	0	0	0	0	0	NA	0.882847707	0
TCGA.D8.A1XK	BRCA	deconstructSigs	0.098621789	0	0	0	0	0	0	0	0	0	0.240558288	0	0	0	0	0	0	0	0.50015788	0	0	0	0	0	NA	0.20648839	0
TCGA.D8.A1XL	BRCA	deconstructSigs	0.115565306	0.367999452	0	0	0	0	0	0	0.086631043	0	0	0	0	0	0	0	0	0	0	0	0	0	0	0	NA	0.492188799	0
TCGA.D8.A1XM	BRCA	deconstructSigs	0.221254191	0	0	0	0	0	0	0	0.118354616	0	0	0	0	0	0	0	0	0	0	0	0	0	0	0	NA	0.803737109	0.077908274
TCGA.D8.A1XO	BRCA	deconstructSigs	0.273279181	0	0	0	0	0	0	0	0	0	0	0	0	0	0	0	0	0	0	0	0	0	0	0	NA	0.664631773	0.335368227
TCGA.D8.A1XQ	BRCA	deconstructSigs	0.053405444	0	0	0	0	0	0	0	0	0	0	0	0	0	0	0	0	0.081750618	0.190685082	0	0	0	0	0	NA	0.719807952	0
TCGA.D8.A1XR	BRCA	deconstructSigs	0.199044315	0	0	0	0	0	0	0	0	0	0	0	0.496791143	0	0	0	0	0	0	0	0	0	0	0	NA	0.503208838	0
TCGA.D8.A1XS	BRCA	deconstructSigs	0.323835322	0	0	0	0	0	0	0	0	0	0	0	0	0	0	0	0	0	0	0	0	0	0	0	NA	1	0
TCGA.D8.A1XT	BRCA	deconstructSigs	0.205757972	0	0	0	0.444530542	0.139596574	0	0	0	0	0	0	0	0	0	0	0	0	0	0	0	0	0	0	NA	0.325153843	0
TCGA.D8.A1XU	BRCA	deconstructSigs	0.219277497	0	0	0	0	0	0	0	0	0	0	0	0	0	0	0	0	0	0	0	0	0	0	0	NA	0.980782222	0
TCGA.D8.A1XW	BRCA	deconstructSigs	0.139465726	0.282541835	0	0	0	0	0	0.151427133	0	0	0	0	0	0	0	0	0	0	0	0	0	0	0	0	NA	0.427762208	0
TCGA.D8.A1XY	BRCA	deconstructSigs	0.133752086	0	0	0	0	0	0	0	0	0	0	0	0	0	0	0	0	0	0	0	0	0	0	0	NA	0.872229813	0
TCGA.D8.A1XZ	BRCA	deconstructSigs	0.201361051	0	0	0	0	0	0	0	0	0	0	0	0	0	0	0	0	0	0	0	0	0	0	0	NA	0.950305634	0
TCGA.D8.A1Y0	BRCA	deconstructSigs	0.142782276	0.098420225	0	0	0	0	0	0	0	0	0	0	0	0	0	0	0	0	0	0	0	0	0	0	NA	0.70906524	0.134611565
TCGA.D8.A1Y1	BRCA	deconstructSigs	0.191643188	0	0	0	0	0	0	0	0	0	0	0	0	0	0	0	0	0	0	0	0	0	0	0	NA	1	0
TCGA.D8.A1Y2	BRCA	deconstructSigs	0.273866203	0	0	0	0	0	0	0	0	0	0	0	0	0	0	0	0	0	0	0	0	0	0	0	NA	0.744268864	0.255731136
TCGA.D8.A1Y3	BRCA	deconstructSigs	0.106418177	0	0	0	0	0	0	0	0	0	0	0	0	0	0	0	0	0	0	0	0	0	0	0	NA	0.987193255	0
TCGA.D8.A27F	BRCA	deconstructSigs	0.166433274	0.474717211	0	0	0	0	0	0	0	0	0	0	0	0	0	0	0	0	0	0	0	0	0	0	NA	0.347154219	0.079873398
TCGA.D8.A27G	BRCA	deconstructSigs	0.122829708	0	0	0	0	0	0	0	0.128408817	0	0	0	0	0	0	0	0	0	0	0	0	0	0	0	NA	0	0.836177326
TCGA.D8.A27H	BRCA	deconstructSigs	0.149118248	0.236892285	0	0	0	0	0	0	0	0	0	0	0	0	0	0	0	0	0	0	0	0	0	0	NA	0.543543929	0.185082902
TCGA.D8.A27I	BRCA	deconstructSigs	0.168121992	0	0	0	0	0	0	0	0	0	0	0	0	0.113068521	0	0	0	0	0	0	0	0	0	0	NA	0.776560117	0.110371362
TCGA.D8.A27K	BRCA	deconstructSigs	0.207128412	0	0	0	0	0	0	0	0	0	0	0	0	0	0	0	0	0	0	0	0	0.072301306	0	0	NA	0.927698694	0
TCGA.D8.A27L	BRCA	deconstructSigs	0.180472148	0	0	0	0	0.103032107	0	0	0	0	0	0	0	0	0	0	0	0	0	0	0	0	0	0	NA	0.830521352	0.066446541
TCGA.D8.A27M	BRCA	deconstructSigs	0.137679715	0	0	0	0	0	0	0	0	0	0	0	0.242669706	0	0	0.075551696	0	0	0	0	0	0	0	0	NA	0.426746902	0.087514441
TCGA.D8.A27N	BRCA	deconstructSigs	0.145355741	0	0.207535524	0	0.062536503	0	0	0	0.060318766	0	0	0	0	0	0	0	0	0	0	0	0	0	0	0	NA	0.556552471	0.091753195
TCGA.D8.A27P	BRCA	deconstructSigs	0.219074513	0	0	0	0	0	0	0	0	0	0	0	0.282900336	0	0	0	0	0	0	0	0.068422056	0	0	0	NA	0.630575546	0
TCGA.D8.A27R	BRCA	deconstructSigs	0.299090184	0	0	0	0	0.204670012	0	0	0	0	0	0	0	0	0	0	0	0	0	0	0	0	0	0	NA	0.760262689	0
TCGA.D8.A27T	BRCA	deconstructSigs	0.439493662	0	0	0	0.813409435	0	0	0	0	0	0	0	0	0	0	0	0	0	0	0	0	0	0	0	NA	0.088153541	0.098437024
TCGA.D8.A27V	BRCA	deconstructSigs	0.124465482	0	0	0	0	0.125406107	0	0	0.128717668	0	0	0	0	0	0	0	0	0	0	0	0	0	0	0	NA	0.176520961	0.569355263
TCGA.D8.A27W	BRCA	deconstructSigs	0.287198866	0	0	0	0.225246469	0	0	0	0	0	0	0	0	0	0	0	0	0	0.13983955	0	0	0	0	0	NA	0.634913981	0
TCGA.E2.A105	BRCA	deconstructSigs	0.139488176	0	0	0	0	0	0	0	0	0	0	0	0	0	0	0	0	0	0.131572845	0	0	0	0	0	NA	0.803872736	0
TCGA.E2.A107	BRCA	deconstructSigs	0.158651958	0	0	0	0	0.070910305	0	0	0.141302704	0	0	0	0	0	0	0	0	0	0.139099812	0	0	0	0	0	NA	0.547737106	0.100950072
TCGA.E2.A109	BRCA	deconstructSigs	0.193590152	0	0.175996607	0	0	0	0	0	0	0	0	0	0.236238929	0	0	0	0	0	0	0	0	0	0	0	NA	0.532354235	0
TCGA.E2.A10A	BRCA	deconstructSigs	0.450738413	0	0	0	0	0	0	0	0	0	0	0	0	0	0	0	0.259379146	0	0	0	0.249975411	0	0.254883211	0	NA	0	0.189361937
TCGA.E2.A10B	BRCA	deconstructSigs	0.139437169	0	0	0	0	0	0	0	0	0	0	0	0.160186241	0	0	0	0	0	0	0	0	0	0	0	NA	0.370251203	0.414299413
TCGA.E2.A10C	BRCA	deconstructSigs	0.153980835	0	0	0	0	0.072732708	0	0	0.170923476	0	0	0	0	0	0	0	0	0	0	0	0	0	0	0	NA	0	0.756343816
TCGA.E2.A10E	BRCA	deconstructSigs	0.168917454	0	0	0	0	0	0	0	0	0	0	0	0	0	0	0	0	0	0	0	0	0	0	0	NA	1	0
TCGA.E2.A10F	BRCA	deconstructSigs	0.193683408	0	0	0	0.086658327	0	0	0	0	0	0	0	0	0	0	0	0	0	0	0	0	0	0	0	NA	0.793920887	0.082772754
TCGA.E2.A14N	BRCA	deconstructSigs	0.13451563	0.129542752	0.146988881	0	0	0.076221003	0	0	0	0	0	0	0.297033308	0	0.085478186	0	0	0	0	0	0	0	0	0	NA	0.136557143	0.128178704
TCGA.E2.A14P	BRCA	deconstructSigs	0.128665715	0	0	0	0	0.098691192	0	0	0.126518686	0	0	0	0	0	0	0	0	0	0	0	0	0	0	0	NA	0.509432692	0.191619644
TCGA.E2.A14Q	BRCA	deconstructSigs	0.287932263	0	0	0	0.635086144	0	0	0	0	0	0	0	0	0	0.067499631	0	0	0	0	0	0	0	0	0	NA	0.145491439	0.117561554
TCGA.E2.A14S	BRCA	deconstructSigs	0.264303681	0	0	0	0.854321548	0	0	0	0	0	0	0	0.080358484	0	0	0	0	0	0	0	0	0	0	0	NA	0.065319968	0
TCGA.E2.A14V	BRCA	deconstructSigs	0.180134468	0	0	0	0	0.071238056	0	0	0	0	0	0	0	0	0	0	0	0	0	0	0	0	0	0	NA	0.729615335	0.183658511
TCGA.E2.A14W	BRCA	deconstructSigs	0.127696606	0.520495832	0	0	0.218575467	0	0	0.074965229	0	0	0	0	0	0	0	0	0	0	0	0	0	0	0	0	NA	0	0.108321165
TCGA.E2.A14X	BRCA	deconstructSigs	0.201897292	0	0	0	0	0	0	0	0	0	0	0	0	0	0	0	0	0	0	0	0	0	0	0	NA	0.940908913	0
TCGA.E2.A14Y	BRCA	deconstructSigs	0.16213679	0	0	0	0	0	0	0	0	0	0	0	0	0	0	0	0	0	0	0	0	0	0	0	NA	0.482681692	0.411094242
TCGA.E2.A14Z	BRCA	deconstructSigs	0.166633627	0	0	0	0	0.105583944	0	0	0.210058019	0	0	0	0	0	0	0	0	0	0	0	0	0	0	0	NA	0.496621455	0.187736557
TCGA.E2.A150	BRCA	deconstructSigs	0.158505578	0.16371809	0	0	0	0	0	0	0.194471085	0	0	0	0	0	0	0	0	0	0.127377343	0	0	0	0	0	NA	0.411991322	0
TCGA.E2.A152	BRCA	deconstructSigs	0.243824214	0	0	0	0	0.080880355	0	0	0	0	0	0	0	0	0	0	0	0	0	0	0	0	0	0	NA	0.399144226	0.519975419
TCGA.E2.A153	BRCA	deconstructSigs	0.19172448	0	0	0	0	0	0	0	0	0	0	0	0	0	0	0	0	0	0	0	0	0	0	0	NA	1	0
TCGA.E2.A154	BRCA	deconstructSigs	0.262326977	0	0	0	0	0	0	0	0.325052688	0	0	0	0.261567814	0	0	0	0	0	0	0	0	0	0	0	NA	0.389422652	0
TCGA.E2.A155	BRCA	deconstructSigs	0.141426395	0	0	0	0	0	0	0	0.084998025	0	0	0	0	0	0	0	0	0	0	0	0	0	0	0	NA	0.767371428	0.111214186
TCGA.E2.A156	BRCA	deconstructSigs	0.32711331	0	0.076664477	0	0	0	0	0	0	0	0	0	0	0	0	0	0	0.167676454	0	0	0	0	0	0	NA	0.556641828	0.199017241
TCGA.E2.A158	BRCA	deconstructSigs	0.126462494	0.444203507	0	0	0	0	0	0	0	0	0	0	0	0	0	0	0	0	0	0	0	0	0	0	NA	0.509751268	0
TCGA.E2.A15A	BRCA	deconstructSigs	0.134424867	0	0	0	0	0	0	0	0	0	0	0	0	0	0.066962955	0.110229569	0	0	0	0	0	0	0	0	NA	0.771483568	0
TCGA.E2.A15C	BRCA	deconstructSigs	0.308850734	0	0	0	0.745692655	0.154592766	0	0	0	0	0	0	0	0	0	0	0	0	0	0	0	0	0	0	NA	0	0
TCGA.E2.A15E	BRCA	deconstructSigs	0.142631804	0	0	0	0	0	0	0	0	0	0	0	0	0	0	0	0	0	0	0	0	0	0	0	NA	0.983235011	0
TCGA.E2.A15H	BRCA	deconstructSigs	0.180606866	0	0	0	0	0	0	0	0	0	0	0	0	0	0	0	0	0	0	0	0	0	0	0	NA	0.966783963	0
TCGA.E2.A15J	BRCA	deconstructSigs	0.262432512	0	0	0	0.105181558	0	0	0	0	0	0	0	0.66498136	0	0	0	0	0	0	0	0	0	0	0	NA	0.229837081	0
TCGA.E2.A15K	BRCA	deconstructSigs	0.165559437	0	0	0	0	0.060134731	0	0	0.218773652	0	0	0	0.068413819	0	0	0	0	0	0	0	0	0	0	0	NA	0.652677798	0
TCGA.E2.A15L	BRCA	deconstructSigs	0.190250659	0	0	0	0	0	0	0	0	0	0	0	0	0	0	0	0	0	0	0	0	0	0	0	NA	1	0
TCGA.E2.A15M	BRCA	deconstructSigs	0.11892622	0	0	0	0	0	0	0	0	0	0	0	0.078448508	0	0	0	0	0	0	0	0	0	0	0	NA	0.631794187	0.233174642
TCGA.E2.A15O	BRCA	deconstructSigs	0.222916648	0	0	0	0	0	0	0	0	0	0	0	0	0	0	0	0	0	0	0	0	0	0	0	NA	0.986857296	0
TCGA.E2.A15R	BRCA	deconstructSigs	0.205575625	0	0	0	0	0.130526507	0	0	0	0	0	0	0	0	0	0	0	0	0	0	0	0	0	0	NA	0.869473493	0
TCGA.E2.A1AZ	BRCA	deconstructSigs	0.232465423	0	0	0	0	0.106077607	0	0	0	0	0	0	0	0	0	0	0	0	0	0	0.084569285	0	0	0	NA	0.460346289	0.255074343
TCGA.E2.A1B0	BRCA	deconstructSigs	0.198723304	0	0	0	0	0.066800271	0	0	0	0	0	0	0.101320599	0	0	0	0	0	0.095109289	0	0	0	0	0	NA	0.684930242	0
TCGA.E2.A1B4	BRCA	deconstructSigs	0.196706446	0	0	0	0	0.083916832	0	0	0	0	0	0	0.155214373	0.341060277	0	0	0	0	0	0	0	0	0	0	NA	0.275234504	0.144574014
TCGA.E2.A1BC	BRCA	deconstructSigs	0.242067104	0	0.086341629	0	0	0	0	0	0	0	0	0	0.693291532	0	0	0	0	0	0	0	0	0	0	0	NA	0.220366839	0
TCGA.E2.A1BD	BRCA	deconstructSigs	0.239119686	0	0	0	0	0	0	0	0	0	0	0	0	0	0	0	0	0	0	0	0	0	0	0	NA	1	0
TCGA.E2.A1IE	BRCA	deconstructSigs	0.24206502	0	0	0	0	0	0	0	0	0	0	0	0	0	0	0	0	0	0	0	0	0	0	0	NA	1	0
TCGA.E2.A1IG	BRCA	deconstructSigs	0.24170204	0	0	0	0	0	0	0	0	0	0	0	0	0.095498883	0	0	0	0	0	0	0	0	0	0	NA	0.867902999	0
TCGA.E2.A1IH	BRCA	deconstructSigs	0.150247028	0	0	0	0	0	0	0	0	0	0	0	0.089637668	0	0	0	0	0	0	0	0	0	0	0	NA	0.433218292	0.316463774
TCGA.E2.A1II	BRCA	deconstructSigs	0.294793542	0.283059171	0	0	0	0	0	0	0	0	0	0	0.061136904	0	0	0	0	0	0	0	0	0	0	0	NA	0.633626798	0
TCGA.E2.A1IJ	BRCA	deconstructSigs	0.349335264	0	0	0	0	0	0	0	0	0	0	0	0	0	0	0	0	0	0	0	0	0	0	0	NA	1	0
TCGA.E2.A1IK	BRCA	deconstructSigs	0.185935101	0	0	0	0	0	0	0	0	0	0	0	0	0	0	0	0	0	0.071265411	0	0	0	0	0	NA	0.912591669	0
TCGA.E2.A1IL	BRCA	deconstructSigs	0.26110224	0	0	0	0.690018975	0.093392407	0	0	0	0	0	0	0	0	0	0	0	0	0	0	0	0	0	0	NA	0.216588618	0
TCGA.E2.A1IN	BRCA	deconstructSigs	0.089357631	0	0	0	0	0	0	0	0	0	0	0	0	0	0	0	0	0	0	0	0	0	0	0	NA	0.30321217	0.69678783
TCGA.E2.A1IO	BRCA	deconstructSigs	0.502851618	0	0	0	0	0	0	0	0	0	0	0	0	0	0	0	0	0	0	0	0	0	0	0	NA	1	0
TCGA.E2.A1IU	BRCA	deconstructSigs	0.3026761	0	0	0	0	0	0	0	0	0	0	0	0	0	0	0.135948645	0	0	0.117793275	0	0	0	0	0	NA	0.400811265	0.26708497
TCGA.E2.A1L6	BRCA	deconstructSigs	0.315796826	0	0	0	0	0	0	0	0	0	0	0	0	0	0.072752421	0	0	0.198525597	0	0	0	0	0	0	NA	0.68761015	0
TCGA.E2.A1L7	BRCA	deconstructSigs	0.175040664	0.467834104	0	0	0	0	0	0	0	0	0	0	0	0	0.091467287	0	0	0	0	0	0	0	0	0	NA	0.395810509	0
TCGA.E2.A1L8	BRCA	deconstructSigs	0.225131549	0	0	0	0.072103143	0	0	0	0	0	0	0	0	0.609755203	0	0	0	0	0	0	0	0	0	0	NA	0	0.226406532
TCGA.E2.A1L9	BRCA	deconstructSigs	0.175340588	0	0	0	0	0	0	0	0	0	0	0	0	0	0	0.074530772	0	0	0	0	0	0	0	0	NA	0.913815277	0
TCGA.E2.A1LA	BRCA	deconstructSigs	0.149137335	0.368435175	0.072889651	0	0.103949095	0	0	0.134115068	0	0	0	0	0	0	0	0	0	0	0	0	0	0	0	0	NA	0.25214018	0
TCGA.E2.A1LB	BRCA	deconstructSigs	0.191695294	0	0	0	0	0	0	0	0.142313622	0	0	0	0	0	0	0	0	0	0	0	0	0	0	0	NA	0.619719756	0.227335703
TCGA.E2.A1LG	BRCA	deconstructSigs	0.166856279	0	0	0	0	0.129962557	0	0	0	0	0	0	0	0	0	0	0	0	0	0	0	0	0	0	NA	0.313793965	0.556243478
TCGA.E2.A1LH	BRCA	deconstructSigs	0.103132057	0.352311018	0	0	0	0	0	0	0	0	0	0	0	0	0	0	0	0	0.061811781	0	0	0	0	0	NA	0.335621941	0.160187723
TCGA.E2.A1LI	BRCA	deconstructSigs	0.397778638	0	0	0	0	0	0	0	0	0	0	0	0.081442278	0	0	0	0	0	0	0	0	0	0.181349597	0	NA	0.684673893	0
TCGA.E2.A1LK	BRCA	deconstructSigs	0.234605595	0	0	0	0	0	0	0	0	0	0	0	0	0	0	0	0	0	0	0	0	0	0	0	NA	1	0
TCGA.E2.A1LL	BRCA	deconstructSigs	0.239708246	0	0	0	0	0	0	0	0	0	0	0	0	0	0	0	0	0	0	0	0	0.212123899	0	0	NA	0.66231276	0.120949726
TCGA.E9.A1N3	BRCA	deconstructSigs	0.230444894	0	0	0	0	0	0.156867097	0	0	0	0	0	0	0	0	0	0	0	0	0	0	0	0	0	NA	0.760928465	0
TCGA.E9.A1N4	BRCA	deconstructSigs	0.245626393	0	0	0	0	0	0	0	0	0	0	0	0	0.236828362	0	0	0	0	0	0	0	0	0	0	NA	0.455998746	0.307172853
TCGA.E9.A1N5	BRCA	deconstructSigs	0.244931069	0	0	0	0	0	0	0	0	0	0	0	0	0.441411577	0	0	0	0.145127549	0	0	0	0	0	0	NA	0	0.413460874
TCGA.E9.A1N8	BRCA	deconstructSigs	0.223482008	0	0	0	0	0	0	0	0.224564711	0	0	0	0	0.246760579	0	0	0	0	0.071487542	0	0	0	0	0	NA	0	0.351835536
TCGA.E9.A1N9	BRCA	deconstructSigs	0.229814109	0	0.099802731	0	0.068792728	0	0.39699995	0	0	0	0	0	0	0	0	0	0	0.177996954	0	0	0	0	0	0	NA	0.11478492	0.096834188
TCGA.E9.A1NA	BRCA	deconstructSigs	0.150750976	0	0	0	0	0.117838856	0.191220211	0	0	0	0	0	0	0	0	0	0	0	0	0	0.095631631	0	0	0	NA	0.390738398	0.168915758
TCGA.E9.A1NC	BRCA	deconstructSigs	0.147944134	0	0.188829114	0	0.203426005	0	0	0	0.092629595	0	0	0	0.27418427	0	0	0	0	0	0	0	0	0	0	0	NA	0	0.110409964
TCGA.E9.A1ND	BRCA	deconstructSigs	0.120249025	0	0	0	0	0	0	0	0	0	0.121844455	0	0	0	0	0	0	0	0	0	0	0	0	0	NA	0.712157673	0.113569454
TCGA.E9.A1NE	BRCA	deconstructSigs	0.170876173	0.398742757	0	0	0	0.099168878	0	0	0	0	0	0	0.420887575	0	0	0	0	0	0	0	0	0	0	0	NA	0	0
TCGA.E9.A1NF	BRCA	deconstructSigs	0.19318144	0	0	0	0	0.072928191	0	0	0.079025957	0	0	0	0	0	0	0	0	0	0	0	0	0	0	0	NA	0.496701628	0.351344201
TCGA.E9.A1NG	BRCA	deconstructSigs	0.200182348	0	0.115652405	0	0	0	0	0	0	0	0	0	0	0	0	0	0	0	0	0	0	0	0	0	NA	0.844348296	0
TCGA.E9.A1NH	BRCA	deconstructSigs	0.178383012	0	0	0	0	0	0	0	0	0	0	0	0	0	0	0	0	0	0	0	0	0.337475563	0	0	NA	0.574143993	0
TCGA.E9.A1NI	BRCA	deconstructSigs	0.296876432	0	0	0	0	0	0	0	0	0	0.364574912	0	0	0	0	0	0	0	0.134020724	0	0	0	0	0	NA	0.352067098	0.099090609
TCGA.E9.A1R0	BRCA	deconstructSigs	0.215944426	0	0	0	0	0.104368607	0	0	0	0	0	0	0	0	0	0	0	0	0	0	0	0	0	0	NA	0.811186071	0.084445322
TCGA.E9.A1R2	BRCA	deconstructSigs	0.171949236	0.080956722	0	0	0	0	0	0	0	0	0	0	0	0	0	0	0	0	0.082253162	0	0	0	0	0	NA	0.693379053	0.143411062
TCGA.E9.A1R3	BRCA	deconstructSigs	0.201140967	0	0	0	0	0	0	0	0	0	0	0	0	0	0	0	0	0	0	0	0	0	0	0	NA	1	0
TCGA.E9.A1R4	BRCA	deconstructSigs	0.143573174	0	0	0	0	0	0	0	0.148197776	0	0	0	0	0	0	0	0	0	0	0	0	0	0	0	NA	0.26653002	0.526838935
TCGA.E9.A1R5	BRCA	deconstructSigs	0.326584351	0	0	0	0	0	0	0	0	0	0	0	0	0	0	0	0	0	0	0	0	0	0	0	NA	1	0
TCGA.E9.A1R6	BRCA	deconstructSigs	0.315439205	0	0	0	0	0	0	0	0	0	0	0	0	0	0	0	0	0	0	0	0	0	0	0	NA	1	0
TCGA.E9.A1R7	BRCA	deconstructSigs	0.152800059	0	0.105041413	0	0.204368308	0.086810194	0	0	0	0	0	0	0	0	0.081627123	0	0	0	0	0	0	0	0	0	NA	0.269217262	0.164152569
TCGA.E9.A1RA	BRCA	deconstructSigs	0.2097065	0	0	0	0	0	0	0	0	0	0	0	0	0	0	0	0	0	0	0	0	0	0	0	NA	0.875174244	0.122710885
TCGA.E9.A1RB	BRCA	deconstructSigs	0.140178328	0	0	0	0	0	0	0	0	0	0	0.102091593	0.111801065	0	0	0	0	0	0	0	0	0	0	0	NA	0.649374978	0
TCGA.E9.A1RC	BRCA	deconstructSigs	0.155127112	0	0	0	0	0	0	0	0	0	0	0	0.114512211	0	0	0	0	0	0	0	0	0	0	0	NA	0.885487789	0
TCGA.E9.A1RD	BRCA	deconstructSigs	0.204699241	0	0	0	0	0	0	0	0	0	0	0	0	0	0	0	0	0	0	0	0	0	0	0	NA	0.60534743	0.302273343
TCGA.E9.A1RE	BRCA	deconstructSigs	0.219886657	0	0	0	0	0	0	0	0	0	0	0	0	0	0	0	0	0	0	0	0	0	0	0	NA	0.937871967	0.062128033
TCGA.E9.A1RF	BRCA	deconstructSigs	0.098501517	0.352067145	0	0	0	0	0	0	0	0	0	0	0	0	0	0	0	0	0	0	0	0	0	0	NA	0.632257268	0
TCGA.E9.A1RG	BRCA	deconstructSigs	0.175466586	0	0	0	0	0	0	0	0	0	0	0	0	0.437543539	0	0	0	0	0	0	0	0	0	0	NA	0.538302669	0
TCGA.E9.A1RH	BRCA	deconstructSigs	0.100759123	0	0	0	0	0	0	0	0.124948615	0	0	0	0	0	0	0	0	0	0	0	0	0	0	0	NA	0.710003195	0.113407496
TCGA.E9.A1RI	BRCA	deconstructSigs	0.406718554	0	0	0	0	0	0	0	0	0	0	0	0	0	0	0	0	0	0	0	0	0	0	0	NA	1	0
TCGA.E9.A226	BRCA	deconstructSigs	0.207050524	0	0	0	0	0	0	0	0.175690403	0	0	0	0	0	0	0	0	0.085777153	0	0	0	0	0.068497698	0	NA	0.160053926	0.47273999
TCGA.E9.A227	BRCA	deconstructSigs	0.324466989	0	0	0	0	0.310972014	0	0	0	0	0	0	0	0	0	0	0	0.170019575	0	0	0	0	0	0	NA	0.514959776	0
TCGA.E9.A228	BRCA	deconstructSigs	0.155888792	0	0	0	0	0	0	0	0	0	0	0	0	0	0	0	0	0	0	0	0	0	0	0	NA	0.882274611	0.117725389
TCGA.E9.A229	BRCA	deconstructSigs	0.185520469	0	0	0	0.135913399	0	0	0	0	0	0	0	0.116143666	0	0	0	0	0	0	0	0	0	0	0	NA	0.69529926	0
TCGA.E9.A22A	BRCA	deconstructSigs	0.18676199	0	0	0	0	0	0	0.071265648	0	0	0	0	0	0	0	0	0	0	0	0	0	0	0.099541642	0	NA	0.503270725	0.276867523
TCGA.E9.A22B	BRCA	deconstructSigs	0.134660924	0	0	0	0	0	0	0	0	0	0	0	0	0	0	0	0	0	0	0	0	0	0	0	NA	0.835286829	0.118319937
TCGA.E9.A22D	BRCA	deconstructSigs	0.242425634	0	0	0	0	0	0	0	0	0	0	0	0	0	0	0	0	0	0	0	0	0	0	0	NA	1	0
TCGA.E9.A22E	BRCA	deconstructSigs	0.156637156	0	0.210152306	0	0	0	0	0	0	0	0	0	0	0	0	0	0	0	0	0	0	0	0	0.367860984	NA	0.224525383	0.142115295
TCGA.E9.A22G	BRCA	deconstructSigs	0.130209731	0	0.079906489	0	0	0	0	0	0.060731081	0	0	0	0	0.536856741	0	0	0	0	0.140046115	0	0	0	0	0	NA	0.125924769	0
TCGA.E9.A22H	BRCA	deconstructSigs	0.252489209	0	0	0	0	0	0	0	0	0	0	0	0	0	0	0	0	0	0	0	0	0	0	0	NA	1	0
TCGA.E9.A243	BRCA	deconstructSigs	0.180983253	0	0	0	0	0	0	0	0	0	0	0	0	0	0	0	0	0	0	0	0	0	0	0	NA	0.827643891	0.113813181
TCGA.E9.A244	BRCA	deconstructSigs	0.12588608	0.211287375	0.137193232	0	0.231666272	0	0	0	0	0	0	0	0	0	0	0	0	0	0	0	0	0	0	0	NA	0.374836049	0
TCGA.E9.A245	BRCA	deconstructSigs	0.357783343	0	0.095282701	0	0	0	0.33371864	0	0	0.101320841	0	0	0	0	0	0	0	0	0.106240816	0	0	0.088104395	0.275332608	0	NA	0	0
TCGA.E9.A247	BRCA	deconstructSigs	0.202913294	0	0	0	0	0	0	0	0	0	0	0	0	0	0	0	0	0	0	0	0	0	0	0	NA	1	0
TCGA.E9.A248	BRCA	deconstructSigs	0.298447238	0	0	0	0	0	0	0	0	0	0	0	0.359539621	0	0	0	0	0	0	0	0	0	0	0	NA	0.640460379	0
TCGA.E9.A249	BRCA	deconstructSigs	0.318912971	0	0.083603108	0	0	0	0	0	0	0	0	0	0.113243493	0	0	0	0	0	0	0	0	0	0	0	NA	0.682660526	0.120492872
TCGA.E9.A24A	BRCA	deconstructSigs	0.213917082	0	0	0	0	0	0	0	0.286278724	0	0	0	0	0	0	0	0	0	0	0	0	0	0	0	NA	0.713721276	0
TCGA.E9.A295	BRCA	deconstructSigs	0.122863282	0	0	0	0	0	0	0	0.061622332	0	0	0	0	0	0	0.216303567	0	0	0	0	0	0	0	0	NA	0.704942057	0
TCGA.EW.A1IW	BRCA	deconstructSigs	0.147553543	0	0	0	0	0	0	0	0	0	0	0	0	0	0	0	0	0	0	0	0	0	0	0	NA	0.577649805	0.416322391
TCGA.EW.A1IX	BRCA	deconstructSigs	0.299217478	0	0	0	0	0	0	0	0	0	0	0.209069782	0	0	0	0.071721385	0	0	0	0	0	0	0	0	NA	0	0.694543235
TCGA.EW.A1IY	BRCA	deconstructSigs	0.216361205	0	0	0	0	0.131525511	0	0	0	0	0	0	0	0	0	0	0	0	0.213926027	0	0	0	0	0	NA	0.240835855	0.363748279
TCGA.EW.A1IZ	BRCA	deconstructSigs	0.119842919	0	0	0	0	0	0	0	0	0	0	0	0	0	0	0	0	0	0	0	0	0	0	0	NA	0.980459101	0
TCGA.EW.A1J1	BRCA	deconstructSigs	0.209569385	0	0	0	0	0	0	0	0	0	0	0	0	0	0	0	0	0	0	0	0	0	0	0	NA	0.92170133	0
TCGA.EW.A1J2	BRCA	deconstructSigs	0.288194588	0	0	0	0	0.162249241	0	0	0	0	0	0	0	0	0	0	0	0	0	0	0	0	0	0	NA	0.80181565	0
TCGA.EW.A1J3	BRCA	deconstructSigs	0.19702578	0	0	0	0	0	0	0	0	0	0.084548231	0	0.246219819	0	0	0	0	0	0	0	0	0	0.172994054	0	NA	0.403588622	0
TCGA.EW.A1J5	BRCA	deconstructSigs	0.122337975	0	0	0	0	0	0	0	0	0	0	0	0	0	0	0	0	0	0	0	0	0	0	0	NA	0	0.952596523
TCGA.EW.A1J6	BRCA	deconstructSigs	0.153712064	0	0	0	0	0	0	0	0	0	0	0	0	0	0	0	0	0	0	0	0	0	0	0	NA	1	0
TCGA.EW.A1OV	BRCA	deconstructSigs	0.182359583	0	0	0	0	0.136536305	0	0	0	0	0	0	0	0	0	0	0	0	0	0	0	0	0	0	NA	0.125482059	0.737981636
TCGA.EW.A1OX	BRCA	deconstructSigs	0.412467896	0	0	0	0	0	0	0	0	0	0	0	0	0.68243424	0	0	0	0	0	0	0	0	0	0	NA	0.298403072	0
TCGA.EW.A1OY	BRCA	deconstructSigs	0.132739133	0	0	0	0	0	0	0	0	0	0	0	0	0	0	0	0	0	0	0	0	0	0	0	NA	0.944323908	0
TCGA.EW.A1OZ	BRCA	deconstructSigs	0.177235853	0	0	0	0.091186818	0	0	0	0.107293274	0	0	0	0	0	0	0	0	0	0	0	0	0	0	0	NA	0.636293981	0.130542009
TCGA.EW.A1P0	BRCA	deconstructSigs	0.244484579	0	0	0	0	0	0.299353729	0	0	0	0	0	0	0	0	0	0.160420537	0	0.067143387	0	0	0	0	0	NA	0.43439801	0
TCGA.EW.A1P1	BRCA	deconstructSigs	0.656640073	0	0	0	0	0	0	0	0	0	0	0	1	0	0	0	0	0	0	0	0	0	0	0	NA	0	0
TCGA.EW.A1P3	BRCA	deconstructSigs	0.390378581	0	0	0	0.134940936	0.244170333	0	0	0	0	0	0	0	0.101074074	0	0	0	0	0	0	0	0	0	0	NA	0.439112862	0.080701796
TCGA.EW.A1P4	BRCA	deconstructSigs	0.187485768	0.463948851	0	0	0	0	0	0	0	0	0	0	0	0	0	0	0	0	0	0	0	0	0	0	NA	0.456814494	0
TCGA.EW.A1P5	BRCA	deconstructSigs	0.432289059	0	0	0	0	0	0	0	0	0	0	0	0.791953365	0	0	0	0	0	0	0	0	0	0	0	NA	0.208046635	0
TCGA.EW.A1P6	BRCA	deconstructSigs	0.294237978	0	0	0	0	0.068526412	0	0	0	0	0	0	0	0.931473588	0	0	0	0	0	0	0	0	0	0	NA	0	0
TCGA.EW.A1P8	BRCA	deconstructSigs	0.17600887	0	0	0	0	0.074142124	0	0	0	0	0	0	0.230134793	0	0	0	0	0	0	0	0	0	0	0	NA	0.695723083	0
TCGA.EW.A1PA	BRCA	deconstructSigs	0.241531827	0	0	0	0	0	0	0	0.194991686	0	0	0	0	0	0	0	0	0	0	0.105843468	0	0	0	0	NA	0.533421963	0.165742883
TCGA.EW.A1PB	BRCA	deconstructSigs	0.11042815	0	0	0	0	0	0	0	0	0	0	0	0	0	0	0	0	0	0	0	0	0	0	0.327735745	NA	0.12319812	0.410575011
TCGA.EW.A1PD	BRCA	deconstructSigs	0.139292964	0.06846819	0.09655201	0	0	0.156770901	0	0	0	0	0	0	0	0.156578418	0	0	0	0	0	0	0	0	0	0.297229631	NA	0	0.134766292
TCGA.EW.A1PE	BRCA	deconstructSigs	0.262389864	0	0.158668641	0	0	0	0	0.105712254	0	0	0	0	0.451918861	0	0	0	0	0	0	0	0	0.071321522	0	0	NA	0	0.173082132
TCGA.EW.A1PH	BRCA	deconstructSigs	0.171677284	0	0	0	0	0	0	0	0.122756312	0	0	0	0.15328671	0	0	0	0	0	0	0	0	0	0	0	NA	0.635185859	0.065799931
TCGA.EW.A2FS	BRCA	deconstructSigs	0.353227099	0	0	0	0	0	0	0	0	0	0	0	0	0	0	0	0	0	0	0	0	0	0	0	NA	1	0
TCGA.EW.A2FV	BRCA	deconstructSigs	0.324240031	0	0	0	0	0.107763145	0	0	0	0	0	0	0	0	0	0	0	0	0	0	0	0	0	0	NA	0.892236855	0
TCGA.EW.A2FW	BRCA	deconstructSigs	0.196546905	0	0	0	0	0	0	0	0	0	0	0	0	0	0	0	0	0	0	0	0	0	0	0	NA	0.774653888	0.137408571
TCGA.GI.A2C8	BRCA	deconstructSigs	0.126984969	0	0	0	0	0	0.136037347	0	0	0	0	0	0.096691213	0	0	0	0	0	0	0	0	0	0	0	NA	0.590625784	0.132007872
TCGA.GM.A2DC	BRCA	deconstructSigs	0.256658625	0	0	0	0	0	0	0	0	0	0	0	0	0	0	0	0	0	0	0	0	0	0	0	NA	1	0
TCGA.AC.A2QI	BRCA	deconstructSigs	0.258786978	0	0	0	0	0.167513173	0	0	0	0	0	0	0	0	0	0	0	0	0	0	0	0	0	0	NA	0.515968408	0.316518418
TCGA.AR.A2LN	BRCA	deconstructSigs	0.196870958	0	0	0	0	0.446973734	0	0	0	0	0	0	0	0	0	0	0	0	0	0	0	0	0	0	NA	0.462546065	0.090480201
TCGA.GM.A2DD	BRCA	deconstructSigs	0.141330648	0	0.062866728	0	0	0.069054656	0	0	0	0	0	0	0.131919526	0	0	0	0	0	0.188355199	0	0	0	0	0	NA	0.363181217	0.091123478
TCGA.BH.A0HY	BRCA	deconstructSigs	0.128550338	0	0	0	0	0	0	0	0.146310752	0	0	0	0	0.103714574	0	0	0	0	0	0	0	0	0	0	NA	0.672457001	0
TCGA.E2.A573	BRCA	deconstructSigs	0.174782223	0.171770722	0	0	0	0	0	0	0.070866316	0	0	0	0.299259114	0	0	0	0	0	0.098674997	0	0	0	0	0	NA	0.359428852	0
TCGA.AC.A5XS	BRCA	deconstructSigs	0.153712862	0	0	0	0	0.119557472	0	0	0.173703219	0	0	0	0	0	0	0	0	0	0	0	0	0	0	0	NA	0	0.631298479
TCGA.LL.A5YL	BRCA	deconstructSigs	0.177476851	0	0	0	0	0.155375568	0	0	0	0	0	0	0	0	0	0	0	0	0	0	0	0	0	0	NA	0.626902819	0.217721613
TCGA.A7.A5ZX	BRCA	deconstructSigs	0.183486487	0	0	0	0	0	0	0	0	0	0	0	0.159382818	0.096343555	0	0	0	0	0	0	0	0	0	0	NA	0.571572016	0.10102546
TCGA.E2.A574	BRCA	deconstructSigs	0.138855491	0	0	0	0	0.175965652	0	0	0	0	0	0	0	0	0	0	0	0	0	0	0	0	0	0	NA	0.588250072	0.207666375
TCGA.AC.A62X	BRCA	deconstructSigs	0.211405603	0	0	0	0	0	0	0	0	0	0	0	0	0	0	0	0	0	0	0	0	0	0	0	NA	1	0
TCGA.OL.A66H	BRCA	deconstructSigs	0.309738562	0	0.066954067	0.384283891	0.153106424	0.089004253	0	0	0	0	0	0	0	0	0	0	0	0	0	0	0	0	0.280630424	0	NA	0	0
TCGA.E2.A56Z	BRCA	deconstructSigs	0.231078315	0	0	0	0	0	0	0	0	0	0	0	0	0	0	0	0	0	0	0	0	0	0	0	NA	1	0
TCGA.E2.A570	BRCA	deconstructSigs	0.243092868	0	0	0	0.625174671	0.196181187	0	0	0	0	0	0	0.079694229	0	0	0	0	0	0	0	0	0	0.098949913	0	NA	0	0
TCGA.OL.A66I	BRCA	deconstructSigs	0.228927448	0	0	0	0	0.066804073	0	0	0	0	0	0	0	0	0	0	0	0	0	0	0	0	0	0	NA	0.902648383	0
TCGA.OL.A66K	BRCA	deconstructSigs	0.296100667	0	0	0	0.355097164	0	0	0	0	0	0	0	0.525182274	0	0	0	0	0	0	0	0	0	0	0	NA	0.119720562	0
TCGA.OL.A66J	BRCA	deconstructSigs	0.170242989	0	0	0	0	0	0	0	0	0	0	0	0	0	0	0	0	0	0	0	0	0	0	0	NA	1	0
TCGA.AC.A62Y	BRCA	deconstructSigs	0.184717335	0	0	0	0	0	0	0	0	0	0	0	0	0	0	0	0	0	0	0	0	0	0	0	NA	0.840126902	0.159873098
TCGA.A7.A3IY	BRCA	deconstructSigs	0.174734187	0	0	0	0	0	0	0	0	0	0	0	0	0	0	0	0	0	0	0	0	0	0	0	NA	0.948315939	0
TCGA.EW.A2FR	BRCA	deconstructSigs	0.174378381	0	0	0	0	0	0	0	0	0	0	0	0	0	0	0	0	0	0	0	0	0	0	0	NA	0.809137542	0.190862458
TCGA.GM.A3NY	BRCA	deconstructSigs	0.124019195	0	0	0	0	0	0	0	0	0	0	0	0	0	0	0	0	0	0	0	0	0	0	0	NA	0.898062996	0
TCGA.EW.A1PC	BRCA	deconstructSigs	0.09487721	0	0	0	0.070930058	0	0	0	0	0	0	0	0	0	0.161250098	0	0	0	0	0	0	0	0	0	NA	0.523573982	0.191672704
TCGA.A7.A2KD	BRCA	deconstructSigs	0.169252917	0	0	0	0.25123518	0.109285207	0	0	0.093693078	0	0	0	0	0	0	0	0	0	0	0	0	0	0	0	NA	0.545786536	0
TCGA.AC.A3OD	BRCA	deconstructSigs	0.153187103	0	0.061917607	0	0	0	0	0	0	0	0	0.083844057	0	0	0	0.112195668	0	0	0	0	0	0	0	0.172549027	NA	0.488501783	0
TCGA.AC.A2BK	BRCA	deconstructSigs	0.144642401	0.154063832	0.240963039	0	0.120043086	0	0	0	0	0	0	0	0.089877005	0	0	0	0	0	0	0	0	0	0	0	NA	0.395053017	0
TCGA.GI.A2C9	BRCA	deconstructSigs	0.10877773	0.374090799	0	0	0	0	0	0	0	0	0	0	0.076195293	0	0	0	0	0	0	0	0	0	0.1664983	0	NA	0.357931351	0
TCGA.C8.A3M7	BRCA	deconstructSigs	0.151890401	0	0	0	0	0.078127663	0	0	0	0	0	0	0	0	0	0	0	0	0	0	0	0	0	0	NA	0.495769252	0.426103061
TCGA.B6.A0I1	BRCA	deconstructSigs	0.243621808	0	0	0	0	0	0	0	0	0	0	0	0	0	0	0	0	0	0	0	0	0	0	0	NA	1	0
TCGA.AC.A2BM	BRCA	deconstructSigs	0.299651121	0	0.211374054	0	0	0	0	0	0	0	0	0	0	0.288067108	0.094203886	0	0	0	0	0	0	0	0	0	NA	0.406354916	0
TCGA.A7.A425	BRCA	deconstructSigs	0.233921311	0	0	0	0	0	0	0	0	0	0	0	0	0	0	0	0	0	0	0	0	0	0	0	NA	0.92807186	0
TCGA.A7.A426	BRCA	deconstructSigs	0.217888502	0	0	0	0	0	0	0	0	0	0	0	0	0	0	0.123888348	0	0	0	0	0	0	0	0	NA	0.81965294	0
TCGA.LL.A440	BRCA	deconstructSigs	0.378489293	0	0.931679636	0	0	0	0	0.068320364	0	0	0	0	0	0	0	0	0	0	0	0	0	0	0	0	NA	0	0
TCGA.BH.A42U	BRCA	deconstructSigs	0.446957686	0	0	0	0	0	0	0	0	0	0	0	0	0	0	0.065281425	0	0	0	0	0	0	0	0	NA	0.549673525	0.38504505
TCGA.B6.A409	BRCA	deconstructSigs	0.209653016	0	0	0	0	0.133546406	0	0	0	0	0	0	0	0	0	0	0	0	0	0	0	0	0	0	NA	0.866453594	0
TCGA.EW.A423	BRCA	deconstructSigs	0.119224633	0	0	0	0	0	0	0	0	0	0	0	0	0	0	0	0	0	0	0	0	0	0	0	NA	0.970220487	0
TCGA.EW.A3E8	BRCA	deconstructSigs	0.269502715	0	0	0	0	0.207273053	0	0	0	0	0	0	0	0	0	0	0	0	0	0	0	0	0	0	NA	0.42402177	0.368705162
TCGA.BH.A42V	BRCA	deconstructSigs	0.158354285	0	0	0	0	0.125275661	0	0	0.147363657	0	0	0	0	0	0	0	0	0	0	0	0	0	0	0	NA	0.472525815	0.254834867
TCGA.GM.A3XG	BRCA	deconstructSigs	0.934796534	0	0	0	0	0	0	0	0	0	0	0	0	0	0	0	0	0	0	0	0	1	0	0	NA	0	0
TCGA.B6.A408	BRCA	deconstructSigs	0.165908247	0	0	0	0	0	0	0	0	0	0	0	0	0	0	0	0	0	0	0.14025482	0	0	0	0	NA	0.815869891	0
TCGA.D8.A3Z5	BRCA	deconstructSigs	0.26979378	0	0	0	0	0	0	0	0	0	0	0	0.601045553	0	0	0	0	0	0	0.226509007	0	0	0	0	NA	0.145735652	0
TCGA.BH.A42T	BRCA	deconstructSigs	0.162851143	0	0	0	0	0	0	0	0	0	0	0	0	0	0	0	0	0	0	0	0	0	0	0	NA	1	0
TCGA.A2.A4S2	BRCA	deconstructSigs	0.179040027	0	0	0	0	0	0	0	0	0	0	0	0.13411066	0.189384363	0	0	0	0	0	0	0	0	0	0	NA	0.61346387	0.063041108
TCGA.LL.A50Y	BRCA	deconstructSigs	0.195538043	0	0	0	0	0	0	0	0	0	0	0	0	0	0	0	0	0	0.239129077	0	0	0	0	0	NA	0.689081765	0
TCGA.E9.A5FL	BRCA	deconstructSigs	0.121850653	0	0.172124675	0	0.092696074	0	0	0.102004463	0	0	0	0	0	0	0	0	0	0	0	0	0	0	0	0	NA	0.41533704	0.173269598
TCGA.PE.A5DD	BRCA	deconstructSigs	0.227201464	0	0	0	0.212494307	0.162537996	0	0	0	0	0	0	0	0	0	0	0	0	0	0	0	0	0	0	NA	0.355946885	0.242763309
TCGA.BH.A5IZ	BRCA	deconstructSigs	0.113500412	0.129437678	0	0	0	0	0	0	0	0	0	0	0	0	0	0	0	0	0	0	0.06680323	0	0	0	NA	0.706756545	0
TCGA.HN.A2OB	BRCA	deconstructSigs	0.360340522	0	0	0	0	0	0	0	0	0	0	0	0	0	0.111426094	0	0	0	0	0	0	0	0	0	NA	0.683304477	0.148469604
TCGA.PE.A5DE	BRCA	deconstructSigs	0.191119389	0	0	0	0	0.140828438	0	0	0	0	0	0	0	0	0	0	0	0	0	0	0	0	0	0	NA	0.190879678	0.668291885
TCGA.A7.A56D	BRCA	deconstructSigs	0.099167145	0	0	0	0	0	0	0	0.077403264	0	0	0	0	0	0	0	0	0	0	0	0	0	0	0	NA	0.390778098	0.514322572
TCGA.OK.A5Q2	BRCA	deconstructSigs	0.272380636	0	0	0	0	0	0	0	0	0	0	0	0	0	0	0	0	0	0	0	0	0	0	0	NA	1	0
TCGA.AC.A5EI	BRCA	deconstructSigs	0.176822025	0	0	0	0.143524569	0.073155799	0	0	0	0	0	0	0	0	0	0	0	0	0	0	0	0	0	0	NA	0.611075936	0.161474784
TCGA.OL.A5D6	BRCA	deconstructSigs	0.182211183	0	0	0	0	0	0	0	0	0	0	0	0	0	0	0	0	0	0	0	0	0	0	0	NA	1	0
TCGA.PE.A5DC	BRCA	deconstructSigs	0.12258039	0	0.153617083	0	0.064176004	0	0	0	0	0	0	0	0	0	0	0	0	0	0	0	0	0	0	0	NA	0.556459095	0.074765779
TCGA.AR.A5QM	BRCA	deconstructSigs	0.203254653	0	0	0	0.466647836	0	0	0	0	0	0	0	0	0	0	0	0	0	0	0	0	0	0	0	NA	0.51204939	0
TCGA.OL.A5D7	BRCA	deconstructSigs	0.12867925	0.111240426	0	0	0.125793404	0	0	0	0	0	0	0	0	0	0	0	0	0	0	0	0	0	0	0	NA	0.514038588	0.113291249
TCGA.E9.A5FK	BRCA	deconstructSigs	0.215313907	0	0	0	0	0	0	0.206225258	0	0	0	0	0.142701529	0	0	0	0	0	0	0	0	0	0	0	NA	0.651073213	0
TCGA.OL.A5D8	BRCA	deconstructSigs	0.207920179	0	0	0	0	0	0	0	0	0	0	0	0.175781049	0	0.074639221	0	0	0	0	0	0	0	0	0	NA	0.644941718	0.104638012
TCGA.BH.A5J0	BRCA	deconstructSigs	0.193553294	0	0	0	0	0.08332668	0	0	0	0	0	0	0	0	0	0	0	0	0	0	0	0	0	0	NA	0.575646393	0.341026927
TCGA.OL.A5DA	BRCA	deconstructSigs	0.19862738	0	0	0	0.103416355	0.273739463	0	0	0.236438635	0	0	0	0	0	0	0	0	0	0	0	0	0	0	0	NA	0.19090622	0.195499311
TCGA.A7.A4SA	BRCA	deconstructSigs	0.109971343	0.154363568	0	0	0	0	0	0	0	0	0	0	0	0.183213875	0	0	0	0	0	0	0.060737975	0	0	0	NA	0.388657214	0.213027339
TCGA.A7.A4SD	BRCA	deconstructSigs	0.154372691	0	0	0	0	0	0	0	0	0	0	0	0	0	0	0	0	0	0	0	0	0	0	0	NA	1	0
TCGA.A7.A4SC	BRCA	deconstructSigs	0.172061114	0	0	0	0.060889693	0	0	0	0	0	0	0	0	0	0	0	0	0	0	0	0	0	0	0	NA	0.939110307	0
TCGA.A7.A4SE	BRCA	deconstructSigs	0.117861026	0.236854502	0.128255342	0	0	0	0	0	0	0	0	0	0	0	0	0	0	0	0.121378558	0	0	0	0	0	NA	0.298690113	0.197239507
TCGA.OL.A5S0	BRCA	deconstructSigs	0.340607307	0	0	0	0.697493061	0	0	0	0	0	0	0	0	0.081620534	0	0	0	0	0	0	0	0	0	0	NA	0.149951051	0.070935354
TCGA.LL.A5YP	BRCA	deconstructSigs	0.13996555	0	0	0	0	0	0	0	0	0	0	0	0	0	0	0	0.115865455	0	0	0	0	0	0.086800301	0	NA	0.611527302	0.073010514
TCGA.E9.A5UO	BRCA	deconstructSigs	0.277917662	0	0	0	0	0	0	0	0	0	0	0	0.481297487	0	0	0	0	0	0	0	0	0	0	0	NA	0.475899955	0
TCGA.AR.A5QP	BRCA	deconstructSigs	0.252239211	0	0	0	0.096129447	0.124556902	0	0	0	0	0	0	0.14698627	0	0	0	0	0	0	0	0	0	0	0	NA	0.453593033	0.125837882
TCGA.LL.A5YN	BRCA	deconstructSigs	0.235350499	0	0	0	0	0.404760139	0	0	0	0	0	0	0	0	0	0	0	0	0.392428337	0	0	0	0	0	NA	0.166393663	0
TCGA.A7.A5ZV	BRCA	deconstructSigs	0.104550471	0.316788889	0.106711433	0	0	0	0	0	0	0	0	0	0	0	0	0	0	0	0.070529189	0	0	0	0	0	NA	0.411951489	0.063104426
TCGA.E9.A5UP	BRCA	deconstructSigs	0.21327727	0	0	0	0	0	0	0	0	0	0	0	0.31308468	0	0	0	0	0	0	0	0	0	0	0	NA	0.68691532	0
TCGA.OL.A5RU	BRCA	deconstructSigs	0.17796409	0	0	0	0	0.222868051	0	0	0	0	0	0	0	0	0	0	0	0	0	0	0	0	0	0	NA	0.750658867	0
TCGA.AC.A5EH	BRCA	deconstructSigs	0.09000217	0.23032432	0.097077108	0	0.175319867	0	0	0	0	0	0	0	0	0	0	0	0	0	0	0	0	0	0	0	NA	0.342579135	0.101818642
TCGA.GM.A5PV	BRCA	deconstructSigs	0.239907235	0	0	0	0	0	0	0	0	0	0	0	0	0	0	0	0	0	0	0	0	0	0	0	NA	0.774103612	0.192088293
TCGA.OL.A5RV	BRCA	deconstructSigs	0.266422654	0	0	0	0	0	0	0	0	0	0	0	0.066278561	0	0	0	0	0	0	0	0	0	0	0	NA	0.933721439	0
TCGA.AC.A5XU	BRCA	deconstructSigs	0.13219574	0	0	0	0	0	0	0	0	0	0	0	0	0	0	0	0	0	0	0	0	0	0	0	NA	1	0
TCGA.GM.A5PX	BRCA	deconstructSigs	0.199495496	0	0	0	0.099520313	0	0	0	0	0	0	0	0	0	0	0	0	0	0	0	0	0	0.073424352	0	NA	0.827055335	0
TCGA.OL.A5RW	BRCA	deconstructSigs	0.110454304	0.335624501	0	0	0	0.06708088	0	0	0	0	0	0	0	0	0	0	0	0	0.065894339	0	0	0	0	0	NA	0.138613106	0.36808407
TCGA.AR.A5QN	BRCA	deconstructSigs	0.202925164	0	0	0	0	0	0	0	0.082481136	0	0	0	0.438252856	0	0	0	0	0	0	0	0	0	0	0	NA	0.434951738	0
TCGA.LL.A5YM	BRCA	deconstructSigs	0.173014666	0	0	0	0	0.173731006	0	0	0	0	0	0	0	0	0	0	0	0	0	0	0	0	0	0	NA	0.811321427	0
TCGA.OL.A5RX	BRCA	deconstructSigs	0.172609787	0	0	0	0	0	0	0	0	0	0	0	0.238932248	0	0	0	0	0	0	0	0	0	0	0	NA	0.707167785	0
TCGA.AR.A5QQ	BRCA	deconstructSigs	0.154877678	0.110398541	0	0.307887494	0	0	0	0	0	0	0	0	0	0	0	0	0	0	0.092945118	0	0.062266922	0.069651545	0	0	NA	0.194031954	0.111701379
TCGA.OL.A5RZ	BRCA	deconstructSigs	0.132886552	0	0	0	0	0	0	0	0.135511912	0	0	0	0	0	0	0	0	0	0	0	0	0	0	0	NA	0.850419179	0
TCGA.JL.A3YW	BRCA	deconstructSigs	0.159847635	0	0.244281724	0	0.175564901	0	0	0	0	0	0	0	0	0	0.074697296	0	0	0	0	0	0	0	0	0	NA	0.478685361	0
TCGA.B6.A401	BRCA	deconstructSigs	0.224923009	0	0	0	0	0	0	0	0	0	0	0	0.160855561	0	0	0	0	0	0	0	0	0	0	0	NA	0.80572352	0
TCGA.A2.A3XX	BRCA	deconstructSigs	0.24712249	0	0	0	0	0	0	0	0	0	0	0	0.352361464	0	0	0	0	0	0	0	0	0	0	0	NA	0.603518882	0
TCGA.B6.A400	BRCA	deconstructSigs	0.12158505	0.247908023	0.287620041	0	0	0	0	0	0	0	0	0	0	0	0	0	0	0	0	0	0	0	0	0	NA	0.34758349	0
TCGA.B6.A402	BRCA	deconstructSigs	0.141024866	0	0	0	0	0	0	0	0	0	0	0	0.31977835	0	0	0	0	0	0	0	0	0	0	0	NA	0.610759299	0
TCGA.A2.A3XZ	BRCA	deconstructSigs	0.169768396	0	0	0	0	0	0	0	0.202455735	0	0	0	0	0	0	0	0	0	0	0	0	0	0	0	NA	0.569721388	0.209449822
TCGA.B6.A40B	BRCA	deconstructSigs	0.143092621	0	0	0	0.337860978	0.091141541	0	0	0	0	0	0	0	0	0	0	0	0	0	0	0	0	0	0	NA	0.270167058	0.19670512
TCGA.A2.A3Y0	BRCA	deconstructSigs	0.098148924	0.436194813	0	0	0.116647385	0	0	0	0	0	0	0	0	0	0	0	0	0	0	0	0	0	0	0	NA	0.324494645	0.077604757
TCGA.B6.A40C	BRCA	deconstructSigs	0.167656156	0	0	0	0.172866317	0	0	0	0	0	0	0	0	0	0	0	0	0	0	0	0	0	0	0	NA	0.827133683	0
TCGA.D8.A3Z6	BRCA	deconstructSigs	0.228539346	0	0	0	0.333024531	0	0	0	0.159281712	0	0	0	0	0	0	0	0	0	0	0	0	0	0	0	NA	0.295710666	0.183388375
TCGA.C8.A132	BRCA	deconstructSigs	0.167939686	0	0	0	0	0	0	0	0	0	0	0	0	0.364954206	0	0	0	0	0	0	0	0	0	0	NA	0.412596212	0.191205709
TCGA.C8.A138	BRCA	deconstructSigs	0.133413043	0	0	0	0	0.149206743	0	0	0.181965571	0	0	0	0	0	0	0	0	0	0	0	0	0	0	0	NA	0.586200442	0
TCGA.E2.A14T	BRCA	deconstructSigs	0.153152059	0	0	0	0	0	0	0	0	0	0	0	0	0	0	0	0	0	0	0	0	0	0	0	NA	0.986718613	0
TCGA.E2.A14R	BRCA	deconstructSigs	0.160479803	0.416288371	0	0	0	0	0	0	0	0	0	0	0	0	0	0	0	0.074006123	0	0	0	0	0.064487948	0	NA	0.343238575	0
TCGA.E2.A15P	BRCA	deconstructSigs	0.205050069	0	0	0	0	0	0	0	0	0	0	0	0	0	0	0	0	0	0	0	0	0.066017868	0	0	NA	0.905047133	0
TCGA.E2.A15T	BRCA	deconstructSigs	0.225063021	0	0	0	0	0	0	0	0	0	0	0	0	0	0	0	0	0	0	0	0	0	0	0	NA	1	0
TCGA.E2.A159	BRCA	deconstructSigs	0.120895898	0	0.108393596	0	0	0.099221472	0	0	0	0	0	0	0	0	0	0	0	0	0	0	0	0	0	0	NA	0.193008596	0.599376336
TCGA.C8.A12O	BRCA	deconstructSigs	0.182534036	0	0	0	0	0	0	0	0	0	0	0	0	0	0	0	0	0	0	0	0	0	0	0	NA	0.954521572	0
TCGA.D8.A13Y	BRCA	deconstructSigs	0.096618501	0	0	0	0	0.066516183	0	0	0.068958608	0	0	0	0	0	0	0	0	0	0	0	0	0	0	0	NA	0.671272864	0.193252345
TCGA.C8.A130	BRCA	deconstructSigs	0.231998586	0	0	0	0	0	0	0	0	0	0	0	0	0	0	0	0	0	0	0	0	0	0	0	NA	1	0
TCGA.E2.A14O	BRCA	deconstructSigs	0.287099293	0	0	0	0	0	0	0	0	0	0	0	0	0	0	0	0	0	0	0	0	0	0	0	NA	0.984036466	0
TCGA.E2.A15F	BRCA	deconstructSigs	0.256335204	0	0	0	0	0	0	0	0	0	0	0	0	0	0	0	0	0	0	0	0	0	0	0	NA	1	0
TCGA.D8.A140	BRCA	deconstructSigs	0.119456962	0	0	0	0	0.094037561	0	0	0	0	0	0	0.209629067	0	0	0	0	0	0	0	0	0	0	0	NA	0.605533255	0.065226485
TCGA.C8.A12L	BRCA	deconstructSigs	0.104815709	0.196231844	0	0	0	0	0	0	0	0	0	0	0	0	0	0	0	0	0	0	0	0	0	0	NA	0.803768156	0
TCGA.E2.A15S	BRCA	deconstructSigs	0.137534792	0	0.225773405	0	0	0	0	0	0	0	0	0.064583238	0.076002201	0	0.122144255	0	0	0	0.273401317	0	0	0	0	0	NA	0	0.162325278
TCGA.E2.A15D	BRCA	deconstructSigs	0.189626627	0	0	0	0	0	0	0	0	0	0	0	0	0	0	0	0	0	0	0	0	0	0	0	NA	0.954229211	0
TCGA.C8.A12U	BRCA	deconstructSigs	0.158261779	0	0	0	0	0	0	0	0	0	0	0	0	0	0	0	0	0	0	0	0	0	0	0	NA	0.96352896	0
TCGA.AC.A3W6	BRCA	deconstructSigs	0.1489078	0	0	0	0	0	0	0	0.199527233	0	0	0	0	0	0	0	0	0	0	0	0	0	0	0	NA	0.351256906	0.419969254
TCGA.AR.A1AM	BRCA	deconstructSigs	0.383210462	0	0	0	0	0	0	0	0	0	0	0	0	0	0	0	0	0	0	0	0	0	0	0	NA	1	0
TCGA.A7.A13H	BRCA	deconstructSigs	0.315395207	0	0	0	0.865910802	0	0	0	0	0	0	0	0	0	0	0	0	0	0	0	0	0.100504938	0	0	NA	0	0
TCGA.A7.A3RF	BRCA	deconstructSigs	0.216866189	0	0	0	0	0	0	0	0	0	0	0	0.075419371	0.166715422	0	0	0	0	0	0	0	0	0	0	NA	0.757865207	0
TCGA.AC.A3EH	BRCA	deconstructSigs	0.133414706	0	0	0	0	0	0	0	0	0	0.176389147	0	0	0	0	0	0	0	0	0	0	0	0	0	NA	0.789357761	0
TCGA.BH.A28O	BRCA	deconstructSigs	0.295414839	0	0	0	0	0	0	0	0.539736376	0	0	0	0	0	0	0	0	0	0	0	0	0	0	0	NA	0	0.460263624
TCGA.A2.A0CO	BRCA	deconstructSigs	0.217146171	0	0	0	0.513943901	0	0	0	0	0	0	0	0	0	0	0	0	0	0	0	0	0	0	0	NA	0.460067483	0
TCGA.AC.A3TN	BRCA	deconstructSigs	0.107293698	0	0	0	0	0	0	0	0	0	0.152059295	0	0	0	0	0	0	0	0	0	0	0	0	0	NA	0.83521881	0
TCGA.AC.A3W5	BRCA	deconstructSigs	0.111015751	0.219663192	0.06086309	0	0.065475009	0	0	0	0	0	0	0	0	0	0	0	0	0	0	0	0	0	0	0	NA	0.377466403	0.189697079
TCGA.AC.A3W7	BRCA	deconstructSigs	0.278015801	0	0	0	0	0.273596264	0	0	0	0	0	0	0	0	0	0	0	0	0	0	0	0	0	0	NA	0.493360341	0.233043374
TCGA.AC.A3TM	BRCA	deconstructSigs	0.135462809	0	0	0	0	0	0	0	0	0	0	0	0	0	0	0	0	0	0	0	0	0	0	0	NA	0.934698266	0
TCGA.A2.A0CK	BRCA	deconstructSigs	0.337511585	0	0	0	0	0	0	0	0	0	0	0	0.109915583	0	0	0	0	0	0	0	0	0	0	0	NA	0.890084417	0
TCGA.E2.A3DX	BRCA	deconstructSigs	0.357774422	0	0	0	0	0	0	0	0	0	0	0	0	0	0	0	0	0	0	0	0.126559138	0	0	0	NA	0.873440862	0
TCGA.A7.A3J0	BRCA	deconstructSigs	0.171380307	0	0	0	0	0	0	0	0	0	0	0	0	0	0	0	0	0	0	0	0	0	0	0	NA	1	0
TCGA.A7.A3IZ	BRCA	deconstructSigs	0.170786833	0	0	0	0	0.135147375	0	0	0	0	0	0	0	0	0	0	0	0	0.133465386	0	0	0	0	0	NA	0.3510066	0.28674672
TCGA.C8.A3M8	BRCA	deconstructSigs	0.144151317	0	0	0	0	0	0	0	0	0	0	0	0	0	0	0	0	0	0	0	0	0	0	0	NA	0.911166551	0.088833449
TCGA.A2.A3KD	BRCA	deconstructSigs	0.30727511	0	0	0	0	0	0	0	0	0.174735782	0	0	0	0	0	0	0	0	0.196702295	0	0	0	0	0	NA	0.519578457	0.06532327
TCGA.A2.A3KC	BRCA	deconstructSigs	0.212549787	0	0	0	0.280222627	0	0.158145395	0	0	0	0	0	0.357004278	0	0	0	0	0	0.204627701	0	0	0	0	0	NA	0	0
TCGA.E9.A3HO	BRCA	deconstructSigs	0.187717478	0	0.107820771	0	0	0	0	0.079860911	0	0	0.067789697	0	0	0	0	0	0	0.121889382	0	0	0.070082734	0.095752798	0	0.245317893	NA	0	0.074511592
TCGA.A7.A3J1	BRCA	deconstructSigs	0.270068834	0	0	0	0	0.372239999	0	0	0	0	0	0	0	0	0	0	0	0.208267796	0	0	0	0	0	0	NA	0.41949218	0
TCGA.AC.A3HN	BRCA	deconstructSigs	0.193610479	0	0	0	0	0	0	0	0	0	0	0	0.141605625	0	0	0	0	0	0	0	0	0	0	0	NA	0.835562289	0
TCGA.E9.A54X	BRCA	deconstructSigs	0.19015604	0	0	0	0	0	0	0	0	0	0	0	0	0	0	0	0	0	0	0	0	0	0	0	NA	1	0
TCGA.A2.A4RY	BRCA	deconstructSigs	0.279827599	0	0	0	0.321144726	0	0	0	0	0	0	0	0	0	0	0.107102145	0	0.096950908	0.08890843	0	0	0.181177237	0	0	NA	0.063290994	0.060168018
TCGA.E9.A54Y	BRCA	deconstructSigs	0.172887854	0	0	0	0	0	0	0	0	0	0	0	0	0	0	0	0	0	0	0	0	0	0	0	NA	0.996918722	0
TCGA.A2.A4S0	BRCA	deconstructSigs	0.461773538	0	0	0	0	0	0	0	0	0	0.199812419	0	0	0	0	0	0	0	0.471393317	0	0	0	0	0	NA	0.270944617	0
TCGA.A7.A4SF	BRCA	deconstructSigs	0.123248774	0	0	0	0	0	0	0	0	0	0	0	0	0	0	0	0	0	0	0	0	0	0	0	NA	0.78913446	0.151843107
TCGA.AQ.A54O	BRCA	deconstructSigs	0.274233973	0	0	0	0	0	0	0	0	0	0	0	0	0	0	0	0	0.163316616	0	0	0	0	0	0	NA	0.722013021	0.067512891
TCGA.A2.A4S1	BRCA	deconstructSigs	0.137558202	0	0.06156647	0	0.24838783	0	0	0	0	0	0	0	0	0	0	0.106795672	0	0	0.060144315	0	0	0	0	0	NA	0.366218781	0.066021765
TCGA.A2.A4RW	BRCA	deconstructSigs	0.103229864	0	0.066638462	0	0.13778088	0.084364745	0	0	0.089532791	0	0	0	0	0	0	0	0	0	0	0	0	0.063338255	0	0	NA	0.107175367	0.377941574
TCGA.GM.A4E0	BRCA	deconstructSigs	0.186334098	0	0	0	0	0	0	0	0.158646691	0	0	0	0	0	0	0	0	0	0	0	0	0	0	0	NA	0.826302301	0
TCGA.A7.A4SB	BRCA	deconstructSigs	0.257274141	0	0	0	0	0.145167755	0	0	0	0	0	0	0	0	0	0	0	0	0	0	0	0	0	0	NA	0.493972167	0.267210889
TCGA.A2.A4RX	BRCA	deconstructSigs	0.167529677	0	0	0	0	0.061603644	0	0	0	0	0	0	0.134159926	0	0	0	0	0	0	0	0	0	0	0	NA	0.723753165	0
TCGA.AQ.A54N	BRCA	deconstructSigs	0.28769036	0	0.232615256	0	0	0	0	0	0	0	0	0	0.142497594	0	0	0	0	0	0	0	0	0	0	0	NA	0.542919557	0.081967592
TCGA.A2.A4S3	BRCA	deconstructSigs	0.127277662	0	0	0	0	0	0	0	0	0	0	0	0	0	0	0	0	0	0	0	0	0	0	0	NA	0.611803447	0.102916126
TCGA.LQ.A4E4	BRCA	deconstructSigs	0.090652087	0	0	0	0	0.075849618	0	0	0.095576988	0	0	0	0	0	0	0	0	0	0	0	0	0	0	0	NA	0.560181232	0.268392136
TCGA.A2.A3XU	BRCA	deconstructSigs	0.241108793	0	0.133649444	0	0.74267975	0	0	0	0	0	0	0	0.077258353	0	0	0	0	0	0	0	0	0	0	0	NA	0	0
TCGA.AC.A3QP	BRCA	deconstructSigs	0.264913577	0	0	0	0.068856689	0	0	0	0	0	0	0	0	0	0	0.089794832	0	0	0	0	0	0	0	0	NA	0.841348479	0
TCGA.E9.A3X8	BRCA	deconstructSigs	0.27221165	0	0	0	0	0	0	0	0	0.125584883	0	0	0	0	0.09687419	0	0	0	0	0	0	0	0	0	NA	0.777540927	0
TCGA.GM.A3XL	BRCA	deconstructSigs	0.097672789	0.299901667	0	0.062165087	0	0	0	0	0	0	0	0	0	0	0	0	0	0	0	0	0	0	0.149949219	0	NA	0.219813242	0.185774281
TCGA.A2.A3XS	BRCA	deconstructSigs	0.222989093	0	0	0	0	0	0	0	0	0	0	0	0	0	0	0	0	0	0	0	0	0	0	0	NA	1	0
TCGA.GM.A3XN	BRCA	deconstructSigs	0.21091223	0	0	0	0	0.13932521	0	0	0	0	0	0	0	0	0	0	0	0	0	0	0	0	0	0	NA	0.827895024	0
TCGA.A2.A3XT	BRCA	deconstructSigs	0.118539883	0.484091796	0	0	0	0	0	0	0	0	0	0	0	0	0	0	0	0	0	0	0	0	0	0	NA	0.277271406	0.110629875
TCGA.JL.A3YX	BRCA	deconstructSigs	0.186210305	0	0	0	0.282557089	0	0	0	0	0	0	0	0	0	0	0	0	0	0	0	0	0	0	0	NA	0.491581288	0.225861623
TCGA.A2.A3XV	BRCA	deconstructSigs	0.124559939	0	0.087158104	0	0	0	0	0	0	0	0	0	0.258433543	0	0	0	0	0	0	0	0	0	0	0	NA	0.627750109	0
TCGA.E9.A3QA	BRCA	deconstructSigs	0.182854382	0.084452188	0	0	0	0	0	0	0	0	0	0	0	0.256346443	0	0	0	0	0	0	0.136149631	0	0	0	NA	0.301040813	0.222010925
TCGA.GM.A3NW	BRCA	deconstructSigs	0.174011887	0	0	0	0	0	0	0	0	0	0	0	0	0	0	0	0	0	0	0	0	0	0	0	NA	0.633722543	0.330273316
TCGA.EW.A3U0	BRCA	deconstructSigs	0.113689082	0.337646927	0.091806985	0	0	0	0	0	0	0	0	0	0	0	0	0	0	0	0	0	0	0	0	0	NA	0.325665731	0.103419206
TCGA.AR.A2LR	BRCA	WTSI	0.154056653	0.404709443	0	0	0	0	0	0	0	0	0	0	0	0	0	0	0	0	0	0	0	0	0	0	NA	0.470044301	0.125246256
TCGA.HN.A2NL	BRCA	WTSI	0.121394629	0.626591432	0	0	0	0	0	0	0	0	0	0	0	0	0	0	0	0	0	0	0	0	0	0	NA	0.260610628	0.112797939
TCGA.E2.A1LE	BRCA	WTSI	0.131667468	0.371188567	0	0	0	0	0	0	0	0	0	0	0	0	0	0	0	0	0	0	0	0	0	0	NA	0.446626302	0.182185131
TCGA.GM.A2DH	BRCA	WTSI	0.099221667	0.50595098	0	0	0	0	0	0	0	0	0	0	0	0	0	0	0	0	0	0	0	0	0	0	NA	0.149833333	0.344215686
TCGA.AC.A2QH	BRCA	WTSI	0.228684137	0.33342889	0	0	0	0	0	0	0	0	0	0	0	0	0	0	0	0	0	0	0	0	0	0	NA	0.51045007	0.156121041
TCGA.AR.A2LJ	BRCA	WTSI	0.50329678	0.00501791	0	0	0	0	0	0	0	0	0	0	0	0	0	0	0	0	0	0	0	0	0	0	NA	0.484657943	0.510324147
TCGA.AR.A2LL	BRCA	WTSI	0.200519297	0.338845684	0	0	0	0	0	0	0	0	0	0	0	0	0	0	0	0	0	0	0	0	0	0	NA	0.639190825	0.021963491
TCGA.GM.A2D9	BRCA	WTSI	0.061376519	0.00826884	0	0	0	0	0	0	0	0	0	0	0	0	0	0	0	0	0	0	0	0	0	0	NA	0.020328708	0.971402451
TCGA.GM.A2DF	BRCA	WTSI	0.151899958	0.307829913	0	0	0	0	0	0	0	0	0	0	0	0	0	0	0	0	0	0	0	0	0	0	NA	0.442032126	0.250137961
TCGA.AR.A2LK	BRCA	WTSI	0.178938487	0.197028788	0	0	0	0	0	0	0	0	0	0	0	0	0	0	0	0	0	0	0	0	0	0	NA	0.68248273	0.120488482
TCGA.AR.A2LM	BRCA	WTSI	0.276523056	0.529037326	0	0	0	0	0	0	0	0	0	0	0	0	0	0	0	0	0	0	0	0	0	0	NA	0.396600721	0.074361953
TCGA.GM.A2DB	BRCA	WTSI	0.120818733	0.657827994	0	0	0	0	0	0	0	0	0	0	0	0	0	0	0	0	0	0	0	0	0	0	NA	0.204217983	0.137954023
TCGA.GM.A2DL	BRCA	WTSI	0.167049482	0.457924838	0	0	0	0	0	0	0	0	0	0	0	0	0	0	0	0	0	0	0	0	0	0	NA	0.161723699	0.380351463
TCGA.AC.A3BB	BRCA	WTSI	0.117458536	0.180492754	0	0	0	0	0	0	0	0	0	0	0	0	0	0	0	0	0	0	0	0	0	0	NA	0.434333333	0.385173913
TCGA.AC.A2QJ	BRCA	WTSI	0.150761186	0.352343533	0	0	0	0	0	0	0	0	0	0	0	0	0	0	0	0	0	0	0	0	0	0	NA	0.62857839	0.019078078
TCGA.AC.A2FO	BRCA	WTSI	0.256963819	0.080232977	0	0	0	0	0	0	0	0	0	0	0	0	0	0	0	0	0	0	0	0	0	0	NA	0.050215332	0.869551691
TCGA.AR.A2LO	BRCA	WTSI	0.386106019	0.752366667	0	0	0	0	0	0	0	0	0	0	0	0	0	0	0	0	0	0	0	0	0	0	NA	0.247633333	1.78E-15
TCGA.GM.A2DM	BRCA	WTSI	0.258947467	0.366614265	0	0	0	0	0	0	0	0	0	0	0	0	0	0	0	0	0	0	0	0	0	0	NA	0.632949964	0.000435771
TCGA.GM.A2DK	BRCA	WTSI	0.206395226	0.338594737	0	0	0	0	0	0	0	0	0	0	0	0	0	0	0	0	0	0	0	0	0	0	NA	0.426952632	0.234452632
TCGA.B6.A2IU	BRCA	WTSI	0.194005467	0.000272767	0	0	0	0	0	0	0	0	0	0	0	0	0	0	0	0	0	0	0	0	0	0	NA	0.77103087	0.228696363
TCGA.E2.A2P5	BRCA	WTSI	0.122035793	0.319148148	0	0	0	0	0	0	0	0	0	0	0	0	0	0	0	0	0	0	0	0	0	0	NA	0.372796296	0.308055556
TCGA.AC.A2FM	BRCA	WTSI	0.198572179	0.73952147	0	0	0	0	0	0	0	0	0	0	0	0	0	0	0	0	0	0	0	0	0	0	NA	0.23747945	0.022999081
TCGA.E2.A2P6	BRCA	WTSI	0.179325785	0.0212549	0	0	0	0	0	0	0	0	0	0	0	0	0	0	0	0	0	0	0	0	0	0	NA	0.141844871	0.83690023
TCGA.BH.A2L8	BRCA	WTSI	0.070826273	0.021565415	0	0	0	0	0	0	0	0	0	0	0	0	0	0	0	0	0	0	0	0	0	0	NA	0.00461589	0.973818695
TCGA.GM.A2DA	BRCA	WTSI	0.195785603	0.288375674	0	0	0	0	0	0	0	0	0	0	0	0	0	0	0	0	0	0	0	0	0	0	NA	0.508342375	0.203281951
TCGA.AC.A2FE	BRCA	WTSI	0.212528598	0.294151416	0	0	0	0	0	0	0	0	0	0	0	0	0	0	0	0	0	0	0	0	0	0	NA	0.479894221	0.225954362
TCGA.BH.A0B6	BRCA	WTSI	0.0437954	0.028099717	0	0	0	0	0	0	0	0	0	0	0	0	0	0	0	0	0	0	0	0	0	0	NA	0.019058939	0.952841344
TCGA.AR.A2LE	BRCA	WTSI	0.078354501	0.009499063	0	0	0	0	0	0	0	0	0	0	0	0	0	0	0	0	0	0	0	0	0	0	NA	0.022163565	0.968337372
TCGA.AR.A2LQ	BRCA	WTSI	0.651862697	0.002150549	0	0	0	0	0	0	0	0	0	0	0	0	0	0	0	0	0	0	0	0	0	0	NA	0.997849451	5.34E-15
TCGA.GM.A2DN	BRCA	WTSI	0.271490699	0.20264527	0	0	0	0	0	0	0	0	0	0	0	0	0	0	0	0	0	0	0	0	0	0	NA	0.757353857	0.040000873
TCGA.E9.A2JS	BRCA	WTSI	0.146198828	0.377462914	0	0	0	0	0	0	0	0	0	0	0	0	0	0	0	0	0	0	0	0	0	0	NA	0.562996117	0.059540969
TCGA.A1.A0SB	BRCA	WTSI	0.263060871	0.004785791	0	0	0	0	0	0	0	0	0	0	0	0	0	0	0	0	0	0	0	0	0	0	NA	0.957268277	0.037945932
TCGA.A1.A0SD	BRCA	WTSI	0.19588476	0.243983391	0	0	0	0	0	0	0	0	0	0	0	0	0	0	0	0	0	0	0	0	0	0	NA	0.598184779	0.15783183
TCGA.A1.A0SE	BRCA	WTSI	0.184356687	0.313480393	0	0	0	0	0	0	0	0	0	0	0	0	0	0	0	0	0	0	0	0	0	0	NA	0.558179281	0.128340326
TCGA.A1.A0SF	BRCA	WTSI	0.279074013	0.039717652	0	0	0	0	0	0	0	0	0	0	0	0	0	0	0	0	0	0	0	0	0	0	NA	0.288551261	0.671731087
TCGA.A1.A0SG	BRCA	WTSI	0.233010709	0.456777778	0	0	0	0	0	0	0	0	0	0	0	0	0	0	0	0	0	0	0	0	0	0	NA	0.464322222	0.0789
TCGA.A1.A0SH	BRCA	WTSI	0.093731196	0.24655223	0	0	0	0	0	0	0	0	0	0	0	0	0	0	0	0	0	0	0	0	0	0	NA	0.091765738	0.661682032
TCGA.A1.A0SI	BRCA	WTSI	0.065104988	0.05210982	0	0	0	0	0	0	0	0	0	0	0	0	0	0	0	0	0	0	0	0	0	0	NA	0.050348536	0.897541644
TCGA.A1.A0SJ	BRCA	WTSI	0.180187769	0.432591348	0	0	0	0	0	0	0	0	0	0	0	0	0	0	0	0	0	0	0	0	0	0	NA	0.298118038	0.269290614
TCGA.A1.A0SK	BRCA	WTSI	0.078968478	0.376246269	0	0	0	0	0	0	0	0	0	0	0	0	0	0	0	0	0	0	0	0	0	0	NA	0.536074627	0.087679104
TCGA.A1.A0SM	BRCA	WTSI	0.236681974	0.129182262	0	0	0	0	0	0	0	0	0	0	0	0	0	0	0	0	0	0	0	0	0	0	NA	0.768593388	0.102224349
TCGA.A1.A0SN	BRCA	WTSI	0.166341606	0.296058824	0	0	0	0	0	0	0	0	0	0	0	0	0	0	0	0	0	0	0	0	0	0	NA	0.368352941	0.335588235
TCGA.A1.A0SP	BRCA	WTSI	0.210909532	0.286013333	0	0	0	0	0	0	0	0	0	0	0	0	0	0	0	0	0	0	0	0	0	0	NA	0.634033333	0.079953333
TCGA.A2.A04N	BRCA	WTSI	0.177397431	0.36247625	0	0	0	0	0	0	0	0	0	0	0	0	0	0	0	0	0	0	0	0	0	0	NA	0.515200169	0.122323581
TCGA.A2.A04P	BRCA	WTSI	0.116437483	0.632336957	0	0	0	0	0	0	0	0	0	0	0	0	0	0	0	0	0	0	0	0	0	0	NA	0.236608696	0.131054348
TCGA.A2.A04R	BRCA	WTSI	0.135873917	0.564380511	0	0	0	0	0	0	0	0	0	0	0	0	0	0	0	0	0	0	0	0	0	0	NA	0.322465054	0.113154434
TCGA.A2.A04T	BRCA	WTSI	0.122688826	0.674301744	0	0	0	0	0	0	0	0	0	0	0	0	0	0	0	0	0	0	0	0	0	0	NA	0.208591831	0.117106425
TCGA.A2.A04U	BRCA	WTSI	0.160204834	0.42474359	0	0	0	0	0	0	0	0	0	0	0	0	0	0	0	0	0	0	0	0	0	0	NA	0.47674359	0.098512821
TCGA.A2.A04V	BRCA	WTSI	0.21266855	0.262057895	0	0	0	0	0	0	0	0	0	0	0	0	0	0	0	0	0	0	0	0	0	0	NA	0.508547368	0.229394737
TCGA.A2.A04W	BRCA	WTSI	0.074926888	0.123489362	0	0	0	0	0	0	0	0	0	0	0	0	0	0	0	0	0	0	0	0	0	0	NA	0.157382979	0.71912766
TCGA.A2.A04X	BRCA	WTSI	0.205825019	0.21984542	0	0	0	0	0	0	0	0	0	0	0	0	0	0	0	0	0	0	0	0	0	0	NA	0.165042395	0.615112185
TCGA.A2.A04Y	BRCA	WTSI	0.192578349	0.569338756	0	0	0	0	0	0	0	0	0	0	0	0	0	0	0	0	0	0	0	0	0	0	NA	0.127744074	0.302917171
TCGA.A2.A0CM	BRCA	WTSI	0.156817849	0.129515688	0	0	0	0	0	0	0	0	0	0	0	0	0	0	0	0	0	0	0	0	0	0	NA	0.305782025	0.564702288
TCGA.A2.A0CP	BRCA	WTSI	0.216910591	0.321098862	0	0	0	0	0	0	0	0	0	0	0	0	0	0	0	0	0	0	0	0	0	0	NA	0.568390906	0.110510232
TCGA.A2.A0CQ	BRCA	WTSI	0.203656958	0.363217489	0	0	0	0	0	0	0	0	0	0	0	0	0	0	0	0	0	0	0	0	0	0	NA	0.541068599	0.095713912
TCGA.A2.A0CS	BRCA	WTSI	0.165049518	0.369801042	0	0	0	0	0	0	0	0	0	0	0	0	0	0	0	0	0	0	0	0	0	0	NA	0.579555364	0.050643595
TCGA.A2.A0CT	BRCA	WTSI	0.137050357	0.186672414	0	0	0	0	0	0	0	0	0	0	0	0	0	0	0	0	0	0	0	0	0	0	NA	0.395844828	0.417482759
TCGA.A2.A0CU	BRCA	WTSI	0.179817563	0.556268875	0	0	0	0	0	0	0	0	0	0	0	0	0	0	0	0	0	0	0	0	0	0	NA	0.399336013	0.044395112
TCGA.A2.A0CV	BRCA	WTSI	0.248334554	0.171637278	0	0	0	0	0	0	0	0	0	0	0	0	0	0	0	0	0	0	0	0	0	0	NA	0.738853625	0.089509098
TCGA.A2.A0CW	BRCA	WTSI	0.119646037	0.419326531	0	0	0	0	0	0	0	0	0	0	0	0	0	0	0	0	0	0	0	0	0	0	NA	0.261326531	0.319346939
TCGA.A2.A0CX	BRCA	WTSI	0.072931134	0.034971705	0	0	0	0	0	0	0	0	0	0	0	0	0	0	0	0	0	0	0	0	0	0	NA	0.136516818	0.828511477
TCGA.A2.A0D0	BRCA	WTSI	0.124515494	0.516648148	0	0	0	0	0	0	0	0	0	0	0	0	0	0	0	0	0	0	0	0	0	0	NA	0.316037037	0.167314815
TCGA.A2.A0D1	BRCA	WTSI	0.173255583	0.104313435	0	0	0	0	0	0	0	0	0	0	0	0	0	0	0	0	0	0	0	0	0	0	NA	0.525942111	0.369744454
TCGA.A2.A0D2	BRCA	WTSI	0.138574163	0.593650794	0	0	0	0	0	0	0	0	0	0	0	0	0	0	0	0	0	0	0	0	0	0	NA	0.218507937	0.18784127
TCGA.A2.A0D3	BRCA	WTSI	0.211198852	0.273536344	0	0	0	0	0	0	0	0	0	0	0	0	0	0	0	0	0	0	0	0	0	0	NA	0.673460156	0.0530035
TCGA.A2.A0D4	BRCA	WTSI	0.222449083	0.404977778	0	0	0	0	0	0	0	0	0	0	0	0	0	0	0	0	0	0	0	0	0	0	NA	0.428938889	0.166083333
TCGA.A2.A0EM	BRCA	WTSI	0.262808211	0.458817917	0	0	0	0	0	0	0	0	0	0	0	0	0	0	0	0	0	0	0	0	0	0	NA	0.516094421	0.025087662
TCGA.A2.A0EN	BRCA	WTSI	0.193894667	0.267240793	0	0	0	0	0	0	0	0	0	0	0	0	0	0	0	0	0	0	0	0	0	0	NA	0.661832058	0.070927149
TCGA.A2.A0EO	BRCA	WTSI	0.192246444	0.244257954	0	0	0	0	0	0	0	0	0	0	0	0	0	0	0	0	0	0	0	0	0	0	NA	0.667805342	0.087936703
TCGA.A2.A0EQ	BRCA	WTSI	0.105688018	0.257089552	0	0	0	0	0	0	0	0	0	0	0	0	0	0	0	0	0	0	0	0	0	0	NA	0.246059701	0.496850746
TCGA.A2.A0ER	BRCA	WTSI	0.197228348	0.208991865	0	0	0	0	0	0	0	0	0	0	0	0	0	0	0	0	0	0	0	0	0	0	NA	0.71268931	0.078318825
TCGA.A2.A0ET	BRCA	WTSI	0.170843161	0.376745581	0	0	0	0	0	0	0	0	0	0	0	0	0	0	0	0	0	0	0	0	0	0	NA	0.44732691	0.175927509
TCGA.A2.A0EU	BRCA	WTSI	0.170108544	0.229330779	0	0	0	0	0	0	0	0	0	0	0	0	0	0	0	0	0	0	0	0	0	0	NA	0.60344772	0.167221502
TCGA.A2.A0EV	BRCA	WTSI	0.147223617	0.222102041	0	0	0	0	0	0	0	0	0	0	0	0	0	0	0	0	0	0	0	0	0	0	NA	0.510938776	0.266959184
TCGA.A2.A0EW	BRCA	WTSI	0.296444394	0.329935808	0	0	0	0	0	0	0	0	0	0	0	0	0	0	0	0	0	0	0	0	0	0	NA	0.595521133	0.074543059
TCGA.A2.A0EX	BRCA	WTSI	0.281979134	0.1976625	0	0	0	0	0	0	0	0	0	0	0	0	0	0	0	0	0	0	0	0	0	0	NA	0.556175	0.2461625
TCGA.A2.A0EY	BRCA	WTSI	0.084537284	0.109029024	0	0	0	0	0	0	0	0	0	0	0	0	0	0	0	0	0	0	0	0	0	0	NA	0.151171096	0.73979988
TCGA.A2.A0SU	BRCA	WTSI	0.238457711	0.275741176	0	0	0	0	0	0	0	0	0	0	0	0	0	0	0	0	0	0	0	0	0	0	NA	0.536835294	0.187423529
TCGA.A2.A0SV	BRCA	WTSI	0.183787168	0.269485606	0	0	0	0	0	0	0	0	0	0	0	0	0	0	0	0	0	0	0	0	0	0	NA	0.730259384	0.00025501
TCGA.A2.A0SW	BRCA	WTSI	0.187111176	0.294996811	0	0	0	0	0	0	0	0	0	0	0	0	0	0	0	0	0	0	0	0	0	0	NA	0.480048864	0.224954325
TCGA.A2.A0SX	BRCA	WTSI	0.253717924	0.4972	0	0	0	0	0	0	0	0	0	0	0	0	0	0	0	0	0	0	0	0	0	0	NA	0.345964706	0.156835294
TCGA.A2.A0SY	BRCA	WTSI	0.110825756	0.055974898	0	0	0	0	0	0	0	0	0	0	0	0	0	0	0	0	0	0	0	0	0	0	NA	0.117246057	0.826779045
TCGA.A2.A0T0	BRCA	WTSI	0.075256576	0.619444444	0	0	0	0	0	0	0	0	0	0	0	0	0	0	0	0	0	0	0	0	0	0	NA	0.239143791	0.141411765
TCGA.A2.A0T1	BRCA	WTSI	0.339855816	0.000230301	0	0	0	0	0	0	0	0	0	0	0	0	0	0	0	0	0	0	0	0	0	0	NA	0.998037192	0.001732507
TCGA.A2.A0T2	BRCA	WTSI	0.218241404	0.299299514	0	0	0	0	0	0	0	0	0	0	0	0	0	0	0	0	0	0	0	0	0	0	NA	0.552103125	0.148597361
TCGA.A2.A0T3	BRCA	WTSI	0.197664028	0.613968713	0	0	0	0	0	0	0	0	0	0	0	0	0	0	0	0	0	0	0	0	0	0	NA	0.330807769	0.055223517
TCGA.A2.A0T4	BRCA	WTSI	0.206376726	0.424257049	0	0	0	0	0	0	0	0	0	0	0	0	0	0	0	0	0	0	0	0	0	0	NA	0.484314876	0.091428075
TCGA.A2.A0T7	BRCA	WTSI	0.259742471	0.242526667	0	0	0	0	0	0	0	0	0	0	0	0	0	0	0	0	0	0	0	0	0	0	NA	0.62016	0.137313333
TCGA.A2.A0YC	BRCA	WTSI	0.334367778	0.586172414	0	0	0	0	0	0	0	0	0	0	0	0	0	0	0	0	0	0	0	0	0	0	NA	0.206890716	0.20693687
TCGA.A2.A0YD	BRCA	WTSI	0.185525507	0.002504333	0	0	0	0	0	0	0	0	0	0	0	0	0	0	0	0	0	0	0	0	0	0	NA	0.498841583	0.498654084
TCGA.A2.A0YE	BRCA	WTSI	0.160806562	0.481162791	0	0	0	0	0	0	0	0	0	0	0	0	0	0	0	0	0	0	0	0	0	0	NA	0.324116279	0.19472093
TCGA.A2.A0YF	BRCA	WTSI	0.224156485	0.442092029	0	0	0	0	0	0	0	0	0	0	0	0	0	0	0	0	0	0	0	0	0	0	NA	0.556641423	0.001266549
TCGA.A2.A0YG	BRCA	WTSI	0.120636257	0.241044444	0	0	0	0	0	0	0	0	0	0	0	0	0	0	0	0	0	0	0	0	0	0	NA	0.668022222	0.090933333
TCGA.A2.A0YH	BRCA	WTSI	0.142838955	0.175905219	0	0	0	0	0	0	0	0	0	0	0	0	0	0	0	0	0	0	0	0	0	0	NA	0.15264634	0.671448441
TCGA.A2.A0YI	BRCA	WTSI	0.303372757	0.369289631	0	0	0	0	0	0	0	0	0	0	0	0	0	0	0	0	0	0	0	0	0	0	NA	0.557879442	0.072830927
TCGA.A2.A0YJ	BRCA	WTSI	0.121972579	0.542810794	0	0	0	0	0	0	0	0	0	0	0	0	0	0	0	0	0	0	0	0	0	0	NA	0.362589907	0.094599299
TCGA.A2.A0YK	BRCA	WTSI	0.066522548	0.015035188	0	0	0	0	0	0	0	0	0	0	0	0	0	0	0	0	0	0	0	0	0	0	NA	0.062376253	0.922588559
TCGA.A2.A0YL	BRCA	WTSI	0.294355337	0.004109406	0	0	0	0	0	0	0	0	0	0	0	0	0	0	0	0	0	0	0	0	0	0	NA	0.384874143	0.611016452
TCGA.A2.A0YM	BRCA	WTSI	0.131453914	0.368145161	0	0	0	0	0	0	0	0	0	0	0	0	0	0	0	0	0	0	0	0	0	0	NA	0.434596774	0.197258065
TCGA.A2.A0YT	BRCA	WTSI	0.211275796	0.209180048	0	0	0	0	0	0	0	0	0	0	0	0	0	0	0	0	0	0	0	0	0	0	NA	0.670056158	0.120763793
TCGA.A2.A1FV	BRCA	WTSI	0.219339512	0.118108425	0	0	0	0	0	0	0	0	0	0	0	0	0	0	0	0	0	0	0	0	0	0	NA	0.722923694	0.15896788
TCGA.A2.A1FW	BRCA	WTSI	0.118680475	0.309602064	0	0	0	0	0	0	0	0	0	0	0	0	0	0	0	0	0	0	0	0	0	0	NA	0.663554424	0.026843512
TCGA.A2.A1FX	BRCA	WTSI	0.264555734	0.511	0	0	0	0	0	0	0	0	0	0	0	0	0	0	0	0	0	0	0	0	0	0	NA	0.391423077	0.097576923
TCGA.A2.A1FZ	BRCA	WTSI	0.318321858	0.219909091	0	0	0	0	0	0	0	0	0	0	0	0	0	0	0	0	0	0	0	0	0	0	NA	0.674927273	0.105163636
TCGA.A2.A1G0	BRCA	WTSI	0.228896223	0.508027778	0	0	0	0	0	0	0	0	0	0	0	0	0	0	0	0	0	0	0	0	0	0	NA	0.388216667	0.103755556
TCGA.A2.A1G1	BRCA	WTSI	0.196653749	0.675568281	0	0	0	0	0	0	0	0	0	0	0	0	0	0	0	0	0	0	0	0	0	0	NA	0.270248364	0.054183355
TCGA.A2.A1G4	BRCA	WTSI	0.178942485	0.33992823	0	0	0	0	0	0	0	0	0	0	0	0	0	0	0	0	0	0	0	0	0	0	NA	0.536309755	0.123762014
TCGA.A2.A1G6	BRCA	WTSI	0.667030439	0.511395909	0	0	0	0	0	0	0	0	0	0	0	0	0	0	0	0	0	0	0	0	0	0	NA	0.008332933	0.480271158
TCGA.A2.A25B	BRCA	WTSI	0.132537892	0.561188343	0	0	0	0	0	0	0	0	0	0	0	0	0	0	0	0	0	0	0	0	0	0	NA	0.343577436	0.095234221
TCGA.A2.A25C	BRCA	WTSI	0.245354774	0.201971776	0	0	0	0	0	0	0	0	0	0	0	0	0	0	0	0	0	0	0	0	0	0	NA	0.591944658	0.206083565
TCGA.A2.A25D	BRCA	WTSI	0.148825501	0.291135666	0	0	0	0	0	0	0	0	0	0	0	0	0	0	0	0	0	0	0	0	0	0	NA	0.510348438	0.198515895
TCGA.A2.A25E	BRCA	WTSI	0.158838907	0.592122872	0	0	0	0	0	0	0	0	0	0	0	0	0	0	0	0	0	0	0	0	0	0	NA	0.250872802	0.157004327
TCGA.A7.A0CD	BRCA	WTSI	0.190118291	0.317341268	0	0	0	0	0	0	0	0	0	0	0	0	0	0	0	0	0	0	0	0	0	0	NA	0.662828426	0.019830306
TCGA.A7.A0CE	BRCA	WTSI	0.120654556	0.62505276	0	0	0	0	0	0	0	0	0	0	0	0	0	0	0	0	0	0	0	0	0	0	NA	0.275532825	0.099414415
TCGA.A7.A0CG	BRCA	WTSI	0.211042714	0.245555457	0	0	0	0	0	0	0	0	0	0	0	0	0	0	0	0	0	0	0	0	0	0	NA	0.673348297	0.081096247
TCGA.A7.A0CH	BRCA	WTSI	0.217874874	0.380589474	0	0	0	0	0	0	0	0	0	0	0	0	0	0	0	0	0	0	0	0	0	0	NA	0.419578947	0.199831579
TCGA.A7.A0CJ	BRCA	WTSI	0.146371077	0.329349571	0	0	0	0	0	0	0	0	0	0	0	0	0	0	0	0	0	0	0	0	0	0	NA	0.615699375	0.054951054
TCGA.A7.A0D9	BRCA	WTSI	0.222331477	0.280247368	0	0	0	0	0	0	0	0	0	0	0	0	0	0	0	0	0	0	0	0	0	0	NA	0.440826316	0.278926316
TCGA.A7.A0DA	BRCA	WTSI	0.093770513	0.745882416	0	0	0	0	0	0	0	0	0	0	0	0	0	0	0	0	0	0	0	0	0	0	NA	0.16999027	0.084127314
TCGA.A7.A0DB	BRCA	WTSI	0.172039055	0.373820513	0	0	0	0	0	0	0	0	0	0	0	0	0	0	0	0	0	0	0	0	0	0	NA	0.341461538	0.284717949
TCGA.A7.A13D	BRCA	WTSI	0.095770775	0.616	0	0	0	0	0	0	0	0	0	0	0	0	0	0	0	0	0	0	0	0	0	0	NA	0.174572727	0.209427273
TCGA.A7.A13E	BRCA	WTSI	0.118975308	0.495515385	0	0	0	0	0	0	0	0	0	0	0	0	0	0	0	0	0	0	0	0	0	0	NA	0.421969231	0.082515385
TCGA.A7.A13F	BRCA	WTSI	0.194080316	0.231859886	0	0	0	0	0	0	0	0	0	0	0	0	0	0	0	0	0	0	0	0	0	0	NA	0.623319202	0.144820911
TCGA.A7.A13G	BRCA	WTSI	0.204694579	0.283291416	0	0	0	0	0	0	0	0	0	0	0	0	0	0	0	0	0	0	0	0	0	0	NA	0.456872284	0.259836299
TCGA.A7.A26E	BRCA	WTSI	0.14710251	0.283037037	0	0	0	0	0	0	0	0	0	0	0	0	0	0	0	0	0	0	0	0	0	0	NA	0.343888889	0.373074074
TCGA.A7.A26F	BRCA	WTSI	0.158119956	0.408080062	0	0	0	0	0	0	0	0	0	0	0	0	0	0	0	0	0	0	0	0	0	0	NA	0.41410575	0.177814188
TCGA.A7.A26G	BRCA	WTSI	0.155002145	0.414190476	0	0	0	0	0	0	0	0	0	0	0	0	0	0	0	0	0	0	0	0	0	0	NA	0.313285714	0.27252381
TCGA.A7.A26H	BRCA	WTSI	0.102912075	0.125609371	0	0	0	0	0	0	0	0	0	0	0	0	0	0	0	0	0	0	0	0	0	0	NA	0.229983603	0.644407026
TCGA.A7.A26I	BRCA	WTSI	0.196971253	0.314205055	0	0	0	0	0	0	0	0	0	0	0	0	0	0	0	0	0	0	0	0	0	0	NA	0.437463221	0.248331724
TCGA.A7.A26J	BRCA	WTSI	0.190977194	0.614726434	0	0	0	0	0	0	0	0	0	0	0	0	0	0	0	0	0	0	0	0	0	0	NA	0.25919699	0.126076576
TCGA.A8.A06N	BRCA	WTSI	0.191462685	0.488318182	0	0	0	0	0	0	0	0	0	0	0	0	0	0	0	0	0	0	0	0	0	0	NA	0.511681818	4.85E-16
TCGA.A8.A06O	BRCA	WTSI	0.174938842	0.196967965	0	0	0	0	0	0	0	0	0	0	0	0	0	0	0	0	0	0	0	0	0	0	NA	0.679436336	0.123595698
TCGA.A8.A06P	BRCA	WTSI	0.269571915	0.069544007	0	0	0	0	0	0	0	0	0	0	0	0	0	0	0	0	0	0	0	0	0	0	NA	0.713686262	0.216769731
TCGA.A8.A06Q	BRCA	WTSI	0.05900606	0.027933753	0	0	0	0	0	0	0	0	0	0	0	0	0	0	0	0	0	0	0	0	0	0	NA	0.136738482	0.835327764
TCGA.A8.A06R	BRCA	WTSI	0.154405497	0.28702381	0	0	0	0	0	0	0	0	0	0	0	0	0	0	0	0	0	0	0	0	0	0	NA	0.506857143	0.206119048
TCGA.A8.A06T	BRCA	WTSI	0.209766302	0.189588476	0	0	0	0	0	0	0	0	0	0	0	0	0	0	0	0	0	0	0	0	0	0	NA	0.583996926	0.226414598
TCGA.A8.A06U	BRCA	WTSI	0.15887494	0.198971285	0	0	0	0	0	0	0	0	0	0	0	0	0	0	0	0	0	0	0	0	0	0	NA	0.640665024	0.160363691
TCGA.A8.A06X	BRCA	WTSI	0.090932226	0.61822	0	0	0	0	0	0	0	0	0	0	0	0	0	0	0	0	0	0	0	0	0	0	NA	0.293973333	0.087806667
TCGA.A8.A06Y	BRCA	WTSI	0.192067179	0.45645662	0	0	0	0	0	0	0	0	0	0	0	0	0	0	0	0	0	0	0	0	0	0	NA	0.33272424	0.21081914
TCGA.A8.A06Z	BRCA	WTSI	0.126026813	0.614295258	0	0	0	0	0	0	0	0	0	0	0	0	0	0	0	0	0	0	0	0	0	0	NA	0.340700678	0.045004064
TCGA.A8.A075	BRCA	WTSI	0.12875516	0.535165856	0	0	0	0	0	0	0	0	0	0	0	0	0	0	0	0	0	0	0	0	0	0	NA	0.09001653	0.374817614
TCGA.A8.A076	BRCA	WTSI	0.169429297	0.504184874	0	0	0	0	0	0	0	0	0	0	0	0	0	0	0	0	0	0	0	0	0	0	NA	0.435440848	0.060374278
TCGA.A8.A079	BRCA	WTSI	0.178971035	0.487972222	0	0	0	0	0	0	0	0	0	0	0	0	0	0	0	0	0	0	0	0	0	0	NA	0.348555556	0.163472222
TCGA.A8.A07B	BRCA	WTSI	0.118741851	0.220770833	0	0	0	0	0	0	0	0	0	0	0	0	0	0	0	0	0	0	0	0	0	0	NA	0.311354167	0.467875
TCGA.A8.A07C	BRCA	WTSI	0.091863356	0.651227002	0	0	0	0	0	0	0	0	0	0	0	0	0	0	0	0	0	0	0	0	0	0	NA	0.252940292	0.095832706
TCGA.A8.A07E	BRCA	WTSI	0.162623166	0.068839729	0	0	0	0	0	0	0	0	0	0	0	0	0	0	0	0	0	0	0	0	0	0	NA	0.511591405	0.419568866
TCGA.A8.A07F	BRCA	WTSI	0.209569715	0.363839392	0	0	0	0	0	0	0	0	0	0	0	0	0	0	0	0	0	0	0	0	0	0	NA	0.576994505	0.059166103
TCGA.A8.A07G	BRCA	WTSI	0.159701184	0.482116229	0	0	0	0	0	0	0	0	0	0	0	0	0	0	0	0	0	0	0	0	0	0	NA	0.452733963	0.065149808
TCGA.A8.A07I	BRCA	WTSI	0.18019569	0.257644588	0	0	0	0	0	0	0	0	0	0	0	0	0	0	0	0	0	0	0	0	0	0	NA	0.523531975	0.218823437
TCGA.A8.A07J	BRCA	WTSI	0.215215479	0.1930375	0	0	0	0	0	0	0	0	0	0	0	0	0	0	0	0	0	0	0	0	0	0	NA	0.364425	0.4425375
TCGA.A8.A07L	BRCA	WTSI	0.10415491	0.636263158	0	0	0	0	0	0	0	0	0	0	0	0	0	0	0	0	0	0	0	0	0	0	NA	0.286078947	0.077657895
TCGA.A8.A07O	BRCA	WTSI	0.197234781	0.059492351	0	0	0	0	0	0	0	0	0	0	0	0	0	0	0	0	0	0	0	0	0	0	NA	0.540134306	0.400373342
TCGA.A8.A07P	BRCA	WTSI	0.179887365	0.317744042	0	0	0	0	0	0	0	0	0	0	0	0	0	0	0	0	0	0	0	0	0	0	NA	0.604394918	0.07786104
TCGA.A8.A07R	BRCA	WTSI	0.074419502	0.638181527	0	0	0	0	0	0	0	0	0	0	0	0	0	0	0	0	0	0	0	0	0	0	NA	0.246097467	0.115721006
TCGA.A8.A07U	BRCA	WTSI	0.207601257	0.371505	0	0	0	0	0	0	0	0	0	0	0	0	0	0	0	0	0	0	0	0	0	0	NA	0.413385	0.21511
TCGA.A8.A07W	BRCA	WTSI	0.130993053	0.369832476	0	0	0	0	0	0	0	0	0	0	0	0	0	0	0	0	0	0	0	0	0	0	NA	0.477171433	0.152996091
TCGA.A8.A07Z	BRCA	WTSI	0.265759302	0.202061761	0	0	0	0	0	0	0	0	0	0	0	0	0	0	0	0	0	0	0	0	0	0	NA	0.76630323	0.031635009
TCGA.A8.A081	BRCA	WTSI	0.140196249	0.351538462	0	0	0	0	0	0	0	0	0	0	0	0	0	0	0	0	0	0	0	0	0	0	NA	0.430984615	0.217476923
TCGA.A8.A082	BRCA	WTSI	0.339654271	0.153927472	0	0	0	0	0	0	0	0	0	0	0	0	0	0	0	0	0	0	0	0	0	0	NA	0.767494518	0.07857801
TCGA.A8.A083	BRCA	WTSI	0.243146856	0.65386274	0	0	0	0	0	0	0	0	0	0	0	0	0	0	0	0	0	0	0	0	0	0	NA	0.254482728	0.091654531
TCGA.A8.A084	BRCA	WTSI	0.158184475	0.2941	0	0	0	0	0	0	0	0	0	0	0	0	0	0	0	0	0	0	0	0	0	0	NA	0.26474	0.44116
TCGA.A8.A085	BRCA	WTSI	0.15587853	0.706791119	0	0	0	0	0	0	0	0	0	0	0	0	0	0	0	0	0	0	0	0	0	0	NA	0.078397965	0.214810915
TCGA.A8.A086	BRCA	WTSI	0.246281494	0.026886241	0	0	0	0	0	0	0	0	0	0	0	0	0	0	0	0	0	0	0	0	0	0	NA	0.876914196	0.096199563
TCGA.A8.A08A	BRCA	WTSI	0.253181027	0.501853333	0	0	0	0	0	0	0	0	0	0	0	0	0	0	0	0	0	0	0	0	0	0	NA	0.498146667	7.12E-16
TCGA.A8.A08B	BRCA	WTSI	0.196350221	0.115330155	0	0	0	0	0	0	0	0	0	0	0	0	0	0	0	0	0	0	0	0	0	0	NA	0.399037615	0.48563223
TCGA.A8.A08F	BRCA	WTSI	0.10833916	0.537392475	0	0	0	0	0	0	0	0	0	0	0	0	0	0	0	0	0	0	0	0	0	0	NA	0.377518474	0.085089052
TCGA.A8.A08G	BRCA	WTSI	0.195728936	0.330354299	0	0	0	0	0	0	0	0	0	0	0	0	0	0	0	0	0	0	0	0	0	0	NA	0.561041193	0.108604508
TCGA.A8.A08H	BRCA	WTSI	0.235131711	0.310659149	0	0	0	0	0	0	0	0	0	0	0	0	0	0	0	0	0	0	0	0	0	0	NA	0.170267921	0.51907293
TCGA.A8.A08I	BRCA	WTSI	0.168207594	0.382147967	0	0	0	0	0	0	0	0	0	0	0	0	0	0	0	0	0	0	0	0	0	0	NA	0.447223889	0.170628144
TCGA.A8.A08J	BRCA	WTSI	0.202980885	0.336045	0	0	0	0	0	0	0	0	0	0	0	0	0	0	0	0	0	0	0	0	0	0	NA	0.425595	0.23836
TCGA.A8.A08L	BRCA	WTSI	0.099792729	0.50039645	0	0	0	0	0	0	0	0	0	0	0	0	0	0	0	0	0	0	0	0	0	0	NA	0.116615385	0.382988166
TCGA.A8.A08O	BRCA	WTSI	0.208721855	0.082697824	0	0	0	0	0	0	0	0	0	0	0	0	0	0	0	0	0	0	0	0	0	0	NA	0.763927265	0.153374911
TCGA.A8.A08P	BRCA	WTSI	0.195317847	0.269079047	0	0	0	0	0	0	0	0	0	0	0	0	0	0	0	0	0	0	0	0	0	0	NA	0.359029531	0.371891422
TCGA.A8.A08R	BRCA	WTSI	0.08976022	0.633208333	0	0	0	0	0	0	0	0	0	0	0	0	0	0	0	0	0	0	0	0	0	0	NA	0.198618056	0.168173611
TCGA.A8.A08S	BRCA	WTSI	0.176119323	0.27183917	0	0	0	0	0	0	0	0	0	0	0	0	0	0	0	0	0	0	0	0	0	0	NA	0.624045242	0.104115588
TCGA.A8.A08T	BRCA	WTSI	0.152725507	0.301476447	0	0	0	0	0	0	0	0	0	0	0	0	0	0	0	0	0	0	0	0	0	0	NA	0.498675811	0.199847742
TCGA.A8.A08X	BRCA	WTSI	0.352870582	0.215890749	0	0	0	0	0	0	0	0	0	0	0	0	0	0	0	0	0	0	0	0	0	0	NA	0.783171672	0.000937579
TCGA.A8.A08Z	BRCA	WTSI	0.220321368	0.239031219	0	0	0	0	0	0	0	0	0	0	0	0	0	0	0	0	0	0	0	0	0	0	NA	0.559468811	0.20149997
TCGA.A8.A090	BRCA	WTSI	0.184457687	0.089511642	0	0	0	0	0	0	0	0	0	0	0	0	0	0	0	0	0	0	0	0	0	0	NA	0.657957368	0.25253099
TCGA.A8.A091	BRCA	WTSI	0.28831498	0.025126077	0	0	0	0	0	0	0	0	0	0	0	0	0	0	0	0	0	0	0	0	0	0	NA	0.683467128	0.291406796
TCGA.A8.A092	BRCA	WTSI	0.114179018	0.098081086	0	0	0	0	0	0	0	0	0	0	0	0	0	0	0	0	0	0	0	0	0	0	NA	0.366752153	0.535166761
TCGA.A8.A093	BRCA	WTSI	0.161871037	0.089632777	0	0	0	0	0	0	0	0	0	0	0	0	0	0	0	0	0	0	0	0	0	0	NA	0.176526084	0.73384114
TCGA.A8.A094	BRCA	WTSI	0.074847452	0.210744606	0	0	0	0	0	0	0	0	0	0	0	0	0	0	0	0	0	0	0	0	0	0	NA	0.115251166	0.674004228
TCGA.A8.A095	BRCA	WTSI	0.148260291	0.153748095	0	0	0	0	0	0	0	0	0	0	0	0	0	0	0	0	0	0	0	0	0	0	NA	0.019361737	0.826890169
TCGA.A8.A096	BRCA	WTSI	0.199957898	0.276360855	0	0	0	0	0	0	0	0	0	0	0	0	0	0	0	0	0	0	0	0	0	0	NA	0.723639145	5.34E-16
TCGA.A8.A097	BRCA	WTSI	0.109882577	0.535917808	0	0	0	0	0	0	0	0	0	0	0	0	0	0	0	0	0	0	0	0	0	0	NA	0.240589041	0.223493151
TCGA.A8.A099	BRCA	WTSI	0.265909292	0.776838152	0	0	0	0	0	0	0	0	0	0	0	0	0	0	0	0	0	0	0	0	0	0	NA	0.028575832	0.194586016
TCGA.A8.A09A	BRCA	WTSI	0.107372334	0.632241379	0	0	0	0	0	0	0	0	0	0	0	0	0	0	0	0	0	0	0	0	0	0	NA	0.249505747	0.118252874
TCGA.A8.A09B	BRCA	WTSI	0.183988511	0.241231697	0	0	0	0	0	0	0	0	0	0	0	0	0	0	0	0	0	0	0	0	0	0	NA	0.546617487	0.212150816
TCGA.A8.A09C	BRCA	WTSI	0.244628178	0.396483213	0	0	0	0	0	0	0	0	0	0	0	0	0	0	0	0	0	0	0	0	0	0	NA	0.603516787	5.62E-16
TCGA.A8.A09D	BRCA	WTSI	0.194953766	0.160266126	0	0	0	0	0	0	0	0	0	0	0	0	0	0	0	0	0	0	0	0	0	0	NA	0.678595871	0.161138004
TCGA.A8.A09E	BRCA	WTSI	0.183925294	0.47743015	0	0	0	0	0	0	0	0	0	0	0	0	0	0	0	0	0	0	0	0	0	0	NA	0.429597136	0.092972714
TCGA.A8.A09G	BRCA	WTSI	0.066125315	0.062856747	0	0	0	0	0	0	0	0	0	0	0	0	0	0	0	0	0	0	0	0	0	0	NA	0.077980584	0.859162669
TCGA.A8.A09I	BRCA	WTSI	0.093250242	0.168289628	0	0	0	0	0	0	0	0	0	0	0	0	0	0	0	0	0	0	0	0	0	0	NA	0.386617606	0.445092766
TCGA.A8.A09K	BRCA	WTSI	0.179839623	0.225699611	0	0	0	0	0	0	0	0	0	0	0	0	0	0	0	0	0	0	0	0	0	0	NA	0.60124962	0.173050769
TCGA.A8.A09M	BRCA	WTSI	0.112739438	0.571898734	0	0	0	0	0	0	0	0	0	0	0	0	0	0	0	0	0	0	0	0	0	0	NA	0.259822785	0.168278481
TCGA.A8.A09N	BRCA	WTSI	0.106636179	0.177087719	0	0	0	0	0	0	0	0	0	0	0	0	0	0	0	0	0	0	0	0	0	0	NA	0.29277193	0.530140351
TCGA.A8.A09Q	BRCA	WTSI	0.112449314	0.329540362	0	0	0	0	0	0	0	0	0	0	0	0	0	0	0	0	0	0	0	0	0	0	NA	0.596859039	0.073600599
TCGA.A8.A09R	BRCA	WTSI	0.164564648	0.458965525	0	0	0	0	0	0	0	0	0	0	0	0	0	0	0	0	0	0	0	0	0	0	NA	0.479298673	0.061735802
TCGA.A8.A09T	BRCA	WTSI	0.227245126	0.337076537	0	0	0	0	0	0	0	0	0	0	0	0	0	0	0	0	0	0	0	0	0	0	NA	0.603422413	0.05950105
TCGA.A8.A09V	BRCA	WTSI	0.23261692	0.464753333	0	0	0	0	0	0	0	0	0	0	0	0	0	0	0	0	0	0	0	0	0	0	NA	0.3926	0.142646667
TCGA.A8.A09W	BRCA	WTSI	0.139031622	0.569018028	0	0	0	0	0	0	0	0	0	0	0	0	0	0	0	0	0	0	0	0	0	0	NA	0.36391067	0.067071302
TCGA.A8.A09X	BRCA	WTSI	0.163794223	0.226159191	0	0	0	0	0	0	0	0	0	0	0	0	0	0	0	0	0	0	0	0	0	0	NA	0.340303908	0.4335369
TCGA.A8.A09Z	BRCA	WTSI	0.101578635	0.026601677	0	0	0	0	0	0	0	0	0	0	0	0	0	0	0	0	0	0	0	0	0	0	NA	0.971710419	0.001687905
TCGA.A8.A0A1	BRCA	WTSI	0.206247227	0.140544089	0	0	0	0	0	0	0	0	0	0	0	0	0	0	0	0	0	0	0	0	0	0	NA	0.770133783	0.089322127
TCGA.A8.A0A2	BRCA	WTSI	0.243247517	0.39428605	0	0	0	0	0	0	0	0	0	0	0	0	0	0	0	0	0	0	0	0	0	0	NA	0.589643066	0.016070884
TCGA.A8.A0A4	BRCA	WTSI	0.227019845	0.275728178	0	0	0	0	0	0	0	0	0	0	0	0	0	0	0	0	0	0	0	0	0	0	NA	0.684713308	0.039558515
TCGA.A8.A0A9	BRCA	WTSI	0.19557083	0.187603599	0	0	0	0	0	0	0	0	0	0	0	0	0	0	0	0	0	0	0	0	0	0	NA	0.42463765	0.387758751
TCGA.A8.A0AB	BRCA	WTSI	0.23398975	0.464735294	0	0	0	0	0	0	0	0	0	0	0	0	0	0	0	0	0	0	0	0	0	0	NA	0.431029412	0.104235294
TCGA.A8.A0AD	BRCA	WTSI	0.256800011	0.401172613	0	0	0	0	0	0	0	0	0	0	0	0	0	0	0	0	0	0	0	0	0	0	NA	0.544149303	0.054678084
TCGA.AC.A23C	BRCA	WTSI	0.113552626	0.313125	0	0	0	0	0	0	0	0	0	0	0	0	0	0	0	0	0	0	0	0	0	0	NA	0.225734375	0.461140625
TCGA.AC.A23E	BRCA	WTSI	0.302180088	0.427090337	0	0	0	0	0	0	0	0	0	0	0	0	0	0	0	0	0	0	0	0	0	0	NA	0.546212864	0.0266968
TCGA.AC.A23H	BRCA	WTSI	0.048318149	0.026207052	0	0	0	0	0	0	0	0	0	0	0	0	0	0	0	0	0	0	0	0	0	0	NA	0.004631419	0.969161529
TCGA.AC.A2B8	BRCA	WTSI	0.090169759	0.059942203	0	0	0	0	0	0	0	0	0	0	0	0	0	0	0	0	0	0	0	0	0	0	NA	0.119301795	0.820756002
TCGA.AC.A2FG	BRCA	WTSI	0.197908268	0.34851231	0	0	0	0	0	0	0	0	0	0	0	0	0	0	0	0	0	0	0	0	0	0	NA	0.42907797	0.22240972
TCGA.AN.A03X	BRCA	WTSI	0.235450583	0.534711496	0	0	0	0	0	0	0	0	0	0	0	0	0	0	0	0	0	0	0	0	0	0	NA	0.445934588	0.019353916
TCGA.AN.A03Y	BRCA	WTSI	0.184487106	0.129597531	0	0	0	0	0	0	0	0	0	0	0	0	0	0	0	0	0	0	0	0	0	0	NA	0.726843298	0.14355917
TCGA.AN.A041	BRCA	WTSI	0.249033705	0.414120842	0	0	0	0	0	0	0	0	0	0	0	0	0	0	0	0	0	0	0	0	0	0	NA	0.559720356	0.026158802
TCGA.AN.A049	BRCA	WTSI	0.162968737	0.220997132	0	0	0	0	0	0	0	0	0	0	0	0	0	0	0	0	0	0	0	0	0	0	NA	0.768387539	0.010615329
TCGA.AN.A04A	BRCA	WTSI	0.209471559	0.024534265	0	0	0	0	0	0	0	0	0	0	0	0	0	0	0	0	0	0	0	0	0	0	NA	0.898683357	0.076782378
TCGA.AN.A04C	BRCA	WTSI	0.138454779	0.23512619	0	0	0	0	0	0	0	0	0	0	0	0	0	0	0	0	0	0	0	0	0	0	NA	0.632071429	0.132802381
TCGA.AN.A04D	BRCA	WTSI	0.112695221	0.672911713	0	0	0	0	0	0	0	0	0	0	0	0	0	0	0	0	0	0	0	0	0	0	NA	0.249793181	0.077295106
TCGA.AN.A0AJ	BRCA	WTSI	0.121590733	0.278031746	0	0	0	0	0	0	0	0	0	0	0	0	0	0	0	0	0	0	0	0	0	0	NA	0.483	0.238968254
TCGA.AN.A0AK	BRCA	WTSI	0.088824143	0.03249026	0	0	0	0	0	0	0	0	0	0	0	0	0	0	0	0	0	0	0	0	0	0	NA	0.945722504	0.021787237
TCGA.AN.A0AL	BRCA	WTSI	0.127164096	0.603151499	0	0	0	0	0	0	0	0	0	0	0	0	0	0	0	0	0	0	0	0	0	0	NA	0.225501253	0.171347248
TCGA.AN.A0AM	BRCA	WTSI	0.13778184	0.412591249	0	0	0	0	0	0	0	0	0	0	0	0	0	0	0	0	0	0	0	0	0	0	NA	0.460050324	0.127358427
TCGA.AN.A0AR	BRCA	WTSI	0.111242199	0.765833027	0	0	0	0	0	0	0	0	0	0	0	0	0	0	0	0	0	0	0	0	0	0	NA	0.067950309	0.166216665
TCGA.AN.A0AS	BRCA	WTSI	0.204380171	0.383316667	0	0	0	0	0	0	0	0	0	0	0	0	0	0	0	0	0	0	0	0	0	0	NA	0.534044444	0.082638889
TCGA.AN.A0AT	BRCA	WTSI	0.122280871	0.593720605	0	0	0	0	0	0	0	0	0	0	0	0	0	0	0	0	0	0	0	0	0	0	NA	0.303698866	0.102580529
TCGA.AN.A0FD	BRCA	WTSI	0.194450928	0.652206049	0	0	0	0	0	0	0	0	0	0	0	0	0	0	0	0	0	0	0	0	0	0	NA	0.250952157	0.096841794
TCGA.AN.A0FF	BRCA	WTSI	0.22837906	4.98E-16	0	0	0	0	0	0	0	0	0	0	0	0	0	0	0	0	0	0	0	0	0	0	NA	1	5.93E-16
TCGA.AN.A0FJ	BRCA	WTSI	0.132579031	0.399569231	0	0	0	0	0	0	0	0	0	0	0	0	0	0	0	0	0	0	0	0	0	0	NA	0.290076923	0.310353846
TCGA.AN.A0FK	BRCA	WTSI	0.178355524	0.345540244	0	0	0	0	0	0	0	0	0	0	0	0	0	0	0	0	0	0	0	0	0	0	NA	0.558544504	0.095915252
TCGA.AN.A0FL	BRCA	WTSI	0.102222812	0.499022901	0	0	0	0	0	0	0	0	0	0	0	0	0	0	0	0	0	0	0	0	0	0	NA	0.291816794	0.209160305
TCGA.AN.A0FN	BRCA	WTSI	0.322919203	0.50227565	0	0	0	0	0	0	0	0	0	0	0	0	0	0	0	0	0	0	0	0	0	0	NA	0.496448343	0.001276007
TCGA.AN.A0FS	BRCA	WTSI	0.152452024	0.078575251	0	0	0	0	0	0	0	0	0	0	0	0	0	0	0	0	0	0	0	0	0	0	NA	0.706482668	0.214942081
TCGA.AN.A0FT	BRCA	WTSI	0.104064969	0.249694444	0	0	0	0	0	0	0	0	0	0	0	0	0	0	0	0	0	0	0	0	0	0	NA	0.427166667	0.323138889
TCGA.AN.A0FV	BRCA	WTSI	0.097929901	0.213814942	0	0	0	0	0	0	0	0	0	0	0	0	0	0	0	0	0	0	0	0	0	0	NA	0.310268026	0.475917032
TCGA.AN.A0FW	BRCA	WTSI	0.107383331	0.531901235	0	0	0	0	0	0	0	0	0	0	0	0	0	0	0	0	0	0	0	0	0	0	NA	0.344592593	0.123506173
TCGA.AN.A0FX	BRCA	WTSI	0.111773211	0.563676244	0	0	0	0	0	0	0	0	0	0	0	0	0	0	0	0	0	0	0	0	0	0	NA	0.365595473	0.070728283
TCGA.AN.A0FY	BRCA	WTSI	0.167277597	0.131428664	0	0	0	0	0	0	0	0	0	0	0	0	0	0	0	0	0	0	0	0	0	0	NA	0.828885171	0.039686165
TCGA.AN.A0FZ	BRCA	WTSI	0.159058316	0.208258129	0	0	0	0	0	0	0	0	0	0	0	0	0	0	0	0	0	0	0	0	0	0	NA	0.696470209	0.095271661
TCGA.AN.A0G0	BRCA	WTSI	0.197989565	0.28661838	0	0	0	0	0	0	0	0	0	0	0	0	0	0	0	0	0	0	0	0	0	0	NA	0.628544693	0.084836926
TCGA.AN.A0XL	BRCA	WTSI	0.200576636	0.361622896	0	0	0	0	0	0	0	0	0	0	0	0	0	0	0	0	0	0	0	0	0	0	NA	0.500726208	0.137650896
TCGA.AN.A0XN	BRCA	WTSI	0.098349716	0.568666667	0	0	0	0	0	0	0	0	0	0	0	0	0	0	0	0	0	0	0	0	0	0	NA	0.326040404	0.105292929
TCGA.AN.A0XO	BRCA	WTSI	0.227769184	0.144307511	0	0	0	0	0	0	0	0	0	0	0	0	0	0	0	0	0	0	0	0	0	0	NA	0.54572468	0.309967809
TCGA.AN.A0XP	BRCA	WTSI	0.218575042	0.278842105	0	0	0	0	0	0	0	0	0	0	0	0	0	0	0	0	0	0	0	0	0	0	NA	0.409063158	0.312094737
TCGA.AN.A0XR	BRCA	WTSI	0.218695988	0.463836289	0	0	0	0	0	0	0	0	0	0	0	0	0	0	0	0	0	0	0	0	0	0	NA	0.301961584	0.234202126
TCGA.AN.A0XS	BRCA	WTSI	0.237078811	0.260787608	0	0	0	0	0	0	0	0	0	0	0	0	0	0	0	0	0	0	0	0	0	0	NA	0.585155852	0.154056541
TCGA.AN.A0XT	BRCA	WTSI	0.239656873	0.091879884	0	0	0	0	0	0	0	0	0	0	0	0	0	0	0	0	0	0	0	0	0	0	NA	0.780368291	0.127751825
TCGA.AN.A0XU	BRCA	WTSI	0.12241499	0.587957293	0	0	0	0	0	0	0	0	0	0	0	0	0	0	0	0	0	0	0	0	0	0	NA	0.275382807	0.1366599
TCGA.AN.A0XV	BRCA	WTSI	0.225371321	0.413328571	0	0	0	0	0	0	0	0	0	0	0	0	0	0	0	0	0	0	0	0	0	0	NA	0.3977	0.188971429
TCGA.AN.A0XW	BRCA	WTSI	0.085718431	0.009591277	0	0	0	0	0	0	0	0	0	0	0	0	0	0	0	0	0	0	0	0	0	0	NA	0.000128604	0.990280118
TCGA.AO.A03L	BRCA	WTSI	0.287058994	0.727408333	0	0	0	0	0	0	0	0	0	0	0	0	0	0	0	0	0	0	0	0	0	0	NA	0.182075	0.090516667
TCGA.AO.A03M	BRCA	WTSI	0.046742962	0.050798015	0	0	0	0	0	0	0	0	0	0	0	0	0	0	0	0	0	0	0	0	0	0	NA	0.00081749	0.948384495
TCGA.AO.A03N	BRCA	WTSI	0.138192775	0.118485458	0	0	0	0	0	0	0	0	0	0	0	0	0	0	0	0	0	0	0	0	0	0	NA	0.203244245	0.678270298
TCGA.AO.A03O	BRCA	WTSI	0.150590762	0.392375877	0	0	0	0	0	0	0	0	0	0	0	0	0	0	0	0	0	0	0	0	0	0	NA	0.586683351	0.020940772
TCGA.AO.A03P	BRCA	WTSI	0.134728944	0.309182849	0	0	0	0	0	0	0	0	0	0	0	0	0	0	0	0	0	0	0	0	0	0	NA	0.670305265	0.020511887
TCGA.AO.A03R	BRCA	WTSI	0.150213294	0.235024566	0	0	0	0	0	0	0	0	0	0	0	0	0	0	0	0	0	0	0	0	0	0	NA	0.760476091	0.004499342
TCGA.AO.A03T	BRCA	WTSI	0.11819451	0.661739355	0	0	0	0	0	0	0	0	0	0	0	0	0	0	0	0	0	0	0	0	0	0	NA	0.144725354	0.193535291
TCGA.AO.A03U	BRCA	WTSI	0.475658052	0.369096309	0	0	0	0	0	0	0	0	0	0	0	0	0	0	0	0	0	0	0	0	0	0	NA	0.207282927	0.423620764
TCGA.AO.A03V	BRCA	WTSI	0.178056104	0.321179487	0	0	0	0	0	0	0	0	0	0	0	0	0	0	0	0	0	0	0	0	0	0	NA	0.311128205	0.367692308
TCGA.AO.A0J2	BRCA	WTSI	0.151867219	0.550666667	0	0	0	0	0	0	0	0	0	0	0	0	0	0	0	0	0	0	0	0	0	0	NA	0.342	0.107333333
TCGA.AO.A0J3	BRCA	WTSI	0.147696865	0.291185185	0	0	0	0	0	0	0	0	0	0	0	0	0	0	0	0	0	0	0	0	0	0	NA	0.380296296	0.328518519
TCGA.AO.A0J4	BRCA	WTSI	0.148407155	0.337076923	0	0	0	0	0	0	0	0	0	0	0	0	0	0	0	0	0	0	0	0	0	0	NA	0.281938462	0.380984615
TCGA.AO.A0J5	BRCA	WTSI	0.148251662	0.375570356	0	0	0	0	0	0	0	0	0	0	0	0	0	0	0	0	0	0	0	0	0	0	NA	0.541569881	0.082859763
TCGA.AO.A0J6	BRCA	WTSI	0.110895955	0.638831169	0	0	0	0	0	0	0	0	0	0	0	0	0	0	0	0	0	0	0	0	0	0	NA	0.192077922	0.169090909
TCGA.AO.A0J7	BRCA	WTSI	0.290012386	0.109326564	0	0	0	0	0	0	0	0	0	0	0	0	0	0	0	0	0	0	0	0	0	0	NA	0.795200185	0.095473251
TCGA.AO.A0J8	BRCA	WTSI	0.251751827	0.226706185	0	0	0	0	0	0	0	0	0	0	0	0	0	0	0	0	0	0	0	0	0	0	NA	0.771724366	0.001569449
TCGA.AO.A0J9	BRCA	WTSI	0.176027831	0.051411314	0	0	0	0	0	0	0	0	0	0	0	0	0	0	0	0	0	0	0	0	0	0	NA	0.220525276	0.72806341
TCGA.AO.A0JA	BRCA	WTSI	0.276139866	0.143346882	0	0	0	0	0	0	0	0	0	0	0	0	0	0	0	0	0	0	0	0	0	0	NA	0.003956482	0.852696637
TCGA.AO.A0JB	BRCA	WTSI	0.132778213	0.537470326	0	0	0	0	0	0	0	0	0	0	0	0	0	0	0	0	0	0	0	0	0	0	NA	0.32555414	0.136975534
TCGA.AO.A0JC	BRCA	WTSI	0.320448469	0.369659255	0	0	0	0	0	0	0	0	0	0	0	0	0	0	0	0	0	0	0	0	0	0	NA	0.084223338	0.546117406
TCGA.AO.A0JD	BRCA	WTSI	0.111686359	0.641552632	0	0	0	0	0	0	0	0	0	0	0	0	0	0	0	0	0	0	0	0	0	0	NA	0.307855263	0.050592105
TCGA.AO.A0JE	BRCA	WTSI	0.172675519	0.195783763	0	0	0	0	0	0	0	0	0	0	0	0	0	0	0	0	0	0	0	0	0	0	NA	0.333998956	0.470217281
TCGA.AO.A0JF	BRCA	WTSI	0.253219621	0.328941176	0	0	0	0	0	0	0	0	0	0	0	0	0	0	0	0	0	0	0	0	0	0	NA	0.447558824	0.2235
TCGA.AO.A0JI	BRCA	WTSI	0.266085223	0.157240431	0	0	0	0	0	0	0	0	0	0	0	0	0	0	0	0	0	0	0	0	0	0	NA	0.842452308	0.000307261
TCGA.AO.A0JJ	BRCA	WTSI	0.307087897	0.380168116	0	0	0	0	0	0	0	0	0	0	0	0	0	0	0	0	0	0	0	0	0	0	NA	0.619357916	0.000473968
TCGA.AO.A0JL	BRCA	WTSI	0.139056428	0.328955827	0	0	0	0	0	0	0	0	0	0	0	0	0	0	0	0	0	0	0	0	0	0	NA	0.510688666	0.160355507
TCGA.AO.A0JM	BRCA	WTSI	0.167251526	0.324161864	0	0	0	0	0	0	0	0	0	0	0	0	0	0	0	0	0	0	0	0	0	0	NA	0.377068488	0.298769648
TCGA.AO.A124	BRCA	WTSI	0.094547064	0.747330508	0	0	0	0	0	0	0	0	0	0	0	0	0	0	0	0	0	0	0	0	0	0	NA	0.212194915	0.040474576
TCGA.AO.A126	BRCA	WTSI	0.29357683	0.470533333	0	0	0	0	0	0	0	0	0	0	0	0	0	0	0	0	0	0	0	0	0	0	NA	0.35922	0.170246667
TCGA.AO.A128	BRCA	WTSI	0.078410181	0.035586079	0	0	0	0	0	0	0	0	0	0	0	0	0	0	0	0	0	0	0	0	0	0	NA	0.936023611	0.02839031
TCGA.AO.A129	BRCA	WTSI	0.100071172	0.490753048	0	0	0	0	0	0	0	0	0	0	0	0	0	0	0	0	0	0	0	0	0	0	NA	0.28364916	0.225597792
TCGA.AO.A12A	BRCA	WTSI	0.299572231	0.312661538	0	0	0	0	0	0	0	0	0	0	0	0	0	0	0	0	0	0	0	0	0	0	NA	0.456123077	0.231215385
TCGA.AO.A12B	BRCA	WTSI	0.26817877	0.438221429	0	0	0	0	0	0	0	0	0	0	0	0	0	0	0	0	0	0	0	0	0	0	NA	0.484685714	0.077092857
TCGA.AO.A12E	BRCA	WTSI	0.05578984	0.258976742	0	0	0	0	0	0	0	0	0	0	0	0	0	0	0	0	0	0	0	0	0	0	NA	0.656905476	0.084117783
TCGA.AO.A12F	BRCA	WTSI	0.229611656	0.362276584	0	0	0	0	0	0	0	0	0	0	0	0	0	0	0	0	0	0	0	0	0	0	NA	0.637723416	5.62E-16
TCGA.AO.A12G	BRCA	WTSI	0.194626729	0.180965159	0	0	0	0	0	0	0	0	0	0	0	0	0	0	0	0	0	0	0	0	0	0	NA	0.610494913	0.208539929
TCGA.AO.A12H	BRCA	WTSI	0.214328258	0.263537335	0	0	0	0	0	0	0	0	0	0	0	0	0	0	0	0	0	0	0	0	0	0	NA	0.681562074	0.054900591
TCGA.AO.A1KP	BRCA	WTSI	0.215205232	0.292446472	0	0	0	0	0	0	0	0	0	0	0	0	0	0	0	0	0	0	0	0	0	0	NA	0.653712898	0.053840631
TCGA.AO.A1KR	BRCA	WTSI	0.139656176	0.513462855	0	0	0	0	0	0	0	0	0	0	0	0	0	0	0	0	0	0	0	0	0	0	NA	0.307103352	0.179433793
TCGA.AO.A1KS	BRCA	WTSI	0.285295306	0.086220474	0	0	0	0	0	0	0	0	0	0	0	0	0	0	0	0	0	0	0	0	0	0	NA	0.357406844	0.556372682
TCGA.AO.A1KT	BRCA	WTSI	0.163373851	0.426513859	0	0	0	0	0	0	0	0	0	0	0	0	0	0	0	0	0	0	0	0	0	0	NA	0.481059148	0.092426993
TCGA.AQ.A04H	BRCA	WTSI	0.121683893	0.227863192	0	0	0	0	0	0	0	0	0	0	0	0	0	0	0	0	0	0	0	0	0	0	NA	0.725824953	0.046311856
TCGA.AQ.A04J	BRCA	WTSI	0.145217881	0.758404334	0	0	0	0	0	0	0	0	0	0	0	0	0	0	0	0	0	0	0	0	0	0	NA	0.198558277	0.043037389
TCGA.AQ.A0Y5	BRCA	WTSI	0.144306692	0.165817985	0	0	0	0	0	0	0	0	0	0	0	0	0	0	0	0	0	0	0	0	0	0	NA	0.531130181	0.303051834
TCGA.AQ.A1H2	BRCA	WTSI	0.208527592	0.349777778	0	0	0	0	0	0	0	0	0	0	0	0	0	0	0	0	0	0	0	0	0	0	NA	0.551483333	0.098738889
TCGA.AQ.A1H3	BRCA	WTSI	0.250717049	0.113204434	0	0	0	0	0	0	0	0	0	0	0	0	0	0	0	0	0	0	0	0	0	0	NA	0.886795566	5.34E-16
TCGA.AR.A0TS	BRCA	WTSI	0.15469592	0.537060031	0	0	0	0	0	0	0	0	0	0	0	0	0	0	0	0	0	0	0	0	0	0	NA	0.216412915	0.246527054
TCGA.AR.A0TU	BRCA	WTSI	0.153722533	0.573816779	0	0	0	0	0	0	0	0	0	0	0	0	0	0	0	0	0	0	0	0	0	0	NA	0.232297267	0.193885954
TCGA.AR.A0TX	BRCA	WTSI	0.038852705	0.028134618	0	0	0	0	0	0	0	0	0	0	0	0	0	0	0	0	0	0	0	0	0	0	NA	0.02069798	0.951167401
TCGA.AR.A0TY	BRCA	WTSI	0.137442122	0.588438231	0	0	0	0	0	0	0	0	0	0	0	0	0	0	0	0	0	0	0	0	0	0	NA	0.305418892	0.106142877
TCGA.AR.A0U0	BRCA	WTSI	0.227732011	0.158204545	0	0	0	0	0	0	0	0	0	0	0	0	0	0	0	0	0	0	0	0	0	0	NA	0.4508	0.390995455
TCGA.AR.A0U1	BRCA	WTSI	0.126575608	0.746902021	0	0	0	0	0	0	0	0	0	0	0	0	0	0	0	0	0	0	0	0	0	0	NA	0.175031976	0.078066003
TCGA.AR.A0U2	BRCA	WTSI	0.154581079	0.361561846	0	0	0	0	0	0	0	0	0	0	0	0	0	0	0	0	0	0	0	0	0	0	NA	0.626258317	0.012179838
TCGA.AR.A0U3	BRCA	WTSI	0.158411929	0.291522863	0	0	0	0	0	0	0	0	0	0	0	0	0	0	0	0	0	0	0	0	0	0	NA	0.708229904	0.000247234
TCGA.AR.A1AH	BRCA	WTSI	0.140746279	0.636661302	0	0	0	0	0	0	0	0	0	0	0	0	0	0	0	0	0	0	0	0	0	0	NA	0.320350918	0.04298778
TCGA.AR.A1AI	BRCA	WTSI	0.173773984	0.323666951	0	0	0	0	0	0	0	0	0	0	0	0	0	0	0	0	0	0	0	0	0	0	NA	0.369636187	0.306696862
TCGA.AR.A1AJ	BRCA	WTSI	0.267630287	0.101941359	0	0	0	0	0	0	0	0	0	0	0	0	0	0	0	0	0	0	0	0	0	0	NA	0.718342911	0.17971573
TCGA.AR.A1AK	BRCA	WTSI	0.120101745	0.080118429	0	0	0	0	0	0	0	0	0	0	0	0	0	0	0	0	0	0	0	0	0	0	NA	0.353163237	0.566718334
TCGA.AR.A1AL	BRCA	WTSI	0.206892201	0.149062019	0	0	0	0	0	0	0	0	0	0	0	0	0	0	0	0	0	0	0	0	0	0	NA	0.669936601	0.18100138
TCGA.AR.A1AN	BRCA	WTSI	0.252507642	0.117091667	0	0	0	0	0	0	0	0	0	0	0	0	0	0	0	0	0	0	0	0	0	0	NA	0.6806	0.202308333
TCGA.AR.A1AP	BRCA	WTSI	0.178190761	0.120139499	0	0	0	0	0	0	0	0	0	0	0	0	0	0	0	0	0	0	0	0	0	0	NA	0.629587848	0.250272654
TCGA.AR.A1AQ	BRCA	WTSI	0.150828595	0.330806616	0	0	0	0	0	0	0	0	0	0	0	0	0	0	0	0	0	0	0	0	0	0	NA	0.567097056	0.102096328
TCGA.AR.A1AR	BRCA	WTSI	0.186431062	0.336980663	0	0	0	0	0	0	0	0	0	0	0	0	0	0	0	0	0	0	0	0	0	0	NA	0.485284713	0.177734625
TCGA.AR.A1AS	BRCA	WTSI	0.19435939	0.126595827	0	0	0	0	0	0	0	0	0	0	0	0	0	0	0	0	0	0	0	0	0	0	NA	0.422516954	0.450887219
TCGA.AR.A1AU	BRCA	WTSI	0.27003863	0.074542438	0	0	0	0	0	0	0	0	0	0	0	0	0	0	0	0	0	0	0	0	0	0	NA	0.690307758	0.235149804
TCGA.AR.A1AV	BRCA	WTSI	0.162140812	0.162294118	0	0	0	0	0	0	0	0	0	0	0	0	0	0	0	0	0	0	0	0	0	0	NA	0.658058824	0.179647059
TCGA.AR.A1AX	BRCA	WTSI	0.244782817	0.000393908	0	0	0	0	0	0	0	0	0	0	0	0	0	0	0	0	0	0	0	0	0	0	NA	0.882906442	0.11669965
TCGA.AR.A1AY	BRCA	WTSI	0.13295515	0.334046336	0	0	0	0	0	0	0	0	0	0	0	0	0	0	0	0	0	0	0	0	0	0	NA	0.462703931	0.203249732
TCGA.AR.A24H	BRCA	WTSI	0.108578748	0.721763158	0	0	0	0	0	0	0	0	0	0	0	0	0	0	0	0	0	0	0	0	0	0	NA	0.131960526	0.146276316
TCGA.AR.A24K	BRCA	WTSI	0.236805429	0.084371672	0	0	0	0	0	0	0	0	0	0	0	0	0	0	0	0	0	0	0	0	0	0	NA	0.915568147	6.02E-05
TCGA.AR.A24L	BRCA	WTSI	0.174079811	0.819617316	0	0	0	0	0	0	0	0	0	0	0	0	0	0	0	0	0	0	0	0	0	0	NA	0.051874514	0.12850817
TCGA.AR.A24M	BRCA	WTSI	0.244420236	0.240801852	0	0	0	0	0	0	0	0	0	0	0	0	0	0	0	0	0	0	0	0	0	0	NA	0.648635759	0.110562389
TCGA.AR.A24N	BRCA	WTSI	0.224100987	0.06449	0	0	0	0	0	0	0	0	0	0	0	0	0	0	0	0	0	0	0	0	0	0	NA	0.66725	0.26826
TCGA.AR.A24O	BRCA	WTSI	0.257873433	0.269691535	0	0	0	0	0	0	0	0	0	0	0	0	0	0	0	0	0	0	0	0	0	0	NA	0.651862321	0.078446144
TCGA.AR.A24P	BRCA	WTSI	0.325126468	0.415137106	0	0	0	0	0	0	0	0	0	0	0	0	0	0	0	0	0	0	0	0	0	0	NA	0.584711945	0.00015095
TCGA.AR.A24Q	BRCA	WTSI	0.095963395	0.632298077	0	0	0	0	0	0	0	0	0	0	0	0	0	0	0	0	0	0	0	0	0	0	NA	0.104807692	0.262894231
TCGA.AR.A24R	BRCA	WTSI	0.318087634	0.135909091	0	0	0	0	0	0	0	0	0	0	0	0	0	0	0	0	0	0	0	0	0	0	NA	0.767909091	0.096181818
TCGA.AR.A24S	BRCA	WTSI	0.176011959	0.350097412	0	0	0	0	0	0	0	0	0	0	0	0	0	0	0	0	0	0	0	0	0	0	NA	0.390820848	0.25908174
TCGA.AR.A24T	BRCA	WTSI	0.274088833	0.077709091	0	0	0	0	0	0	0	0	0	0	0	0	0	0	0	0	0	0	0	0	0	0	NA	0.763454545	0.158836364
TCGA.AR.A24V	BRCA	WTSI	0.20219774	0.283154122	0	0	0	0	0	0	0	0	0	0	0	0	0	0	0	0	0	0	0	0	0	0	NA	0.523686967	0.193158911
TCGA.AR.A24W	BRCA	WTSI	0.579363969	0.040375202	0	0	0	0	0	0	0	0	0	0	0	0	0	0	0	0	0	0	0	0	0	0	NA	0.787028935	0.172595863
TCGA.AR.A24X	BRCA	WTSI	0.299707462	0.463266667	0	0	0	0	0	0	0	0	0	0	0	0	0	0	0	0	0	0	0	0	0	0	NA	0.536733333	8.90E-16
TCGA.AR.A24Z	BRCA	WTSI	0.171031156	0.680152574	0	0	0	0	0	0	0	0	0	0	0	0	0	0	0	0	0	0	0	0	0	0	NA	0.25342862	0.066418806
TCGA.AR.A250	BRCA	WTSI	0.154455048	0.236085106	0	0	0	0	0	0	0	0	0	0	0	0	0	0	0	0	0	0	0	0	0	0	NA	0.281021277	0.482893617
TCGA.AR.A251	BRCA	WTSI	0.09820305	0.670554545	0	0	0	0	0	0	0	0	0	0	0	0	0	0	0	0	0	0	0	0	0	0	NA	0.139209091	0.190236364
TCGA.AR.A254	BRCA	WTSI	0.251030339	0.324857143	0	0	0	0	0	0	0	0	0	0	0	0	0	0	0	0	0	0	0	0	0	0	NA	0.391035714	0.284107143
TCGA.AR.A255	BRCA	WTSI	0.149712199	0.404280901	0	0	0	0	0	0	0	0	0	0	0	0	0	0	0	0	0	0	0	0	0	0	NA	0.412399852	0.183319246
TCGA.AR.A256	BRCA	WTSI	0.0818377	0.607255172	0	0	0	0	0	0	0	0	0	0	0	0	0	0	0	0	0	0	0	0	0	0	NA	0.169765517	0.22297931
TCGA.B6.A0I2	BRCA	WTSI	0.189828011	0.290675	0	0	0	0	0	0	0	0	0	0	0	0	0	0	0	0	0	0	0	0	0	0	NA	0.303875	0.40545
TCGA.B6.A0I5	BRCA	WTSI	0.246973774	0.371142358	0	0	0	0	0	0	0	0	0	0	0	0	0	0	0	0	0	0	0	0	0	0	NA	0.603910235	0.024947406
TCGA.B6.A0I6	BRCA	WTSI	0.114930631	0.632598332	0	0	0	0	0	0	0	0	0	0	0	0	0	0	0	0	0	0	0	0	0	0	NA	0.261902758	0.105498909
TCGA.B6.A0I8	BRCA	WTSI	0.11321482	0.575064935	0	0	0	0	0	0	0	0	0	0	0	0	0	0	0	0	0	0	0	0	0	0	NA	0.233246753	0.191688312
TCGA.B6.A0I9	BRCA	WTSI	0.150499042	0.427804667	0	0	0	0	0	0	0	0	0	0	0	0	0	0	0	0	0	0	0	0	0	0	NA	0.461241395	0.110953938
TCGA.B6.A0IA	BRCA	WTSI	0.240302416	0.121986044	0	0	0	0	0	0	0	0	0	0	0	0	0	0	0	0	0	0	0	0	0	0	NA	0.687681948	0.190332007
TCGA.B6.A0IB	BRCA	WTSI	0.170538092	0.304568818	0	0	0	0	0	0	0	0	0	0	0	0	0	0	0	0	0	0	0	0	0	0	NA	0.44028194	0.255149242
TCGA.B6.A0IC	BRCA	WTSI	0.166704351	0.257111531	0	0	0	0	0	0	0	0	0	0	0	0	0	0	0	0	0	0	0	0	0	0	NA	0.550315532	0.192572937
TCGA.B6.A0IE	BRCA	WTSI	0.187940695	0.354449712	0	0	0	0	0	0	0	0	0	0	0	0	0	0	0	0	0	0	0	0	0	0	NA	0.570174043	0.075376245
TCGA.B6.A0IG	BRCA	WTSI	0.194853193	0.369153846	0	0	0	0	0	0	0	0	0	0	0	0	0	0	0	0	0	0	0	0	0	0	NA	0.418615385	0.212230769
TCGA.B6.A0IH	BRCA	WTSI	0.192805839	0.094960659	0	0	0	0	0	0	0	0	0	0	0	0	0	0	0	0	0	0	0	0	0	0	NA	0.843767269	0.061272072
TCGA.B6.A0IJ	BRCA	WTSI	0.09890522	0.633172727	0	0	0	0	0	0	0	0	0	0	0	0	0	0	0	0	0	0	0	0	0	0	NA	0.149727273	0.2171
TCGA.B6.A0IK	BRCA	WTSI	0.086594985	0.080940795	0	0	0	0	0	0	0	0	0	0	0	0	0	0	0	0	0	0	0	0	0	0	NA	0.194981684	0.724077521
TCGA.B6.A0IM	BRCA	WTSI	0.230166476	0.434755	0	0	0	0	0	0	0	0	0	0	0	0	0	0	0	0	0	0	0	0	0	0	NA	0.47347	0.091775
TCGA.B6.A0IN	BRCA	WTSI	0.193632195	0.217574118	0	0	0	0	0	0	0	0	0	0	0	0	0	0	0	0	0	0	0	0	0	0	NA	0.688517252	0.093908629
TCGA.B6.A0IO	BRCA	WTSI	0.127863945	0.230377778	0	0	0	0	0	0	0	0	0	0	0	0	0	0	0	0	0	0	0	0	0	0	NA	0.336866667	0.432755556
TCGA.B6.A0IP	BRCA	WTSI	0.212388585	0.143832877	0	0	0	0	0	0	0	0	0	0	0	0	0	0	0	0	0	0	0	0	0	0	NA	0.856167123	5.34E-16
TCGA.B6.A0IQ	BRCA	WTSI	0.160213117	0.30055	0	0	0	0	0	0	0	0	0	0	0	0	0	0	0	0	0	0	0	0	0	0	NA	0.51755	0.1819
TCGA.B6.A0RE	BRCA	WTSI	0.12157846	0.412706675	0	0	0	0	0	0	0	0	0	0	0	0	0	0	0	0	0	0	0	0	0	0	NA	0.211956001	0.375337324
TCGA.B6.A0RG	BRCA	WTSI	0.138650413	0.592692161	0	0	0	0	0	0	0	0	0	0	0	0	0	0	0	0	0	0	0	0	0	0	NA	0.195898178	0.211409661
TCGA.B6.A0RH	BRCA	WTSI	0.170737196	0.286058574	0	0	0	0	0	0	0	0	0	0	0	0	0	0	0	0	0	0	0	0	0	0	NA	0.395669304	0.318272122
TCGA.B6.A0RI	BRCA	WTSI	0.326394279	0.468405855	0	0	0	0	0	0	0	0	0	0	0	0	0	0	0	0	0	0	0	0	0	0	NA	0.138551732	0.393042413
TCGA.B6.A0RN	BRCA	WTSI	0.151337936	0.261077614	0	0	0	0	0	0	0	0	0	0	0	0	0	0	0	0	0	0	0	0	0	0	NA	0.680730656	0.05819173
TCGA.B6.A0RO	BRCA	WTSI	0.196694309	0.298275213	0	0	0	0	0	0	0	0	0	0	0	0	0	0	0	0	0	0	0	0	0	0	NA	0.691857637	0.00986715
TCGA.B6.A0RP	BRCA	WTSI	0.234844537	0.600295777	0	0	0	0	0	0	0	0	0	0	0	0	0	0	0	0	0	0	0	0	0	0	NA	0.398859926	0.000844296
TCGA.B6.A0RU	BRCA	WTSI	0.179000044	0.529697955	0	0	0	0	0	0	0	0	0	0	0	0	0	0	0	0	0	0	0	0	0	0	NA	0.405010457	0.065291588
TCGA.B6.A0RV	BRCA	WTSI	0.136598949	0.005635359	0	0	0	0	0	0	0	0	0	0	0	0	0	0	0	0	0	0	0	0	0	0	NA	0.25058506	0.743779581
TCGA.B6.A0WS	BRCA	WTSI	0.196230872	0.327940081	0	0	0	0	0	0	0	0	0	0	0	0	0	0	0	0	0	0	0	0	0	0	NA	0.548541772	0.123518147
TCGA.B6.A0WT	BRCA	WTSI	0.222730817	0.211432358	0	0	0	0	0	0	0	0	0	0	0	0	0	0	0	0	0	0	0	0	0	0	NA	0.744739586	0.043828056
TCGA.B6.A0WV	BRCA	WTSI	0.201465461	0.346313268	0	0	0	0	0	0	0	0	0	0	0	0	0	0	0	0	0	0	0	0	0	0	NA	0.50994745	0.143739281
TCGA.B6.A0WW	BRCA	WTSI	0.183903347	0.237916588	0	0	0	0	0	0	0	0	0	0	0	0	0	0	0	0	0	0	0	0	0	0	NA	0.477681419	0.284401993
TCGA.B6.A0WX	BRCA	WTSI	0.175502065	0.493729041	0	0	0	0	0	0	0	0	0	0	0	0	0	0	0	0	0	0	0	0	0	0	NA	0.466816548	0.039454411
TCGA.B6.A0WY	BRCA	WTSI	0.255819513	0.277892857	0	0	0	0	0	0	0	0	0	0	0	0	0	0	0	0	0	0	0	0	0	0	NA	0.631107143	0.091
TCGA.B6.A0WZ	BRCA	WTSI	0.136102788	0.27050144	0	0	0	0	0	0	0	0	0	0	0	0	0	0	0	0	0	0	0	0	0	0	NA	0.012330208	0.717168352
TCGA.B6.A0X0	BRCA	WTSI	0.235824962	0.495141946	0	0	0	0	0	0	0	0	0	0	0	0	0	0	0	0	0	0	0	0	0	0	NA	0.504616911	0.000241143
TCGA.B6.A0X1	BRCA	WTSI	0.132169618	0.553972234	0	0	0	0	0	0	0	0	0	0	0	0	0	0	0	0	0	0	0	0	0	0	NA	0.183124882	0.262902884
TCGA.B6.A0X5	BRCA	WTSI	0.253402992	0.332111765	0	0	0	0	0	0	0	0	0	0	0	0	0	0	0	0	0	0	0	0	0	0	NA	0.425082353	0.242805882
TCGA.B6.A0X7	BRCA	WTSI	0.306338702	0.066813892	0	0	0	0	0	0	0	0	0	0	0	0	0	0	0	0	0	0	0	0	0	0	NA	0.933186108	8.90E-16
TCGA.B6.A1KC	BRCA	WTSI	0.249245081	0.532236855	0	0	0	0	0	0	0	0	0	0	0	0	0	0	0	0	0	0	0	0	0	0	NA	0.446836672	0.020926473
TCGA.B6.A1KF	BRCA	WTSI	0.171125741	0.28350675	0	0	0	0	0	0	0	0	0	0	0	0	0	0	0	0	0	0	0	0	0	0	NA	0.436081811	0.280411438
TCGA.B6.A1KI	BRCA	WTSI	0.231403373	0.501858824	0	0	0	0	0	0	0	0	0	0	0	0	0	0	0	0	0	0	0	0	0	0	NA	0.416205882	0.081935294
TCGA.B6.A1KN	BRCA	WTSI	0.153564781	0.447863541	0	0	0	0	0	0	0	0	0	0	0	0	0	0	0	0	0	0	0	0	0	0	NA	0.515007357	0.037129102
TCGA.BH.A0AU	BRCA	WTSI	0.260668285	0.410329402	0	0	0	0	0	0	0	0	0	0	0	0	0	0	0	0	0	0	0	0	0	0	NA	0.366115774	0.223554824
TCGA.BH.A0AV	BRCA	WTSI	0.123213941	0.493160714	0	0	0	0	0	0	0	0	0	0	0	0	0	0	0	0	0	0	0	0	0	0	NA	0.269196429	0.237642857
TCGA.BH.A0AW	BRCA	WTSI	0.070388461	0.247159067	0	0	0	0	0	0	0	0	0	0	0	0	0	0	0	0	0	0	0	0	0	0	NA	0.255531037	0.497309895
TCGA.BH.A0AY	BRCA	WTSI	0.176970349	0.445561444	0	0	0	0	0	0	0	0	0	0	0	0	0	0	0	0	0	0	0	0	0	0	NA	0.403178842	0.151259713
TCGA.BH.A0AZ	BRCA	WTSI	0.148213336	0.600588379	0	0	0	0	0	0	0	0	0	0	0	0	0	0	0	0	0	0	0	0	0	0	NA	0.114594356	0.284817265
TCGA.BH.A0B0	BRCA	WTSI	0.193698363	0.046031818	0	0	0	0	0	0	0	0	0	0	0	0	0	0	0	0	0	0	0	0	0	0	NA	0.181968182	0.772
TCGA.BH.A0B1	BRCA	WTSI	0.136624872	0.392024253	0	0	0	0	0	0	0	0	0	0	0	0	0	0	0	0	0	0	0	0	0	0	NA	0.564444398	0.04353135
TCGA.BH.A0B3	BRCA	WTSI	0.192896323	0.286729595	0	0	0	0	0	0	0	0	0	0	0	0	0	0	0	0	0	0	0	0	0	0	NA	0.437894421	0.275375983
TCGA.BH.A0B4	BRCA	WTSI	0.134901389	0.405711217	0	0	0	0	0	0	0	0	0	0	0	0	0	0	0	0	0	0	0	0	0	0	NA	0.304061186	0.290227597
TCGA.BH.A0B5	BRCA	WTSI	0.156818665	0.048138093	0	0	0	0	0	0	0	0	0	0	0	0	0	0	0	0	0	0	0	0	0	0	NA	0.168865239	0.782996668
TCGA.BH.A0B7	BRCA	WTSI	0.36318469	0.458673395	0	0	0	0	0	0	0	0	0	0	0	0	0	0	0	0	0	0	0	0	0	0	NA	0.407227637	0.134098968
TCGA.BH.A0B8	BRCA	WTSI	0.210739889	0.318595455	0	0	0	0	0	0	0	0	0	0	0	0	0	0	0	0	0	0	0	0	0	0	NA	0.422768182	0.258636364
TCGA.BH.A0B9	BRCA	WTSI	0.167750163	0.111447735	0	0	0	0	0	0	0	0	0	0	0	0	0	0	0	0	0	0	0	0	0	0	NA	0.429813223	0.458739042
TCGA.BH.A0BA	BRCA	WTSI	0.201080511	0.327398431	0	0	0	0	0	0	0	0	0	0	0	0	0	0	0	0	0	0	0	0	0	0	NA	0.520186547	0.152415022
TCGA.BH.A0BC	BRCA	WTSI	0.169521976	0.249474172	0	0	0	0	0	0	0	0	0	0	0	0	0	0	0	0	0	0	0	0	0	0	NA	0.549627837	0.200897991
TCGA.BH.A0BD	BRCA	WTSI	0.216788248	0.52844	0	0	0	0	0	0	0	0	0	0	0	0	0	0	0	0	0	0	0	0	0	0	NA	0.47156	7.12E-16
TCGA.BH.A0BF	BRCA	WTSI	0.182038817	0.359003122	0	0	0	0	0	0	0	0	0	0	0	0	0	0	0	0	0	0	0	0	0	0	NA	0.452699589	0.18829729
TCGA.BH.A0BG	BRCA	WTSI	0.183804371	0.532961337	0	0	0	0	0	0	0	0	0	0	0	0	0	0	0	0	0	0	0	0	0	0	NA	0.346363203	0.12067546
TCGA.BH.A0BJ	BRCA	WTSI	0.27271241	0.390666667	0	0	0	0	0	0	0	0	0	0	0	0	0	0	0	0	0	0	0	0	0	0	NA	0.5244	0.084933333
TCGA.BH.A0BL	BRCA	WTSI	0.158069136	0.69592492	0	0	0	0	0	0	0	0	0	0	0	0	0	0	0	0	0	0	0	0	0	0	NA	0.304000805	7.43E-05
TCGA.BH.A0BM	BRCA	WTSI	0.290924473	0.515246564	0	0	0	0	0	0	0	0	0	0	0	0	0	0	0	0	0	0	0	0	0	0	NA	0.48374657	0.001006866
TCGA.BH.A0BP	BRCA	WTSI	0.073103233	0.340717949	0	0	0	0	0	0	0	0	0	0	0	0	0	0	0	0	0	0	0	0	0	0	NA	0.340358974	0.318923077
TCGA.BH.A0BR	BRCA	WTSI	0.200020873	0.124914023	0	0	0	0	0	0	0	0	0	0	0	0	0	0	0	0	0	0	0	0	0	0	NA	0.416786587	0.45829939
TCGA.BH.A0BS	BRCA	WTSI	0.306260886	0.19517	0	0	0	0	0	0	0	0	0	0	0	0	0	0	0	0	0	0	0	0	0	0	NA	0.63298	0.17185
TCGA.BH.A0BT	BRCA	WTSI	0.204968086	0.284102318	0	0	0	0	0	0	0	0	0	0	0	0	0	0	0	0	0	0	0	0	0	0	NA	0.537349253	0.178548429
TCGA.BH.A0BV	BRCA	WTSI	0.195380023	0.186980968	0	0	0	0	0	0	0	0	0	0	0	0	0	0	0	0	0	0	0	0	0	0	NA	0.563861073	0.249157958
TCGA.BH.A0BW	BRCA	WTSI	0.117770502	0.472805264	0	0	0	0	0	0	0	0	0	0	0	0	0	0	0	0	0	0	0	0	0	0	NA	0.457163497	0.070031239
TCGA.BH.A0C0	BRCA	WTSI	0.126030763	0.650696312	0	0	0	0	0	0	0	0	0	0	0	0	0	0	0	0	0	0	0	0	0	0	NA	0.253416944	0.095886744
TCGA.BH.A0C1	BRCA	WTSI	0.210742549	0.165306389	0	0	0	0	0	0	0	0	0	0	0	0	0	0	0	0	0	0	0	0	0	0	NA	0.684741304	0.149952307
TCGA.BH.A0C3	BRCA	WTSI	0.292821627	0.420190909	0	0	0	0	0	0	0	0	0	0	0	0	0	0	0	0	0	0	0	0	0	0	NA	0.579809091	9.71E-16
TCGA.BH.A0C7	BRCA	WTSI	0.162870923	0.343202288	0	0	0	0	0	0	0	0	0	0	0	0	0	0	0	0	0	0	0	0	0	0	NA	0.520903473	0.135894239
TCGA.BH.A0DD	BRCA	WTSI	0.25024832	0.198069366	0	0	0	0	0	0	0	0	0	0	0	0	0	0	0	0	0	0	0	0	0	0	NA	0.71795807	0.083972564
TCGA.BH.A0DE	BRCA	WTSI	0.212485514	0.11632838	0	0	0	0	0	0	0	0	0	0	0	0	0	0	0	0	0	0	0	0	0	0	NA	0.853916754	0.029754866
TCGA.BH.A0DG	BRCA	WTSI	0.259746082	0.407657895	0	0	0	0	0	0	0	0	0	0	0	0	0	0	0	0	0	0	0	0	0	0	NA	0.358052632	0.234289474
TCGA.BH.A0DH	BRCA	WTSI	0.239803626	0.301827831	0	0	0	0	0	0	0	0	0	0	0	0	0	0	0	0	0	0	0	0	0	0	NA	0.302427822	0.395744347
TCGA.BH.A0DI	BRCA	WTSI	0.195563649	0.055454166	0	0	0	0	0	0	0	0	0	0	0	0	0	0	0	0	0	0	0	0	0	0	NA	0.500683936	0.443861899
TCGA.BH.A0DK	BRCA	WTSI	0.130379735	0.541080327	0	0	0	0	0	0	0	0	0	0	0	0	0	0	0	0	0	0	0	0	0	0	NA	0.328845395	0.130074277
TCGA.BH.A0DL	BRCA	WTSI	0.156214603	0.481843021	0	0	0	0	0	0	0	0	0	0	0	0	0	0	0	0	0	0	0	0	0	0	NA	0.341845903	0.176311076
TCGA.BH.A0DO	BRCA	WTSI	0.257133659	0.096513333	0	0	0	0	0	0	0	0	0	0	0	0	0	0	0	0	0	0	0	0	0	0	NA	0.672333333	0.231153333
TCGA.BH.A0DP	BRCA	WTSI	0.226256489	0.259665821	0	0	0	0	0	0	0	0	0	0	0	0	0	0	0	0	0	0	0	0	0	0	NA	0.656812211	0.083521968
TCGA.BH.A0DQ	BRCA	WTSI	0.225910777	0.186824002	0	0	0	0	0	0	0	0	0	0	0	0	0	0	0	0	0	0	0	0	0	0	NA	0.759748838	0.053427159
TCGA.BH.A0DS	BRCA	WTSI	0.218124247	0.066684445	0	0	0	0	0	0	0	0	0	0	0	0	0	0	0	0	0	0	0	0	0	0	NA	0.863931066	0.06938449
TCGA.BH.A0DT	BRCA	WTSI	0.345835094	0.542633223	0	0	0	0	0	0	0	0	0	0	0	0	0	0	0	0	0	0	0	0	0	0	NA	0.01436298	0.443003797
TCGA.BH.A0DX	BRCA	WTSI	0.151040444	0.131794447	0	0	0	0	0	0	0	0	0	0	0	0	0	0	0	0	0	0	0	0	0	0	NA	0.203342497	0.664863057
TCGA.BH.A0DZ	BRCA	WTSI	0.042914259	0.015993124	0	0	0	0	0	0	0	0	0	0	0	0	0	0	0	0	0	0	0	0	0	0	NA	0.024586882	0.959419995
TCGA.BH.A0E0	BRCA	WTSI	0.214503576	0.303671347	0	0	0	0	0	0	0	0	0	0	0	0	0	0	0	0	0	0	0	0	0	0	NA	0.626451698	0.069876955
TCGA.BH.A0E1	BRCA	WTSI	0.195404231	0.087678272	0	0	0	0	0	0	0	0	0	0	0	0	0	0	0	0	0	0	0	0	0	0	NA	0.426314251	0.486007477
TCGA.BH.A0E2	BRCA	WTSI	0.201398826	0.568616112	0	0	0	0	0	0	0	0	0	0	0	0	0	0	0	0	0	0	0	0	0	0	NA	0.349965434	0.081418453
TCGA.BH.A0E6	BRCA	WTSI	0.143173336	0.442142675	0	0	0	0	0	0	0	0	0	0	0	0	0	0	0	0	0	0	0	0	0	0	NA	0.554629547	0.003227778
TCGA.BH.A0E7	BRCA	WTSI	0.149748437	0.1799512	0	0	0	0	0	0	0	0	0	0	0	0	0	0	0	0	0	0	0	0	0	0	NA	0.72197148	0.098077321
TCGA.BH.A0E9	BRCA	WTSI	0.391237228	0.4094	0	0	0	0	0	0	0	0	0	0	0	0	0	0	0	0	0	0	0	0	0	0	NA	0.5906	1.53E-15
TCGA.BH.A0EA	BRCA	WTSI	0.205686905	0.167883349	0	0	0	0	0	0	0	0	0	0	0	0	0	0	0	0	0	0	0	0	0	0	NA	0.640195502	0.191921149
TCGA.BH.A0EB	BRCA	WTSI	0.184027285	0.252149114	0	0	0	0	0	0	0	0	0	0	0	0	0	0	0	0	0	0	0	0	0	0	NA	0.627641253	0.120209634
TCGA.BH.A0EE	BRCA	WTSI	0.120317793	0.118570295	0	0	0	0	0	0	0	0	0	0	0	0	0	0	0	0	0	0	0	0	0	0	NA	0.403307819	0.478121886
TCGA.BH.A0EI	BRCA	WTSI	0.201537686	0.213902774	0	0	0	0	0	0	0	0	0	0	0	0	0	0	0	0	0	0	0	0	0	0	NA	0.742237939	0.043859287
TCGA.BH.A0GY	BRCA	WTSI	0.269375325	0.436621606	0	0	0	0	0	0	0	0	0	0	0	0	0	0	0	0	0	0	0	0	0	0	NA	0.563165872	0.000212522
TCGA.BH.A0GZ	BRCA	WTSI	0.23025516	0.55152051	0	0	0	0	0	0	0	0	0	0	0	0	0	0	0	0	0	0	0	0	0	0	NA	0.300228419	0.148251071
TCGA.BH.A0H0	BRCA	WTSI	0.237556528	0.476542857	0	0	0	0	0	0	0	0	0	0	0	0	0	0	0	0	0	0	0	0	0	0	NA	0.43985	0.083607143
TCGA.BH.A0H3	BRCA	WTSI	0.287519663	0.276815385	0	0	0	0	0	0	0	0	0	0	0	0	0	0	0	0	0	0	0	0	0	0	NA	0.598538462	0.124646154
TCGA.BH.A0H6	BRCA	WTSI	0.234606128	0.21193351	0	0	0	0	0	0	0	0	0	0	0	0	0	0	0	0	0	0	0	0	0	0	NA	0.727183939	0.060882551
TCGA.BH.A0H7	BRCA	WTSI	0.13966085	0.122022249	0	0	0	0	0	0	0	0	0	0	0	0	0	0	0	0	0	0	0	0	0	0	NA	0.627782019	0.250195732
TCGA.BH.A0H9	BRCA	WTSI	0.228364842	0.397180823	0	0	0	0	0	0	0	0	0	0	0	0	0	0	0	0	0	0	0	0	0	0	NA	0.401156791	0.201662387
TCGA.BH.A0HA	BRCA	WTSI	0.095082369	0.031015978	0	0	0	0	0	0	0	0	0	0	0	0	0	0	0	0	0	0	0	0	0	0	NA	0.92358805	0.045395972
TCGA.BH.A0HB	BRCA	WTSI	0.227061323	0.213310718	0	0	0	0	0	0	0	0	0	0	0	0	0	0	0	0	0	0	0	0	0	0	NA	0.591113111	0.195576171
TCGA.BH.A0HF	BRCA	WTSI	0.203912785	0.051263545	0	0	0	0	0	0	0	0	0	0	0	0	0	0	0	0	0	0	0	0	0	0	NA	0.773742014	0.174994441
TCGA.BH.A0HI	BRCA	WTSI	0.197828377	0.10382381	0	0	0	0	0	0	0	0	0	0	0	0	0	0	0	0	0	0	0	0	0	0	NA	0.649238095	0.246938095
TCGA.BH.A0HK	BRCA	WTSI	0.153682217	0.08195824	0	0	0	0	0	0	0	0	0	0	0	0	0	0	0	0	0	0	0	0	0	0	NA	0.293535998	0.624505762
TCGA.BH.A0HL	BRCA	WTSI	0.21846402	0.04174044	0	0	0	0	0	0	0	0	0	0	0	0	0	0	0	0	0	0	0	0	0	0	NA	0.644635683	0.313623877
TCGA.BH.A0HN	BRCA	WTSI	0.236381004	0.1392125	0	0	0	0	0	0	0	0	0	0	0	0	0	0	0	0	0	0	0	0	0	0	NA	0.409175	0.4516125
TCGA.BH.A0HO	BRCA	WTSI	0.189772093	0.07265625	0	0	0	0	0	0	0	0	0	0	0	0	0	0	0	0	0	0	0	0	0	0	NA	0.663375	0.26396875
TCGA.BH.A0HP	BRCA	WTSI	0.088619178	0.01238264	0	0	0	0	0	0	0	0	0	0	0	0	0	0	0	0	0	0	0	0	0	0	NA	0.027850246	0.959767114
TCGA.BH.A0HQ	BRCA	WTSI	0.230696741	0.018193284	0	0	0	0	0	0	0	0	0	0	0	0	0	0	0	0	0	0	0	0	0	0	NA	0.703425006	0.278381711
TCGA.BH.A0HU	BRCA	WTSI	0.204605607	0.524322097	0	0	0	0	0	0	0	0	0	0	0	0	0	0	0	0	0	0	0	0	0	0	NA	0.434161737	0.041516166
TCGA.BH.A0HW	BRCA	WTSI	0.228358191	0.232920342	0	0	0	0	0	0	0	0	0	0	0	0	0	0	0	0	0	0	0	0	0	0	NA	0.715735685	0.051343973
TCGA.BH.A0HX	BRCA	WTSI	0.154954802	0.571645988	0	0	0	0	0	0	0	0	0	0	0	0	0	0	0	0	0	0	0	0	0	0	NA	0.273676919	0.154677092
TCGA.BH.A0W3	BRCA	WTSI	0.253563172	0.179876923	0	0	0	0	0	0	0	0	0	0	0	0	0	0	0	0	0	0	0	0	0	0	NA	0.583107692	0.237015385
TCGA.BH.A0W4	BRCA	WTSI	0.189460672	0.390302079	0	0	0	0	0	0	0	0	0	0	0	0	0	0	0	0	0	0	0	0	0	0	NA	0.418598794	0.191099127
TCGA.BH.A0W5	BRCA	WTSI	0.242974305	0.272542101	0	0	0	0	0	0	0	0	0	0	0	0	0	0	0	0	0	0	0	0	0	0	NA	0.727382633	7.53E-05
TCGA.BH.A0W7	BRCA	WTSI	0.071176121	0.078772603	0	0	0	0	0	0	0	0	0	0	0	0	0	0	0	0	0	0	0	0	0	0	NA	0.029101766	0.892125631
TCGA.BH.A0WA	BRCA	WTSI	0.139994265	0.598043478	0	0	0	0	0	0	0	0	0	0	0	0	0	0	0	0	0	0	0	0	0	0	NA	0.17015942	0.231797101
TCGA.BH.A18F	BRCA	WTSI	0.154674833	0.146780188	0	0	0	0	0	0	0	0	0	0	0	0	0	0	0	0	0	0	0	0	0	0	NA	0.5237983	0.329421512
TCGA.BH.A18H	BRCA	WTSI	0.191746032	0.169766716	0	0	0	0	0	0	0	0	0	0	0	0	0	0	0	0	0	0	0	0	0	0	NA	0.382586121	0.447647162
TCGA.BH.A18I	BRCA	WTSI	0.198297029	0.099758945	0	0	0	0	0	0	0	0	0	0	0	0	0	0	0	0	0	0	0	0	0	0	NA	0.623217086	0.277023969
TCGA.BH.A18J	BRCA	WTSI	0.146514415	0.12156119	0	0	0	0	0	0	0	0	0	0	0	0	0	0	0	0	0	0	0	0	0	0	NA	0.084773535	0.793665274
TCGA.BH.A18K	BRCA	WTSI	0.172927384	0.388798704	0	0	0	0	0	0	0	0	0	0	0	0	0	0	0	0	0	0	0	0	0	0	NA	0.261702461	0.349498835
TCGA.BH.A18L	BRCA	WTSI	0.180043325	0.21887158	0	0	0	0	0	0	0	0	0	0	0	0	0	0	0	0	0	0	0	0	0	0	NA	0.664208372	0.116920048
TCGA.BH.A18M	BRCA	WTSI	0.293961502	0.300475376	0	0	0	0	0	0	0	0	0	0	0	0	0	0	0	0	0	0	0	0	0	0	NA	0.664425831	0.035098794
TCGA.BH.A18N	BRCA	WTSI	0.173815637	0.406270168	0	0	0	0	0	0	0	0	0	0	0	0	0	0	0	0	0	0	0	0	0	0	NA	0.592349239	0.001380593
TCGA.BH.A18Q	BRCA	WTSI	0.112009623	0.615665774	0	0	0	0	0	0	0	0	0	0	0	0	0	0	0	0	0	0	0	0	0	0	NA	0.242202548	0.142131678
TCGA.BH.A18R	BRCA	WTSI	0.212764637	0.672413975	0	0	0	0	0	0	0	0	0	0	0	0	0	0	0	0	0	0	0	0	0	0	NA	0.107998863	0.219587162
TCGA.BH.A18S	BRCA	WTSI	0.210850423	0.396512315	0	0	0	0	0	0	0	0	0	0	0	0	0	0	0	0	0	0	0	0	0	0	NA	0.480199623	0.123288063
TCGA.BH.A18T	BRCA	WTSI	0.119051302	0.626266859	0	0	0	0	0	0	0	0	0	0	0	0	0	0	0	0	0	0	0	0	0	0	NA	0.226538604	0.147194537
TCGA.BH.A18U	BRCA	WTSI	0.101751661	0.084239617	0	0	0	0	0	0	0	0	0	0	0	0	0	0	0	0	0	0	0	0	0	0	NA	0.512055938	0.403704444
TCGA.BH.A18V	BRCA	WTSI	0.068562098	0.459217487	0	0	0	0	0	0	0	0	0	0	0	0	0	0	0	0	0	0	0	0	0	0	NA	0.122741658	0.418040855
TCGA.BH.A1EN	BRCA	WTSI	0.159409769	0.474515252	0	0	0	0	0	0	0	0	0	0	0	0	0	0	0	0	0	0	0	0	0	0	NA	0.370511909	0.154972838
TCGA.BH.A1EO	BRCA	WTSI	0.234154942	0.198535428	0	0	0	0	0	0	0	0	0	0	0	0	0	0	0	0	0	0	0	0	0	0	NA	0.634238804	0.167225768
TCGA.BH.A1ES	BRCA	WTSI	0.132752585	0.263313711	0	0	0	0	0	0	0	0	0	0	0	0	0	0	0	0	0	0	0	0	0	0	NA	0.660863204	0.075823086
TCGA.BH.A1ET	BRCA	WTSI	0.175460349	0.316742575	0	0	0	0	0	0	0	0	0	0	0	0	0	0	0	0	0	0	0	0	0	0	NA	0.628767011	0.054490414
TCGA.BH.A1EU	BRCA	WTSI	0.271411107	0.20115	0	0	0	0	0	0	0	0	0	0	0	0	0	0	0	0	0	0	0	0	0	0	NA	0.675742857	0.123107143
TCGA.BH.A1EV	BRCA	WTSI	0.106580404	0.104957746	0	0	0	0	0	0	0	0	0	0	0	0	0	0	0	0	0	0	0	0	0	0	NA	0.214352113	0.680690141
TCGA.BH.A1EW	BRCA	WTSI	0.335457786	0.170688889	0	0	0	0	0	0	0	0	0	0	0	0	0	0	0	0	0	0	0	0	0	0	NA	0.664233333	0.165077778
TCGA.BH.A1EX	BRCA	WTSI	0.253919485	0.38212	0	0	0	0	0	0	0	0	0	0	0	0	0	0	0	0	0	0	0	0	0	0	NA	0.61788	7.12E-16
TCGA.BH.A1EY	BRCA	WTSI	0.127733981	0.263886364	0	0	0	0	0	0	0	0	0	0	0	0	0	0	0	0	0	0	0	0	0	0	NA	0.447522727	0.288590909
TCGA.BH.A1F2	BRCA	WTSI	0.150717742	0.278125	0	0	0	0	0	0	0	0	0	0	0	0	0	0	0	0	0	0	0	0	0	0	NA	0.377875	0.344
TCGA.BH.A1F5	BRCA	WTSI	0.194572141	0.480633011	0	0	0	0	0	0	0	0	0	0	0	0	0	0	0	0	0	0	0	0	0	0	NA	0.376956283	0.142410707
TCGA.BH.A1F6	BRCA	WTSI	0.184446806	0.447634628	0	0	0	0	0	0	0	0	0	0	0	0	0	0	0	0	0	0	0	0	0	0	NA	0.361215665	0.191149706
TCGA.BH.A1F8	BRCA	WTSI	0.093929373	0.122963964	0	0	0	0	0	0	0	0	0	0	0	0	0	0	0	0	0	0	0	0	0	0	NA	0.155432432	0.721603604
TCGA.BH.A1FC	BRCA	WTSI	0.10991002	0.33948968	0	0	0	0	0	0	0	0	0	0	0	0	0	0	0	0	0	0	0	0	0	0	NA	0.31809872	0.3424116
TCGA.BH.A1FD	BRCA	WTSI	0.228616717	0.372540051	0	0	0	0	0	0	0	0	0	0	0	0	0	0	0	0	0	0	0	0	0	0	NA	0.62710585	0.000354099
TCGA.BH.A1FE	BRCA	WTSI	0.264341072	0.356316667	0	0	0	0	0	0	0	0	0	0	0	0	0	0	0	0	0	0	0	0	0	0	NA	0.526608333	0.117075
TCGA.BH.A1FG	BRCA	WTSI	0.317781972	0.32272	0	0	0	0	0	0	0	0	0	0	0	0	0	0	0	0	0	0	0	0	0	0	NA	0.54031	0.13697
TCGA.BH.A1FJ	BRCA	WTSI	0.222673924	0.387658062	0	0	0	0	0	0	0	0	0	0	0	0	0	0	0	0	0	0	0	0	0	0	NA	0.556247219	0.05609472
TCGA.BH.A1FL	BRCA	WTSI	0.340181733	0.216772727	0	0	0	0	0	0	0	0	0	0	0	0	0	0	0	0	0	0	0	0	0	0	NA	0.681509091	0.101718182
TCGA.BH.A1FM	BRCA	WTSI	0.168592677	0.24735	0	0	0	0	0	0	0	0	0	0	0	0	0	0	0	0	0	0	0	0	0	0	NA	0.249842308	0.502807692
TCGA.BH.A1FN	BRCA	WTSI	0.120810423	0.303414248	0	0	0	0	0	0	0	0	0	0	0	0	0	0	0	0	0	0	0	0	0	0	NA	0.136668828	0.559916924
TCGA.BH.A1FR	BRCA	WTSI	0.266721252	0.32948	0	0	0	0	0	0	0	0	0	0	0	0	0	0	0	0	0	0	0	0	0	0	NA	0.47133	0.19919
TCGA.BH.A1FU	BRCA	WTSI	0.20536221	0.356304276	0	0	0	0	0	0	0	0	0	0	0	0	0	0	0	0	0	0	0	0	0	0	NA	0.482605791	0.161089933
TCGA.BH.A201	BRCA	WTSI	0.285344847	0.027368368	0	0	0	0	0	0	0	0	0	0	0	0	0	0	0	0	0	0	0	0	0	0	NA	0.93038953	0.042242101
TCGA.BH.A202	BRCA	WTSI	0.205206602	0.487009276	0	0	0	0	0	0	0	0	0	0	0	0	0	0	0	0	0	0	0	0	0	0	NA	0.3597259	0.153264824
TCGA.BH.A203	BRCA	WTSI	0.127595142	0.119165019	0	0	0	0	0	0	0	0	0	0	0	0	0	0	0	0	0	0	0	0	0	0	NA	0.629953564	0.250881417
TCGA.BH.A204	BRCA	WTSI	0.153711424	0.207082226	0	0	0	0	0	0	0	0	0	0	0	0	0	0	0	0	0	0	0	0	0	0	NA	0.712107168	0.080810606
TCGA.BH.A208	BRCA	WTSI	0.165772477	0.156466535	0	0	0	0	0	0	0	0	0	0	0	0	0	0	0	0	0	0	0	0	0	0	NA	0.194589608	0.648943857
TCGA.BH.A209	BRCA	WTSI	0.184179263	0.007021264	0	0	0	0	0	0	0	0	0	0	0	0	0	0	0	0	0	0	0	0	0	0	NA	0.112890218	0.880088518
TCGA.BH.A28Q	BRCA	WTSI	0.23612728	0.097144245	0	0	0	0	0	0	0	0	0	0	0	0	0	0	0	0	0	0	0	0	0	0	NA	0.83136902	0.071486736
TCGA.C8.A12K	BRCA	WTSI	0.145504767	0.568445652	0	0	0	0	0	0	0	0	0	0	0	0	0	0	0	0	0	0	0	0	0	0	NA	0.140380435	0.291173913
TCGA.C8.A12M	BRCA	WTSI	0.155815846	0.415440354	0	0	0	0	0	0	0	0	0	0	0	0	0	0	0	0	0	0	0	0	0	0	NA	0.584509509	5.01E-05
TCGA.C8.A12N	BRCA	WTSI	0.200451692	0.283805263	0	0	0	0	0	0	0	0	0	0	0	0	0	0	0	0	0	0	0	0	0	0	NA	0.462010526	0.254184211
TCGA.C8.A12P	BRCA	WTSI	0.059046339	0.166679389	0	0	0	0	0	0	0	0	0	0	0	0	0	0	0	0	0	0	0	0	0	0	NA	0.202465649	0.630854962
TCGA.C8.A12Q	BRCA	WTSI	0.106309408	0.093848154	0	0	0	0	0	0	0	0	0	0	0	0	0	0	0	0	0	0	0	0	0	0	NA	0.199591816	0.70656003
TCGA.C8.A12T	BRCA	WTSI	0.064404117	0.10043458	0	0	0	0	0	0	0	0	0	0	0	0	0	0	0	0	0	0	0	0	0	0	NA	0.086946061	0.812619359
TCGA.C8.A12W	BRCA	WTSI	0.202883316	0.276457817	0	0	0	0	0	0	0	0	0	0	0	0	0	0	0	0	0	0	0	0	0	0	NA	0.722102506	0.001439677
TCGA.C8.A12X	BRCA	WTSI	0.145448631	0.387560791	0	0	0	0	0	0	0	0	0	0	0	0	0	0	0	0	0	0	0	0	0	0	NA	0.528379545	0.084059664
TCGA.C8.A12Y	BRCA	WTSI	0.151183903	0.074306665	0	0	0	0	0	0	0	0	0	0	0	0	0	0	0	0	0	0	0	0	0	0	NA	0.921244078	0.004449257
TCGA.C8.A12Z	BRCA	WTSI	0.119447105	0.036869203	0	0	0	0	0	0	0	0	0	0	0	0	0	0	0	0	0	0	0	0	0	0	NA	0.44443619	0.518694606
TCGA.C8.A131	BRCA	WTSI	0.136641293	0.373294777	0	0	0	0	0	0	0	0	0	0	0	0	0	0	0	0	0	0	0	0	0	0	NA	0.445149543	0.18155568
TCGA.C8.A134	BRCA	WTSI	0.102922002	0.742580997	0	0	0	0	0	0	0	0	0	0	0	0	0	0	0	0	0	0	0	0	0	0	NA	0.206289902	0.0511291
TCGA.C8.A135	BRCA	WTSI	0.163562358	0.289234576	0	0	0	0	0	0	0	0	0	0	0	0	0	0	0	0	0	0	0	0	0	0	NA	0.584655242	0.126110182
TCGA.C8.A137	BRCA	WTSI	0.165189884	0.128988356	0	0	0	0	0	0	0	0	0	0	0	0	0	0	0	0	0	0	0	0	0	0	NA	0.32809276	0.542918884
TCGA.C8.A1HE	BRCA	WTSI	0.162338617	0.14837037	0	0	0	0	0	0	0	0	0	0	0	0	0	0	0	0	0	0	0	0	0	0	NA	0.401148148	0.450481481
TCGA.C8.A1HF	BRCA	WTSI	0.14284983	0.176337396	0	0	0	0	0	0	0	0	0	0	0	0	0	0	0	0	0	0	0	0	0	0	NA	0.512637365	0.311025239
TCGA.C8.A1HG	BRCA	WTSI	0.159069719	0.256444444	0	0	0	0	0	0	0	0	0	0	0	0	0	0	0	0	0	0	0	0	0	0	NA	0.605361111	0.138194444
TCGA.C8.A1HI	BRCA	WTSI	0.148872362	0.408442378	0	0	0	0	0	0	0	0	0	0	0	0	0	0	0	0	0	0	0	0	0	0	NA	0.478501407	0.113056215
TCGA.C8.A1HJ	BRCA	WTSI	0.121275484	0.721320446	0	0	0	0	0	0	0	0	0	0	0	0	0	0	0	0	0	0	0	0	0	0	NA	0.166416898	0.112262656
TCGA.C8.A1HK	BRCA	WTSI	0.167996351	0.317005548	0	0	0	0	0	0	0	0	0	0	0	0	0	0	0	0	0	0	0	0	0	0	NA	0.170335481	0.512658972
TCGA.C8.A1HL	BRCA	WTSI	0.159362067	0.40287735	0	0	0	0	0	0	0	0	0	0	0	0	0	0	0	0	0	0	0	0	0	0	NA	0.572795008	0.024327642
TCGA.C8.A1HM	BRCA	WTSI	0.108412865	0.095989714	0	0	0	0	0	0	0	0	0	0	0	0	0	0	0	0	0	0	0	0	0	0	NA	0.043637682	0.860372603
TCGA.C8.A1HN	BRCA	WTSI	0.178675781	0.472248426	0	0	0	0	0	0	0	0	0	0	0	0	0	0	0	0	0	0	0	0	0	0	NA	0.519914934	0.007836641
TCGA.C8.A1HO	BRCA	WTSI	0.198431038	0.307216202	0	0	0	0	0	0	0	0	0	0	0	0	0	0	0	0	0	0	0	0	0	0	NA	0.552149177	0.140634622
TCGA.C8.A26V	BRCA	WTSI	0.165328183	0.234443402	0	0	0	0	0	0	0	0	0	0	0	0	0	0	0	0	0	0	0	0	0	0	NA	0.197336901	0.568219697
TCGA.C8.A26W	BRCA	WTSI	0.157575422	0.150964689	0	0	0	0	0	0	0	0	0	0	0	0	0	0	0	0	0	0	0	0	0	0	NA	0.353505196	0.495530115
TCGA.C8.A26X	BRCA	WTSI	0.167318064	0.433403541	0	0	0	0	0	0	0	0	0	0	0	0	0	0	0	0	0	0	0	0	0	0	NA	0.433059793	0.133536665
TCGA.C8.A26Y	BRCA	WTSI	0.060638106	0.138346197	0	0	0	0	0	0	0	0	0	0	0	0	0	0	0	0	0	0	0	0	0	0	NA	0.037644684	0.824009119
TCGA.C8.A26Z	BRCA	WTSI	0.161102672	0.292031716	0	0	0	0	0	0	0	0	0	0	0	0	0	0	0	0	0	0	0	0	0	0	NA	0.662281777	0.045686507
TCGA.C8.A273	BRCA	WTSI	0.310541932	0.356993138	0	0	0	0	0	0	0	0	0	0	0	0	0	0	0	0	0	0	0	0	0	0	NA	0.641893361	0.001113501
TCGA.C8.A274	BRCA	WTSI	0.0733192	0.141145626	0	0	0	0	0	0	0	0	0	0	0	0	0	0	0	0	0	0	0	0	0	0	NA	0.117325419	0.741528955
TCGA.C8.A275	BRCA	WTSI	0.111523419	0.084131298	0	0	0	0	0	0	0	0	0	0	0	0	0	0	0	0	0	0	0	0	0	0	NA	0.14947811	0.766390592
TCGA.C8.A278	BRCA	WTSI	0.210468688	0.379140909	0	0	0	0	0	0	0	0	0	0	0	0	0	0	0	0	0	0	0	0	0	0	NA	0.486681818	0.134177273
TCGA.C8.A27A	BRCA	WTSI	0.202306594	0.311006555	0	0	0	0	0	0	0	0	0	0	0	0	0	0	0	0	0	0	0	0	0	0	NA	0.45798229	0.231011155
TCGA.C8.A27B	BRCA	WTSI	0.139591352	0.375853933	0	0	0	0	0	0	0	0	0	0	0	0	0	0	0	0	0	0	0	0	0	0	NA	0.172067416	0.452078652
TCGA.D8.A13Z	BRCA	WTSI	0.153541801	0.516649105	0	0	0	0	0	0	0	0	0	0	0	0	0	0	0	0	0	0	0	0	0	0	NA	0.32861172	0.154739175
TCGA.D8.A142	BRCA	WTSI	0.130125935	0.41662069	0	0	0	0	0	0	0	0	0	0	0	0	0	0	0	0	0	0	0	0	0	0	NA	0.492448276	0.090931034
TCGA.D8.A143	BRCA	WTSI	0.148486155	0.675950389	0	0	0	0	0	0	0	0	0	0	0	0	0	0	0	0	0	0	0	0	0	0	NA	0.310232028	0.013817583
TCGA.D8.A146	BRCA	WTSI	0.170121453	0.200398466	0	0	0	0	0	0	0	0	0	0	0	0	0	0	0	0	0	0	0	0	0	0	NA	0.609776267	0.189825267
TCGA.D8.A147	BRCA	WTSI	0.09625506	0.55956854	0	0	0	0	0	0	0	0	0	0	0	0	0	0	0	0	0	0	0	0	0	0	NA	0.114117613	0.326313848
TCGA.D8.A1J8	BRCA	WTSI	0.049354606	0.027538649	0	0	0	0	0	0	0	0	0	0	0	0	0	0	0	0	0	0	0	0	0	0	NA	0.332783362	0.639677989
TCGA.D8.A1J9	BRCA	WTSI	0.066267946	0.089372331	0	0	0	0	0	0	0	0	0	0	0	0	0	0	0	0	0	0	0	0	0	0	NA	0.032667775	0.877959894
TCGA.D8.A1JA	BRCA	WTSI	0.132916646	0.019041173	0	0	0	0	0	0	0	0	0	0	0	0	0	0	0	0	0	0	0	0	0	0	NA	0.011072251	0.969886575
TCGA.D8.A1JB	BRCA	WTSI	0.200255865	0.658	0	0	0	0	0	0	0	0	0	0	0	0	0	0	0	0	0	0	0	0	0	0	NA	0.295054167	0.046945833
TCGA.D8.A1JC	BRCA	WTSI	0.124664562	0.108616222	0	0	0	0	0	0	0	0	0	0	0	0	0	0	0	0	0	0	0	0	0	0	NA	0.36301926	0.528364518
TCGA.D8.A1JD	BRCA	WTSI	0.117197468	0.527014925	0	0	0	0	0	0	0	0	0	0	0	0	0	0	0	0	0	0	0	0	0	0	NA	0.272462687	0.200522388
TCGA.D8.A1JE	BRCA	WTSI	0.16238883	0.181495607	0	0	0	0	0	0	0	0	0	0	0	0	0	0	0	0	0	0	0	0	0	0	NA	0.77714865	0.041355743
TCGA.D8.A1JF	BRCA	WTSI	0.190435014	0.323874818	0	0	0	0	0	0	0	0	0	0	0	0	0	0	0	0	0	0	0	0	0	0	NA	0.58623062	0.089894562
TCGA.D8.A1JG	BRCA	WTSI	0.144185651	0.361094737	0	0	0	0	0	0	0	0	0	0	0	0	0	0	0	0	0	0	0	0	0	0	NA	0.442694737	0.196210526
TCGA.D8.A1JH	BRCA	WTSI	0.260139267	0.210062894	0	0	0	0	0	0	0	0	0	0	0	0	0	0	0	0	0	0	0	0	0	0	NA	0.764251433	0.025685673
TCGA.D8.A1JI	BRCA	WTSI	0.151022345	0.185753228	0	0	0	0	0	0	0	0	0	0	0	0	0	0	0	0	0	0	0	0	0	0	NA	0.691634753	0.122612019
TCGA.D8.A1JJ	BRCA	WTSI	0.117815973	0.141361743	0	0	0	0	0	0	0	0	0	0	0	0	0	0	0	0	0	0	0	0	0	0	NA	0.486086682	0.372551576
TCGA.D8.A1JK	BRCA	WTSI	0.099274723	0.503267123	0	0	0	0	0	0	0	0	0	0	0	0	0	0	0	0	0	0	0	0	0	0	NA	0.357910959	0.138821918
TCGA.D8.A1JL	BRCA	WTSI	0.092235422	0.606437419	0	0	0	0	0	0	0	0	0	0	0	0	0	0	0	0	0	0	0	0	0	0	NA	0.304153496	0.089409084
TCGA.D8.A1JM	BRCA	WTSI	0.157126678	0.528387097	0	0	0	0	0	0	0	0	0	0	0	0	0	0	0	0	0	0	0	0	0	0	NA	0.389935484	0.081677419
TCGA.D8.A1JN	BRCA	WTSI	0.128088843	0.096124283	0	0	0	0	0	0	0	0	0	0	0	0	0	0	0	0	0	0	0	0	0	0	NA	0.03374984	0.870125877
TCGA.D8.A1JP	BRCA	WTSI	0.116255401	0.681607143	0	0	0	0	0	0	0	0	0	0	0	0	0	0	0	0	0	0	0	0	0	0	NA	0.17252381	0.145869048
TCGA.D8.A1JS	BRCA	WTSI	0.194469046	0.185146667	0	0	0	0	0	0	0	0	0	0	0	0	0	0	0	0	0	0	0	0	0	0	NA	0.64342	0.171433333
TCGA.D8.A1JT	BRCA	WTSI	0.209992805	0.351791296	0	0	0	0	0	0	0	0	0	0	0	0	0	0	0	0	0	0	0	0	0	0	NA	0.647834078	0.000374626
TCGA.D8.A1JU	BRCA	WTSI	0.304548866	0.400322222	0	0	0	0	0	0	0	0	0	0	0	0	0	0	0	0	0	0	0	0	0	0	NA	0.485688889	0.113988889
TCGA.D8.A1X5	BRCA	WTSI	0.16413529	0.1880293	0	0	0	0	0	0	0	0	0	0	0	0	0	0	0	0	0	0	0	0	0	0	NA	0.710660692	0.101310008
TCGA.D8.A1X6	BRCA	WTSI	0.170510983	0.352033541	0	0	0	0	0	0	0	0	0	0	0	0	0	0	0	0	0	0	0	0	0	0	NA	0.586265773	0.061700686
TCGA.D8.A1X8	BRCA	WTSI	0.184776199	0.214146643	0	0	0	0	0	0	0	0	0	0	0	0	0	0	0	0	0	0	0	0	0	0	NA	0.603688127	0.18216523
TCGA.D8.A1X9	BRCA	WTSI	0.160695677	0.724711303	0	0	0	0	0	0	0	0	0	0	0	0	0	0	0	0	0	0	0	0	0	0	NA	0.2166574	0.058631296
TCGA.D8.A1XA	BRCA	WTSI	0.267655871	0.20448394	0	0	0	0	0	0	0	0	0	0	0	0	0	0	0	0	0	0	0	0	0	0	NA	0.693457421	0.102058639
TCGA.D8.A1XB	BRCA	WTSI	0.178963872	0.270077912	0	0	0	0	0	0	0	0	0	0	0	0	0	0	0	0	0	0	0	0	0	0	NA	0.528599503	0.201322586
TCGA.D8.A1XF	BRCA	WTSI	0.228665118	0.305962811	0	0	0	0	0	0	0	0	0	0	0	0	0	0	0	0	0	0	0	0	0	0	NA	0.623503464	0.070533725
TCGA.D8.A1XG	BRCA	WTSI	0.23971206	0.295292308	0	0	0	0	0	0	0	0	0	0	0	0	0	0	0	0	0	0	0	0	0	0	NA	0.608361538	0.096346154
TCGA.D8.A1XJ	BRCA	WTSI	0.179917729	0.060794877	0	0	0	0	0	0	0	0	0	0	0	0	0	0	0	0	0	0	0	0	0	0	NA	0.512748251	0.426456872
TCGA.D8.A1XK	BRCA	WTSI	0.167998469	0.216893467	0	0	0	0	0	0	0	0	0	0	0	0	0	0	0	0	0	0	0	0	0	0	NA	0.772115245	0.010991288
TCGA.D8.A1XL	BRCA	WTSI	0.105945786	0.635516503	0	0	0	0	0	0	0	0	0	0	0	0	0	0	0	0	0	0	0	0	0	0	NA	0.253264491	0.111219006
TCGA.D8.A1XM	BRCA	WTSI	0.178304638	0.017837129	0	0	0	0	0	0	0	0	0	0	0	0	0	0	0	0	0	0	0	0	0	0	NA	0.462861448	0.519301422
TCGA.D8.A1XO	BRCA	WTSI	0.310207913	0.503523077	0	0	0	0	0	0	0	0	0	0	0	0	0	0	0	0	0	0	0	0	0	0	NA	0.178492308	0.317984615
TCGA.D8.A1XQ	BRCA	WTSI	0.061384651	0.249928058	0	0	0	0	0	0	0	0	0	0	0	0	0	0	0	0	0	0	0	0	0	0	NA	0.695953237	0.054118705
TCGA.D8.A1XR	BRCA	WTSI	0.219692945	0.07304821	0	0	0	0	0	0	0	0	0	0	0	0	0	0	0	0	0	0	0	0	0	0	NA	0.896378039	0.030573751
TCGA.D8.A1XS	BRCA	WTSI	0.261498174	0.30702	0	0	0	0	0	0	0	0	0	0	0	0	0	0	0	0	0	0	0	0	0	0	NA	0.396246667	0.296733333
TCGA.D8.A1XT	BRCA	WTSI	0.171258819	0.454355035	0	0	0	0	0	0	0	0	0	0	0	0	0	0	0	0	0	0	0	0	0	0	NA	0.445327935	0.10031703
TCGA.D8.A1XU	BRCA	WTSI	0.233037322	0.0933014	0	0	0	0	0	0	0	0	0	0	0	0	0	0	0	0	0	0	0	0	0	0	NA	0.653509803	0.253188798
TCGA.D8.A1XW	BRCA	WTSI	0.124272321	0.605998293	0	0	0	0	0	0	0	0	0	0	0	0	0	0	0	0	0	0	0	0	0	0	NA	0.257266881	0.136734826
TCGA.D8.A1XY	BRCA	WTSI	0.130226803	0.160087459	0	0	0	0	0	0	0	0	0	0	0	0	0	0	0	0	0	0	0	0	0	0	NA	0.598777311	0.241135231
TCGA.D8.A1XZ	BRCA	WTSI	0.177043678	0.103722545	0	0	0	0	0	0	0	0	0	0	0	0	0	0	0	0	0	0	0	0	0	0	NA	0.626894221	0.269383234
TCGA.D8.A1Y0	BRCA	WTSI	0.154678745	0.493573418	0	0	0	0	0	0	0	0	0	0	0	0	0	0	0	0	0	0	0	0	0	0	NA	0.329722703	0.176703879
TCGA.D8.A1Y1	BRCA	WTSI	0.143236539	0.010677295	0	0	0	0	0	0	0	0	0	0	0	0	0	0	0	0	0	0	0	0	0	0	NA	0.903399352	0.085923353
TCGA.D8.A1Y2	BRCA	WTSI	0.288045838	0.006210027	0	0	0	0	0	0	0	0	0	0	0	0	0	0	0	0	0	0	0	0	0	0	NA	0.374758749	0.619031224
TCGA.D8.A1Y3	BRCA	WTSI	0.133063485	0.451167741	0	0	0	0	0	0	0	0	0	0	0	0	0	0	0	0	0	0	0	0	0	0	NA	0.517715518	0.031116741
TCGA.D8.A27F	BRCA	WTSI	0.145840634	0.657259941	0	0	0	0	0	0	0	0	0	0	0	0	0	0	0	0	0	0	0	0	0	0	NA	0.199333067	0.143406993
TCGA.D8.A27G	BRCA	WTSI	0.04233273	0.079311296	0	0	0	0	0	0	0	0	0	0	0	0	0	0	0	0	0	0	0	0	0	0	NA	0.00625536	0.914433344
TCGA.D8.A27H	BRCA	WTSI	0.12469665	0.498032026	0	0	0	0	0	0	0	0	0	0	0	0	0	0	0	0	0	0	0	0	0	0	NA	0.214348902	0.287619072
TCGA.D8.A27I	BRCA	WTSI	0.189452966	0.413006608	0	0	0	0	0	0	0	0	0	0	0	0	0	0	0	0	0	0	0	0	0	0	NA	0.361585785	0.225407607
TCGA.D8.A27K	BRCA	WTSI	0.236468179	0.302536364	0	0	0	0	0	0	0	0	0	0	0	0	0	0	0	0	0	0	0	0	0	0	NA	0.683554545	0.013909091
TCGA.D8.A27L	BRCA	WTSI	0.204748152	0.015282363	0	0	0	0	0	0	0	0	0	0	0	0	0	0	0	0	0	0	0	0	0	0	NA	0.493678815	0.491038822
TCGA.D8.A27M	BRCA	WTSI	0.148073831	0.537463415	0	0	0	0	0	0	0	0	0	0	0	0	0	0	0	0	0	0	0	0	0	0	NA	0.300414634	0.162121951
TCGA.D8.A27N	BRCA	WTSI	0.161927981	0.418601895	0	0	0	0	0	0	0	0	0	0	0	0	0	0	0	0	0	0	0	0	0	0	NA	0.382971473	0.198426632
TCGA.D8.A27P	BRCA	WTSI	0.21919215	0.319961518	0	0	0	0	0	0	0	0	0	0	0	0	0	0	0	0	0	0	0	0	0	0	NA	0.679497915	0.000540567
TCGA.D8.A27R	BRCA	WTSI	0.224811913	0.507210526	0	0	0	0	0	0	0	0	0	0	0	0	0	0	0	0	0	0	0	0	0	0	NA	0.312184211	0.180605263
TCGA.D8.A27T	BRCA	WTSI	0.395792205	0.223324704	0	0	0	0	0	0	0	0	0	0	0	0	0	0	0	0	0	0	0	0	0	0	NA	0.539072656	0.23760264
TCGA.D8.A27V	BRCA	WTSI	0.068754472	0.056275613	0	0	0	0	0	0	0	0	0	0	0	0	0	0	0	0	0	0	0	0	0	0	NA	0.1298849	0.813839487
TCGA.D8.A27W	BRCA	WTSI	0.222952573	0.007566007	0	0	0	0	0	0	0	0	0	0	0	0	0	0	0	0	0	0	0	0	0	0	NA	0.76448318	0.227950813
TCGA.E2.A105	BRCA	WTSI	0.145784124	0.25485801	0	0	0	0	0	0	0	0	0	0	0	0	0	0	0	0	0	0	0	0	0	0	NA	0.678401826	0.066740164
TCGA.E2.A107	BRCA	WTSI	0.181473168	0.146348139	0	0	0	0	0	0	0	0	0	0	0	0	0	0	0	0	0	0	0	0	0	0	NA	0.584266233	0.269385628
TCGA.E2.A109	BRCA	WTSI	0.15879166	0.444216426	0	0	0	0	0	0	0	0	0	0	0	0	0	0	0	0	0	0	0	0	0	0	NA	0.483433732	0.072349843
TCGA.E2.A10A	BRCA	WTSI	0.32018188	0.567567613	0	0	0	0	0	0	0	0	0	0	0	0	0	0	0	0	0	0	0	0	0	0	NA	0.061265102	0.371167285
TCGA.E2.A10B	BRCA	WTSI	0.143175183	0.207635363	0	0	0	0	0	0	0	0	0	0	0	0	0	0	0	0	0	0	0	0	0	0	NA	0.348768439	0.443596198
TCGA.E2.A10C	BRCA	WTSI	0.045101821	0.045509368	0	0	0	0	0	0	0	0	0	0	0	0	0	0	0	0	0	0	0	0	0	0	NA	0.02009583	0.934394802
TCGA.E2.A10E	BRCA	WTSI	0.201026601	0.200469988	0	0	0	0	0	0	0	0	0	0	0	0	0	0	0	0	0	0	0	0	0	0	NA	0.727544311	0.0719857
TCGA.E2.A10F	BRCA	WTSI	0.208741888	0.16644365	0	0	0	0	0	0	0	0	0	0	0	0	0	0	0	0	0	0	0	0	0	0	NA	0.598812375	0.234743975
TCGA.E2.A14N	BRCA	WTSI	0.115850276	0.585476328	0	0	0	0	0	0	0	0	0	0	0	0	0	0	0	0	0	0	0	0	0	0	NA	0.233472877	0.181050795
TCGA.E2.A14P	BRCA	WTSI	0.107176878	0.168550725	0	0	0	0	0	0	0	0	0	0	0	0	0	0	0	0	0	0	0	0	0	0	NA	0.439492754	0.391956522
TCGA.E2.A14Q	BRCA	WTSI	0.210050411	0.142212233	0	0	0	0	0	0	0	0	0	0	0	0	0	0	0	0	0	0	0	0	0	0	NA	0.650440961	0.207346807
TCGA.E2.A14S	BRCA	WTSI	0.206640202	0.257642969	0	0	0	0	0	0	0	0	0	0	0	0	0	0	0	0	0	0	0	0	0	0	NA	0.742357031	4.27E-16
TCGA.E2.A14V	BRCA	WTSI	0.119255045	0.317552239	0	0	0	0	0	0	0	0	0	0	0	0	0	0	0	0	0	0	0	0	0	0	NA	0.319089552	0.363358209
TCGA.E2.A14W	BRCA	WTSI	0.135862877	0.6191	0	0	0	0	0	0	0	0	0	0	0	0	0	0	0	0	0	0	0	0	0	0	NA	0.179566667	0.201333333
TCGA.E2.A14X	BRCA	WTSI	0.181537807	0.30789	0	0	0	0	0	0	0	0	0	0	0	0	0	0	0	0	0	0	0	0	0	0	NA	0.470915	0.221195
TCGA.E2.A14Y	BRCA	WTSI	0.157583692	0.24315189	0	0	0	0	0	0	0	0	0	0	0	0	0	0	0	0	0	0	0	0	0	0	NA	0.311800989	0.445047121
TCGA.E2.A14Z	BRCA	WTSI	0.128013667	0.298142857	0	0	0	0	0	0	0	0	0	0	0	0	0	0	0	0	0	0	0	0	0	0	NA	0.316446429	0.385410714
TCGA.E2.A150	BRCA	WTSI	0.1538226	0.548665398	0	0	0	0	0	0	0	0	0	0	0	0	0	0	0	0	0	0	0	0	0	0	NA	0.418667673	0.032666928
TCGA.E2.A152	BRCA	WTSI	0.101960193	0.098107143	0	0	0	0	0	0	0	0	0	0	0	0	0	0	0	0	0	0	0	0	0	0	NA	0.0970625	0.804830357
TCGA.E2.A153	BRCA	WTSI	0.210884391	0.078062648	0	0	0	0	0	0	0	0	0	0	0	0	0	0	0	0	0	0	0	0	0	0	NA	0.762197735	0.159739617
TCGA.E2.A154	BRCA	WTSI	0.192475214	0.394764035	0	0	0	0	0	0	0	0	0	0	0	0	0	0	0	0	0	0	0	0	0	0	NA	0.549063006	0.056172959
TCGA.E2.A155	BRCA	WTSI	0.14189745	0.235888889	0	0	0	0	0	0	0	0	0	0	0	0	0	0	0	0	0	0	0	0	0	0	NA	0.526044444	0.238066667
TCGA.E2.A156	BRCA	WTSI	0.293453696	0.293274667	0	0	0	0	0	0	0	0	0	0	0	0	0	0	0	0	0	0	0	0	0	0	NA	0.416296798	0.290428535
TCGA.E2.A158	BRCA	WTSI	0.117583263	0.673863881	0	0	0	0	0	0	0	0	0	0	0	0	0	0	0	0	0	0	0	0	0	0	NA	0.298602986	0.027533132
TCGA.E2.A15A	BRCA	WTSI	0.141462981	0.480210526	0	0	0	0	0	0	0	0	0	0	0	0	0	0	0	0	0	0	0	0	0	0	NA	0.456815789	0.062973684
TCGA.E2.A15C	BRCA	WTSI	0.261467307	0.214363908	0	0	0	0	0	0	0	0	0	0	0	0	0	0	0	0	0	0	0	0	0	0	NA	0.673670028	0.111966064
TCGA.E2.A15E	BRCA	WTSI	0.156050463	0.248941365	0	0	0	0	0	0	0	0	0	0	0	0	0	0	0	0	0	0	0	0	0	0	NA	0.62756038	0.123498255
TCGA.E2.A15H	BRCA	WTSI	0.200555588	0.136184531	0	0	0	0	0	0	0	0	0	0	0	0	0	0	0	0	0	0	0	0	0	0	NA	0.863468687	0.000346783
TCGA.E2.A15J	BRCA	WTSI	0.221476873	0.362609796	0	0	0	0	0	0	0	0	0	0	0	0	0	0	0	0	0	0	0	0	0	0	NA	0.620658982	0.016731221
TCGA.E2.A15K	BRCA	WTSI	0.135118202	0.448184874	0	0	0	0	0	0	0	0	0	0	0	0	0	0	0	0	0	0	0	0	0	0	NA	0.52102628	0.030788846
TCGA.E2.A15L	BRCA	WTSI	0.192943311	0.12372381	0	0	0	0	0	0	0	0	0	0	0	0	0	0	0	0	0	0	0	0	0	0	NA	0.708142857	0.168133333
TCGA.E2.A15M	BRCA	WTSI	0.099232853	0.261901639	0	0	0	0	0	0	0	0	0	0	0	0	0	0	0	0	0	0	0	0	0	0	NA	0.36947541	0.368622951
TCGA.E2.A15O	BRCA	WTSI	0.200651383	0.486798092	0	0	0	0	0	0	0	0	0	0	0	0	0	0	0	0	0	0	0	0	0	0	NA	0.510837998	0.002363911
TCGA.E2.A15R	BRCA	WTSI	0.186680986	0.099010922	0	0	0	0	0	0	0	0	0	0	0	0	0	0	0	0	0	0	0	0	0	0	NA	0.65794778	0.243041298
TCGA.E2.A1AZ	BRCA	WTSI	0.167213414	0.407688889	0	0	0	0	0	0	0	0	0	0	0	0	0	0	0	0	0	0	0	0	0	0	NA	0.160155556	0.432155556
TCGA.E2.A1B0	BRCA	WTSI	0.177410666	0.269984867	0	0	0	0	0	0	0	0	0	0	0	0	0	0	0	0	0	0	0	0	0	0	NA	0.599429337	0.130585796
TCGA.E2.A1B4	BRCA	WTSI	0.186234179	0.383806216	0	0	0	0	0	0	0	0	0	0	0	0	0	0	0	0	0	0	0	0	0	0	NA	0.314971865	0.301221918
TCGA.E2.A1BC	BRCA	WTSI	0.203378783	0.523675811	0	0	0	0	0	0	0	0	0	0	0	0	0	0	0	0	0	0	0	0	0	0	NA	0.411076711	0.065247478
TCGA.E2.A1BD	BRCA	WTSI	0.248231378	0.428489474	0	0	0	0	0	0	0	0	0	0	0	0	0	0	0	0	0	0	0	0	0	0	NA	0.458494737	0.113015789
TCGA.E2.A1IE	BRCA	WTSI	0.255874248	0.306821713	0	0	0	0	0	0	0	0	0	0	0	0	0	0	0	0	0	0	0	0	0	0	NA	0.692364929	0.000813358
TCGA.E2.A1IG	BRCA	WTSI	0.191738786	0.35886581	0	0	0	0	0	0	0	0	0	0	0	0	0	0	0	0	0	0	0	0	0	0	NA	0.541386279	0.099747911
TCGA.E2.A1IH	BRCA	WTSI	0.127306816	0.268648148	0	0	0	0	0	0	0	0	0	0	0	0	0	0	0	0	0	0	0	0	0	0	NA	0.307888889	0.423462963
TCGA.E2.A1II	BRCA	WTSI	0.294258211	0.659016667	0	0	0	0	0	0	0	0	0	0	0	0	0	0	0	0	0	0	0	0	0	0	NA	0.246483333	0.0945
TCGA.E2.A1IJ	BRCA	WTSI	0.321110138	0.449890296	0	0	0	0	0	0	0	0	0	0	0	0	0	0	0	0	0	0	0	0	0	0	NA	0.547653799	0.002455906
TCGA.E2.A1IK	BRCA	WTSI	0.21454872	0.388760518	0	0	0	0	0	0	0	0	0	0	0	0	0	0	0	0	0	0	0	0	0	0	NA	0.546507395	0.064732086
TCGA.E2.A1IL	BRCA	WTSI	0.231789329	0.198590796	0	0	0	0	0	0	0	0	0	0	0	0	0	0	0	0	0	0	0	0	0	0	NA	0.800920259	0.000488945
TCGA.E2.A1IN	BRCA	WTSI	0.071585426	0.176608085	0	0	0	0	0	0	0	0	0	0	0	0	0	0	0	0	0	0	0	0	0	0	NA	0.093722657	0.729669258
TCGA.E2.A1IO	BRCA	WTSI	0.459933576	0.190494476	0	0	0	0	0	0	0	0	0	0	0	0	0	0	0	0	0	0	0	0	0	0	NA	0.614755082	0.194750442
TCGA.E2.A1IU	BRCA	WTSI	0.264522635	0.436146365	0	0	0	0	0	0	0	0	0	0	0	0	0	0	0	0	0	0	0	0	0	0	NA	0.236114699	0.327738936
TCGA.E2.A1L6	BRCA	WTSI	0.23561613	0.35318125	0	0	0	0	0	0	0	0	0	0	0	0	0	0	0	0	0	0	0	0	0	0	NA	0.5707625	0.07605625
TCGA.E2.A1L7	BRCA	WTSI	0.157449684	0.789425208	0	0	0	0	0	0	0	0	0	0	0	0	0	0	0	0	0	0	0	0	0	0	NA	0.150685004	0.059889789
TCGA.E2.A1L8	BRCA	WTSI	0.218537945	0.587	0	0	0	0	0	0	0	0	0	0	0	0	0	0	0	0	0	0	0	0	0	0	NA	0.16547	0.24753
TCGA.E2.A1L9	BRCA	WTSI	0.221843974	0.460716667	0	0	0	0	0	0	0	0	0	0	0	0	0	0	0	0	0	0	0	0	0	0	NA	0.468177778	0.071105556
TCGA.E2.A1LA	BRCA	WTSI	0.130058389	0.648482825	0	0	0	0	0	0	0	0	0	0	0	0	0	0	0	0	0	0	0	0	0	0	NA	0.311015627	0.040501548
TCGA.E2.A1LB	BRCA	WTSI	0.198310567	0.194476337	0	0	0	0	0	0	0	0	0	0	0	0	0	0	0	0	0	0	0	0	0	0	NA	0.31086066	0.494663002
TCGA.E2.A1LG	BRCA	WTSI	0.109170199	0.006450785	0	0	0	0	0	0	0	0	0	0	0	0	0	0	0	0	0	0	0	0	0	0	NA	0.103789819	0.889759395
TCGA.E2.A1LH	BRCA	WTSI	0.107148165	0.603565574	0	0	0	0	0	0	0	0	0	0	0	0	0	0	0	0	0	0	0	0	0	0	NA	0.132196721	0.264237705
TCGA.E2.A1LI	BRCA	WTSI	0.322264278	0.582164178	0	0	0	0	0	0	0	0	0	0	0	0	0	0	0	0	0	0	0	0	0	0	NA	0.233417666	0.184418156
TCGA.E2.A1LK	BRCA	WTSI	0.188384805	0.124543004	0	0	0	0	0	0	0	0	0	0	0	0	0	0	0	0	0	0	0	0	0	0	NA	0.752193982	0.123263014
TCGA.E2.A1LL	BRCA	WTSI	0.245104745	0.400142857	0	0	0	0	0	0	0	0	0	0	0	0	0	0	0	0	0	0	0	0	0	0	NA	0.40885	0.191007143
TCGA.E9.A1N3	BRCA	WTSI	0.229105667	0.581411628	0	0	0	0	0	0	0	0	0	0	0	0	0	0	0	0	0	0	0	0	0	0	NA	0.313796276	0.104792096
TCGA.E9.A1N4	BRCA	WTSI	0.207825291	0.2719875	0	0	0	0	0	0	0	0	0	0	0	0	0	0	0	0	0	0	0	0	0	0	NA	0.28296875	0.44504375
TCGA.E9.A1N5	BRCA	WTSI	0.26794604	0.227123529	0	0	0	0	0	0	0	0	0	0	0	0	0	0	0	0	0	0	0	0	0	0	NA	0.460247059	0.312629412
TCGA.E9.A1N8	BRCA	WTSI	0.207471321	0.519447059	0	0	0	0	0	0	0	0	0	0	0	0	0	0	0	0	0	0	0	0	0	0	NA	0.108170588	0.372382353
TCGA.E9.A1N9	BRCA	WTSI	0.201363571	0.57125408	0	0	0	0	0	0	0	0	0	0	0	0	0	0	0	0	0	0	0	0	0	0	NA	0.293934242	0.134811677
TCGA.E9.A1NA	BRCA	WTSI	0.156201663	0.460716644	0	0	0	0	0	0	0	0	0	0	0	0	0	0	0	0	0	0	0	0	0	0	NA	0.193774942	0.345508414
TCGA.E9.A1NC	BRCA	WTSI	0.136751402	0.457065367	0	0	0	0	0	0	0	0	0	0	0	0	0	0	0	0	0	0	0	0	0	0	NA	0.37326192	0.169672713
TCGA.E9.A1ND	BRCA	WTSI	0.129636158	0.437232182	0	0	0	0	0	0	0	0	0	0	0	0	0	0	0	0	0	0	0	0	0	0	NA	0.372338841	0.190428977
TCGA.E9.A1NE	BRCA	WTSI	0.169586989	0.736556846	0	0	0	0	0	0	0	0	0	0	0	0	0	0	0	0	0	0	0	0	0	0	NA	0.203353955	0.060089199
TCGA.E9.A1NF	BRCA	WTSI	0.214507242	0.370672845	0	0	0	0	0	0	0	0	0	0	0	0	0	0	0	0	0	0	0	0	0	0	NA	0.167680572	0.461646583
TCGA.E9.A1NG	BRCA	WTSI	0.228388694	0.410133813	0	0	0	0	0	0	0	0	0	0	0	0	0	0	0	0	0	0	0	0	0	0	NA	0.463915399	0.125950787
TCGA.E9.A1NH	BRCA	WTSI	0.226579824	0.070506441	0	0	0	0	0	0	0	0	0	0	0	0	0	0	0	0	0	0	0	0	0	0	NA	0.829734041	0.099759518
TCGA.E9.A1NI	BRCA	WTSI	0.298398043	0.372788889	0	0	0	0	0	0	0	0	0	0	0	0	0	0	0	0	0	0	0	0	0	0	NA	0.500544444	0.126666667
TCGA.E9.A1R0	BRCA	WTSI	0.168281582	0.001953633	0	0	0	0	0	0	0	0	0	0	0	0	0	0	0	0	0	0	0	0	0	0	NA	0.608719811	0.389326556
TCGA.E9.A1R2	BRCA	WTSI	0.174988295	0.45639581	0	0	0	0	0	0	0	0	0	0	0	0	0	0	0	0	0	0	0	0	0	0	NA	0.341589532	0.202014659
TCGA.E9.A1R3	BRCA	WTSI	0.209091495	0.175607209	0	0	0	0	0	0	0	0	0	0	0	0	0	0	0	0	0	0	0	0	0	0	NA	0.701928846	0.122463945
TCGA.E9.A1R4	BRCA	WTSI	0.146809361	0.148078026	0	0	0	0	0	0	0	0	0	0	0	0	0	0	0	0	0	0	0	0	0	0	NA	0.163491153	0.688430821
TCGA.E9.A1R5	BRCA	WTSI	0.26349334	0.331890118	0	0	0	0	0	0	0	0	0	0	0	0	0	0	0	0	0	0	0	0	0	0	NA	0.594817018	0.073292864
TCGA.E9.A1R6	BRCA	WTSI	0.267813901	0.229246667	0	0	0	0	0	0	0	0	0	0	0	0	0	0	0	0	0	0	0	0	0	0	NA	0.568433333	0.20232
TCGA.E9.A1R7	BRCA	WTSI	0.143938112	0.381795851	0	0	0	0	0	0	0	0	0	0	0	0	0	0	0	0	0	0	0	0	0	0	NA	0.362795802	0.255408347
TCGA.E9.A1RA	BRCA	WTSI	0.216391805	0.323505	0	0	0	0	0	0	0	0	0	0	0	0	0	0	0	0	0	0	0	0	0	0	NA	0.47141	0.205085
TCGA.E9.A1RB	BRCA	WTSI	0.147465305	0.415237637	0	0	0	0	0	0	0	0	0	0	0	0	0	0	0	0	0	0	0	0	0	0	NA	0.576509535	0.008252829
TCGA.E9.A1RC	BRCA	WTSI	0.162612561	0.410237452	0	0	0	0	0	0	0	0	0	0	0	0	0	0	0	0	0	0	0	0	0	0	NA	0.527629968	0.06213258
TCGA.E9.A1RD	BRCA	WTSI	0.189084607	0.098652941	0	0	0	0	0	0	0	0	0	0	0	0	0	0	0	0	0	0	0	0	0	0	NA	0.360629412	0.540717647
TCGA.E9.A1RE	BRCA	WTSI	0.155230069	0.271595178	0	0	0	0	0	0	0	0	0	0	0	0	0	0	0	0	0	0	0	0	0	0	NA	0.605871213	0.122533609
TCGA.E9.A1RF	BRCA	WTSI	0.101790628	0.642621053	0	0	0	0	0	0	0	0	0	0	0	0	0	0	0	0	0	0	0	0	0	0	NA	0.242021053	0.115357895
TCGA.E9.A1RG	BRCA	WTSI	0.181683401	0.491631145	0	0	0	0	0	0	0	0	0	0	0	0	0	0	0	0	0	0	0	0	0	0	NA	0.396559124	0.111809731
TCGA.E9.A1RH	BRCA	WTSI	0.097382686	0.303559322	0	0	0	0	0	0	0	0	0	0	0	0	0	0	0	0	0	0	0	0	0	0	NA	0.461118644	0.235322034
TCGA.E9.A1RI	BRCA	WTSI	0.326203819	0.397311111	0	0	0	0	0	0	0	0	0	0	0	0	0	0	0	0	0	0	0	0	0	0	NA	0.445688889	0.157
TCGA.E9.A226	BRCA	WTSI	0.176496713	0.182291766	0	0	0	0	0	0	0	0	0	0	0	0	0	0	0	0	0	0	0	0	0	0	NA	0.217719662	0.599988572
TCGA.E9.A227	BRCA	WTSI	0.287454121	0.255333333	0	0	0	0	0	0	0	0	0	0	0	0	0	0	0	0	0	0	0	0	0	0	NA	0.357533333	0.387133333
TCGA.E9.A228	BRCA	WTSI	0.153930789	0.220545099	0	0	0	0	0	0	0	0	0	0	0	0	0	0	0	0	0	0	0	0	0	0	NA	0.49910002	0.280354881
TCGA.E9.A229	BRCA	WTSI	0.179039282	0.16829813	0	0	0	0	0	0	0	0	0	0	0	0	0	0	0	0	0	0	0	0	0	0	NA	0.640492883	0.191208987
TCGA.E9.A22A	BRCA	WTSI	0.184458034	0.445925351	0	0	0	0	0	0	0	0	0	0	0	0	0	0	0	0	0	0	0	0	0	0	NA	0.184510214	0.369564435
TCGA.E9.A22B	BRCA	WTSI	0.124579661	0.308468846	0	0	0	0	0	0	0	0	0	0	0	0	0	0	0	0	0	0	0	0	0	0	NA	0.440251423	0.251279731
TCGA.E9.A22D	BRCA	WTSI	0.258438929	0.044070362	0	0	0	0	0	0	0	0	0	0	0	0	0	0	0	0	0	0	0	0	0	0	NA	0.807992542	0.147937096
TCGA.E9.A22E	BRCA	WTSI	0.13477429	0.665454165	0	0	0	0	0	0	0	0	0	0	0	0	0	0	0	0	0	0	0	0	0	0	NA	0.058451654	0.276094181
TCGA.E9.A22G	BRCA	WTSI	0.129400611	0.66089683	0	0	0	0	0	0	0	0	0	0	0	0	0	0	0	0	0	0	0	0	0	0	NA	0.250545962	0.088557208
TCGA.E9.A22H	BRCA	WTSI	0.259018614	0.366164388	0	0	0	0	0	0	0	0	0	0	0	0	0	0	0	0	0	0	0	0	0	0	NA	0.633714462	0.00012115
TCGA.E9.A243	BRCA	WTSI	0.157996934	0.371789474	0	0	0	0	0	0	0	0	0	0	0	0	0	0	0	0	0	0	0	0	0	0	NA	0.347342105	0.280868421
TCGA.E9.A244	BRCA	WTSI	0.115479666	0.627494238	0	0	0	0	0	0	0	0	0	0	0	0	0	0	0	0	0	0	0	0	0	0	NA	0.289723968	0.082781793
TCGA.E9.A245	BRCA	WTSI	0.360132968	0.662990529	0	0	0	0	0	0	0	0	0	0	0	0	0	0	0	0	0	0	0	0	0	0	NA	0.174083227	0.162926244
TCGA.E9.A247	BRCA	WTSI	0.223821661	0.320597794	0	0	0	0	0	0	0	0	0	0	0	0	0	0	0	0	0	0	0	0	0	0	NA	0.614017056	0.06538515
TCGA.E9.A248	BRCA	WTSI	0.31026661	0.251315385	0	0	0	0	0	0	0	0	0	0	0	0	0	0	0	0	0	0	0	0	0	0	NA	0.661361538	0.087323077
TCGA.E9.A249	BRCA	WTSI	0.324978006	0.4608	0	0	0	0	0	0	0	0	0	0	0	0	0	0	0	0	0	0	0	0	0	0	NA	0.349566667	0.189633333
TCGA.E9.A24A	BRCA	WTSI	0.276987166	0.570797393	0	0	0	0	0	0	0	0	0	0	0	0	0	0	0	0	0	0	0	0	0	0	NA	0.429081374	0.000121233
TCGA.E9.A295	BRCA	WTSI	0.166449361	0.574142828	0	0	0	0	0	0	0	0	0	0	0	0	0	0	0	0	0	0	0	0	0	0	NA	0.315103031	0.110754141
TCGA.EW.A1IW	BRCA	WTSI	0.126852084	0.165688081	0	0	0	0	0	0	0	0	0	0	0	0	0	0	0	0	0	0	0	0	0	0	NA	0.312161602	0.522150316
TCGA.EW.A1IX	BRCA	WTSI	0.322379066	0.349732945	0	0	0	0	0	0	0	0	0	0	0	0	0	0	0	0	0	0	0	0	0	0	NA	0.077256581	0.573010474
TCGA.EW.A1IY	BRCA	WTSI	0.165302045	0.060530942	0	0	0	0	0	0	0	0	0	0	0	0	0	0	0	0	0	0	0	0	0	0	NA	0.388790644	0.550678414
TCGA.EW.A1IZ	BRCA	WTSI	0.06897599	0.001315745	0	0	0	0	0	0	0	0	0	0	0	0	0	0	0	0	0	0	0	0	0	0	NA	0.994457119	0.004227136
TCGA.EW.A1J1	BRCA	WTSI	0.198620267	0.42308415	0	0	0	0	0	0	0	0	0	0	0	0	0	0	0	0	0	0	0	0	0	0	NA	0.553908439	0.023007411
TCGA.EW.A1J2	BRCA	WTSI	0.214858329	0.281310806	0	0	0	0	0	0	0	0	0	0	0	0	0	0	0	0	0	0	0	0	0	0	NA	0.520239162	0.198450032
TCGA.EW.A1J3	BRCA	WTSI	0.221435813	0.347842783	0	0	0	0	0	0	0	0	0	0	0	0	0	0	0	0	0	0	0	0	0	0	NA	0.565844527	0.086312691
TCGA.EW.A1J5	BRCA	WTSI	0.063690216	0.007994979	0	0	0	0	0	0	0	0	0	0	0	0	0	0	0	0	0	0	0	0	0	0	NA	0.010948795	0.981056227
TCGA.EW.A1J6	BRCA	WTSI	0.170067477	0.500993577	0	0	0	0	0	0	0	0	0	0	0	0	0	0	0	0	0	0	0	0	0	0	NA	0.460506917	0.038499506
TCGA.EW.A1OV	BRCA	WTSI	0.139773928	0.144662998	0	0	0	0	0	0	0	0	0	0	0	0	0	0	0	0	0	0	0	0	0	0	NA	0.077726229	0.777610773
TCGA.EW.A1OX	BRCA	WTSI	0.421067265	0.469180865	0	0	0	0	0	0	0	0	0	0	0	0	0	0	0	0	0	0	0	0	0	0	NA	0.276078451	0.254740684
TCGA.EW.A1OY	BRCA	WTSI	0.157085443	0.353053594	0	0	0	0	0	0	0	0	0	0	0	0	0	0	0	0	0	0	0	0	0	0	NA	0.516663796	0.13028261
TCGA.EW.A1OZ	BRCA	WTSI	0.170635904	0.289679711	0	0	0	0	0	0	0	0	0	0	0	0	0	0	0	0	0	0	0	0	0	0	NA	0.397805168	0.312515121
TCGA.EW.A1P0	BRCA	WTSI	0.240481913	0.604071429	0	0	0	0	0	0	0	0	0	0	0	0	0	0	0	0	0	0	0	0	0	0	NA	0.315342857	0.080585714
TCGA.EW.A1P1	BRCA	WTSI	0.678892143	0.494907576	0	0	0	0	0	0	0	0	0	0	0	0	0	0	0	0	0	0	0	0	0	0	NA	0.505092424	5.34E-15
TCGA.EW.A1P3	BRCA	WTSI	0.320634428	0.194553394	0	0	0	0	0	0	0	0	0	0	0	0	0	0	0	0	0	0	0	0	0	0	NA	0.551938312	0.253508294
TCGA.EW.A1P4	BRCA	WTSI	0.1677143	0.694846526	0	0	0	0	0	0	0	0	0	0	0	0	0	0	0	0	0	0	0	0	0	0	NA	0.252698737	0.052454738
TCGA.EW.A1P5	BRCA	WTSI	0.415196452	0.081954731	0	0	0	0	0	0	0	0	0	0	0	0	0	0	0	0	0	0	0	0	0	0	NA	0.916062116	0.001983154
TCGA.EW.A1P6	BRCA	WTSI	0.32871153	0.370883709	0	0	0	0	0	0	0	0	0	0	0	0	0	0	0	0	0	0	0	0	0	0	NA	0.527625276	0.101491015
TCGA.EW.A1P8	BRCA	WTSI	0.167115576	0.356781742	0	0	0	0	0	0	0	0	0	0	0	0	0	0	0	0	0	0	0	0	0	0	NA	0.579145324	0.064072934
TCGA.EW.A1PA	BRCA	WTSI	0.231103409	0.616	0	0	0	0	0	0	0	0	0	0	0	0	0	0	0	0	0	0	0	0	0	0	NA	0.12691875	0.25708125
TCGA.EW.A1PB	BRCA	WTSI	0.125123878	0.299459459	0	0	0	0	0	0	0	0	0	0	0	0	0	0	0	0	0	0	0	0	0	0	NA	0.084495495	0.616045045
TCGA.EW.A1PD	BRCA	WTSI	0.12760797	0.571291428	0	0	0	0	0	0	0	0	0	0	0	0	0	0	0	0	0	0	0	0	0	0	NA	0.105973804	0.322734768
TCGA.EW.A1PE	BRCA	WTSI	0.244368826	0.650846154	0	0	0	0	0	0	0	0	0	0	0	0	0	0	0	0	0	0	0	0	0	0	NA	0.142792308	0.206361538
TCGA.EW.A1PH	BRCA	WTSI	0.176046777	0.375512495	0	0	0	0	0	0	0	0	0	0	0	0	0	0	0	0	0	0	0	0	0	0	NA	0.436447389	0.188040116
TCGA.EW.A2FS	BRCA	WTSI	0.351048542	0.117661538	0	0	0	0	0	0	0	0	0	0	0	0	0	0	0	0	0	0	0	0	0	0	NA	0.649738462	0.2326
TCGA.EW.A2FV	BRCA	WTSI	0.271078104	0.261930297	0	0	0	0	0	0	0	0	0	0	0	0	0	0	0	0	0	0	0	0	0	0	NA	0.730354915	0.007714788
TCGA.EW.A2FW	BRCA	WTSI	0.231841661	0.075778571	0	0	0	0	0	0	0	0	0	0	0	0	0	0	0	0	0	0	0	0	0	0	NA	0.668721429	0.2555
TCGA.GI.A2C8	BRCA	WTSI	0.121278743	0.547828571	0	0	0	0	0	0	0	0	0	0	0	0	0	0	0	0	0	0	0	0	0	0	NA	0.266242857	0.185928571
TCGA.GM.A2DC	BRCA	WTSI	0.289414627	0.412373477	0	0	0	0	0	0	0	0	0	0	0	0	0	0	0	0	0	0	0	0	0	0	NA	0.521782767	0.065843756
TCGA.AC.A2QI	BRCA	WTSI	0.172993433	0.065825397	0	0	0	0	0	0	0	0	0	0	0	0	0	0	0	0	0	0	0	0	0	0	NA	0.273634921	0.660539683
TCGA.AR.A2LN	BRCA	WTSI	0.253631348	0.001990245	0	0	0	0	0	0	0	0	0	0	0	0	0	0	0	0	0	0	0	0	0	0	NA	0.460989605	0.537020149
TCGA.GM.A2DD	BRCA	WTSI	0.151644252	0.409479865	0	0	0	0	0	0	0	0	0	0	0	0	0	0	0	0	0	0	0	0	0	0	NA	0.466964758	0.123555378
TCGA.BH.A0HY	BRCA	WTSI	0.155493994	0.280125682	0	0	0	0	0	0	0	0	0	0	0	0	0	0	0	0	0	0	0	0	0	0	NA	0.609618745	0.110255574
TCGA.E2.A573	BRCA	WTSI	0.168246366	0.526048249	0	0	0	0	0	0	0	0	0	0	0	0	0	0	0	0	0	0	0	0	0	0	NA	0.406438799	0.067512951
TCGA.AC.A5XS	BRCA	WTSI	0.059594401	0.054014851	0	0	0	0	0	0	0	0	0	0	0	0	0	0	0	0	0	0	0	0	0	0	NA	0.003818666	0.942166483
TCGA.LL.A5YL	BRCA	WTSI	0.165689953	0.13095753	0	0	0	0	0	0	0	0	0	0	0	0	0	0	0	0	0	0	0	0	0	0	NA	0.33657983	0.53246264
TCGA.A7.A5ZX	BRCA	WTSI	0.22424742	0.285005429	0	0	0	0	0	0	0	0	0	0	0	0	0	0	0	0	0	0	0	0	0	0	NA	0.557867769	0.157126802
TCGA.E2.A574	BRCA	WTSI	0.11505131	0.186131602	0	0	0	0	0	0	0	0	0	0	0	0	0	0	0	0	0	0	0	0	0	0	NA	0.306827139	0.507041259
TCGA.AC.A62X	BRCA	WTSI	0.215806919	0.093748936	0	0	0	0	0	0	0	0	0	0	0	0	0	0	0	0	0	0	0	0	0	0	NA	0.756106383	0.150144681
TCGA.OL.A66H	BRCA	WTSI	0.269553933	0.642871429	0	0	0	0	0	0	0	0	0	0	0	0	0	0	0	0	0	0	0	0	0	0	NA	0.275535714	0.081592857
TCGA.E2.A56Z	BRCA	WTSI	0.200479009	0.214172857	0	0	0	0	0	0	0	0	0	0	0	0	0	0	0	0	0	0	0	0	0	0	NA	0.696362785	0.089464358
TCGA.E2.A570	BRCA	WTSI	0.229141878	0.421889156	0	0	0	0	0	0	0	0	0	0	0	0	0	0	0	0	0	0	0	0	0	0	NA	0.53979892	0.038311923
TCGA.OL.A66I	BRCA	WTSI	0.215068428	0.423476612	0	0	0	0	0	0	0	0	0	0	0	0	0	0	0	0	0	0	0	0	0	0	NA	0.41127671	0.165246678
TCGA.OL.A66K	BRCA	WTSI	0.258926815	0.313950122	0	0	0	0	0	0	0	0	0	0	0	0	0	0	0	0	0	0	0	0	0	0	NA	0.669081481	0.016968397
TCGA.OL.A66J	BRCA	WTSI	0.156500528	0.238015663	0	0	0	0	0	0	0	0	0	0	0	0	0	0	0	0	0	0	0	0	0	0	NA	0.610901167	0.151083169
TCGA.AC.A62Y	BRCA	WTSI	0.155820543	0.25456	0	0	0	0	0	0	0	0	0	0	0	0	0	0	0	0	0	0	0	0	0	0	NA	0.40312	0.34232
TCGA.A7.A3IY	BRCA	WTSI	0.216197685	0.38654855	0	0	0	0	0	0	0	0	0	0	0	0	0	0	0	0	0	0	0	0	0	0	NA	0.600385249	0.013066201
TCGA.EW.A2FR	BRCA	WTSI	0.167592079	0.21752711	0	0	0	0	0	0	0	0	0	0	0	0	0	0	0	0	0	0	0	0	0	0	NA	0.41864829	0.363824599
TCGA.GM.A3NY	BRCA	WTSI	0.11898153	0.247297297	0	0	0	0	0	0	0	0	0	0	0	0	0	0	0	0	0	0	0	0	0	0	NA	0.608351351	0.144351351
TCGA.EW.A1PC	BRCA	WTSI	0.114390279	0.371448276	0	0	0	0	0	0	0	0	0	0	0	0	0	0	0	0	0	0	0	0	0	0	NA	0.375137931	0.253413793
TCGA.A7.A2KD	BRCA	WTSI	0.147173278	0.21499068	0	0	0	0	0	0	0	0	0	0	0	0	0	0	0	0	0	0	0	0	0	0	NA	0.690505754	0.094503565
TCGA.AC.A3OD	BRCA	WTSI	0.151667619	0.619210348	0	0	0	0	0	0	0	0	0	0	0	0	0	0	0	0	0	0	0	0	0	0	NA	0.268345638	0.112444015
TCGA.AC.A2BK	BRCA	WTSI	0.118489915	0.706261253	0	0	0	0	0	0	0	0	0	0	0	0	0	0	0	0	0	0	0	0	0	0	NA	0.288917607	0.00482114
TCGA.GI.A2C9	BRCA	WTSI	0.092300096	0.707223888	0	0	0	0	0	0	0	0	0	0	0	0	0	0	0	0	0	0	0	0	0	0	NA	0.230483586	0.062292527
TCGA.C8.A3M7	BRCA	WTSI	0.12725883	0.054674385	0	0	0	0	0	0	0	0	0	0	0	0	0	0	0	0	0	0	0	0	0	0	NA	0.229926978	0.715398637
TCGA.B6.A0I1	BRCA	WTSI	0.186707991	0.469679683	0	0	0	0	0	0	0	0	0	0	0	0	0	0	0	0	0	0	0	0	0	0	NA	0.437679829	0.092640488
TCGA.AC.A2BM	BRCA	WTSI	0.272951899	0.514436364	0	0	0	0	0	0	0	0	0	0	0	0	0	0	0	0	0	0	0	0	0	0	NA	0.485563636	9.71E-16
TCGA.A7.A425	BRCA	WTSI	0.263311101	0.556425431	0	0	0	0	0	0	0	0	0	0	0	0	0	0	0	0	0	0	0	0	0	0	NA	0.440240324	0.003334245
TCGA.A7.A426	BRCA	WTSI	0.209285191	0.475718234	0	0	0	0	0	0	0	0	0	0	0	0	0	0	0	0	0	0	0	0	0	0	NA	0.52085374	0.003428026
TCGA.LL.A440	BRCA	WTSI	0.324360315	0.988551854	0	0	0	0	0	0	0	0	0	0	0	0	0	0	0	0	0	0	0	0	0	0	NA	0.011448146	1.34E-15
TCGA.BH.A42U	BRCA	WTSI	0.407524538	0.369956166	0	0	0	0	0	0	0	0	0	0	0	0	0	0	0	0	0	0	0	0	0	0	NA	0.177086285	0.452957549
TCGA.B6.A409	BRCA	WTSI	0.177738921	0.383270705	0	0	0	0	0	0	0	0	0	0	0	0	0	0	0	0	0	0	0	0	0	0	NA	0.54350209	0.073227205
TCGA.EW.A423	BRCA	WTSI	0.134977961	0.199262295	0	0	0	0	0	0	0	0	0	0	0	0	0	0	0	0	0	0	0	0	0	0	NA	0.636065574	0.164672131
TCGA.EW.A3E8	BRCA	WTSI	0.151281923	0.111174653	0	0	0	0	0	0	0	0	0	0	0	0	0	0	0	0	0	0	0	0	0	0	NA	0.132749585	0.756075762
TCGA.BH.A42V	BRCA	WTSI	0.143239937	0.059479625	0	0	0	0	0	0	0	0	0	0	0	0	0	0	0	0	0	0	0	0	0	0	NA	0.401607661	0.538912713
TCGA.GM.A3XG	BRCA	WTSI	0.99573095	0.82796	0	0	0	0	0	0	0	0	0	0	0	0	0	0	0	0	0	0	0	0	0	0	NA	0.17204	1.07E-14
TCGA.B6.A408	BRCA	WTSI	0.224321357	0.322211018	0	0	0	0	0	0	0	0	0	0	0	0	0	0	0	0	0	0	0	0	0	0	NA	0.474670622	0.203118359
TCGA.D8.A3Z5	BRCA	WTSI	0.287081472	0.430829412	0	0	0	0	0	0	0	0	0	0	0	0	0	0	0	0	0	0	0	0	0	0	NA	0.436876471	0.132294118
TCGA.BH.A42T	BRCA	WTSI	0.166101118	0.293153157	0	0	0	0	0	0	0	0	0	0	0	0	0	0	0	0	0	0	0	0	0	0	NA	0.698238289	0.008608554
TCGA.A2.A4S2	BRCA	WTSI	0.185709032	0.376647591	0	0	0	0	0	0	0	0	0	0	0	0	0	0	0	0	0	0	0	0	0	0	NA	0.488680572	0.134671837
TCGA.LL.A50Y	BRCA	WTSI	0.217907758	0.098367486	0	0	0	0	0	0	0	0	0	0	0	0	0	0	0	0	0	0	0	0	0	0	NA	0.852257102	0.049375411
TCGA.E9.A5FL	BRCA	WTSI	0.103760226	0.495666667	0	0	0	0	0	0	0	0	0	0	0	0	0	0	0	0	0	0	0	0	0	0	NA	0.270269231	0.234064103
TCGA.PE.A5DD	BRCA	WTSI	0.157625777	0.19585562	0	0	0	0	0	0	0	0	0	0	0	0	0	0	0	0	0	0	0	0	0	0	NA	0.360877169	0.443267212
TCGA.BH.A5IZ	BRCA	WTSI	0.129252424	0.562605859	0	0	0	0	0	0	0	0	0	0	0	0	0	0	0	0	0	0	0	0	0	0	NA	0.309951188	0.127442953
TCGA.HN.A2OB	BRCA	WTSI	0.329393146	0.095336403	0	0	0	0	0	0	0	0	0	0	0	0	0	0	0	0	0	0	0	0	0	0	NA	0.54734931	0.357314287
TCGA.PE.A5DE	BRCA	WTSI	0.072426876	0.005552249	0	0	0	0	0	0	0	0	0	0	0	0	0	0	0	0	0	0	0	0	0	0	NA	0.054854934	0.939592817
TCGA.A7.A56D	BRCA	WTSI	0.083222098	0.17563568	0	0	0	0	0	0	0	0	0	0	0	0	0	0	0	0	0	0	0	0	0	0	NA	0.180006613	0.644357707
TCGA.OK.A5Q2	BRCA	WTSI	0.235233805	0.174897942	0	0	0	0	0	0	0	0	0	0	0	0	0	0	0	0	0	0	0	0	0	0	NA	0.588463665	0.236638392
TCGA.AC.A5EI	BRCA	WTSI	0.18798296	0.193834883	0	0	0	0	0	0	0	0	0	0	0	0	0	0	0	0	0	0	0	0	0	0	NA	0.487105699	0.319059418
TCGA.OL.A5D6	BRCA	WTSI	0.166985896	0.357677523	0	0	0	0	0	0	0	0	0	0	0	0	0	0	0	0	0	0	0	0	0	0	NA	0.495236751	0.147085727
TCGA.PE.A5DC	BRCA	WTSI	0.095642307	0.529093023	0	0	0	0	0	0	0	0	0	0	0	0	0	0	0	0	0	0	0	0	0	0	NA	0.330511628	0.140395349
TCGA.AR.A5QM	BRCA	WTSI	0.190438736	0.157689345	0	0	0	0	0	0	0	0	0	0	0	0	0	0	0	0	0	0	0	0	0	0	NA	0.840970447	0.001340207
TCGA.OL.A5D7	BRCA	WTSI	0.119924842	0.431884725	0	0	0	0	0	0	0	0	0	0	0	0	0	0	0	0	0	0	0	0	0	0	NA	0.338186833	0.229928442
TCGA.E9.A5FK	BRCA	WTSI	0.229194764	0.494600723	0	0	0	0	0	0	0	0	0	0	0	0	0	0	0	0	0	0	0	0	0	0	NA	0.503931506	0.001467771
TCGA.OL.A5D8	BRCA	WTSI	0.205377419	0.55205	0	0	0	0	0	0	0	0	0	0	0	0	0	0	0	0	0	0	0	0	0	0	NA	0.31246	0.13549
TCGA.BH.A5J0	BRCA	WTSI	0.173771881	0.078140976	0	0	0	0	0	0	0	0	0	0	0	0	0	0	0	0	0	0	0	0	0	0	NA	0.272714842	0.649144182
TCGA.OL.A5DA	BRCA	WTSI	0.127810992	0.02257609	0	0	0	0	0	0	0	0	0	0	0	0	0	0	0	0	0	0	0	0	0	0	NA	0.381921528	0.595502382
TCGA.A7.A4SA	BRCA	WTSI	0.116447184	0.50135884	0	0	0	0	0	0	0	0	0	0	0	0	0	0	0	0	0	0	0	0	0	0	NA	0.211614254	0.287026906
TCGA.A7.A4SD	BRCA	WTSI	0.124440903	0.129366667	0	0	0	0	0	0	0	0	0	0	0	0	0	0	0	0	0	0	0	0	0	0	NA	0.848125	0.022508333
TCGA.A7.A4SC	BRCA	WTSI	0.178934509	0.37050397	0	0	0	0	0	0	0	0	0	0	0	0	0	0	0	0	0	0	0	0	0	0	NA	0.562970318	0.066525713
TCGA.A7.A4SE	BRCA	WTSI	0.114384944	0.519037037	0	0	0	0	0	0	0	0	0	0	0	0	0	0	0	0	0	0	0	0	0	0	NA	0.199333333	0.28162963
TCGA.OL.A5S0	BRCA	WTSI	0.283780507	0.042133099	0	0	0	0	0	0	0	0	0	0	0	0	0	0	0	0	0	0	0	0	0	0	NA	0.767440181	0.19042672
TCGA.LL.A5YP	BRCA	WTSI	0.134023378	0.515310329	0	0	0	0	0	0	0	0	0	0	0	0	0	0	0	0	0	0	0	0	0	0	NA	0.355145756	0.129543915
TCGA.E9.A5UO	BRCA	WTSI	0.253344201	0.048073504	0	0	0	0	0	0	0	0	0	0	0	0	0	0	0	0	0	0	0	0	0	0	NA	0.780735849	0.171190647
TCGA.AR.A5QP	BRCA	WTSI	0.23153332	0.089142857	0	0	0	0	0	0	0	0	0	0	0	0	0	0	0	0	0	0	0	0	0	0	NA	0.65985	0.251007143
TCGA.LL.A5YN	BRCA	WTSI	0.284984787	0.173393333	0	0	0	0	0	0	0	0	0	0	0	0	0	0	0	0	0	0	0	0	0	0	NA	0.612086667	0.21452
TCGA.A7.A5ZV	BRCA	WTSI	0.080039783	0.602052842	0	0	0	0	0	0	0	0	0	0	0	0	0	0	0	0	0	0	0	0	0	0	NA	0.257983872	0.139963286
TCGA.E9.A5UP	BRCA	WTSI	0.213123883	0.340486957	0	0	0	0	0	0	0	0	0	0	0	0	0	0	0	0	0	0	0	0	0	0	NA	0.608434783	0.051078261
TCGA.OL.A5RU	BRCA	WTSI	0.231113341	0.281428665	0	0	0	0	0	0	0	0	0	0	0	0	0	0	0	0	0	0	0	0	0	0	NA	0.547335927	0.171235408
TCGA.AC.A5EH	BRCA	WTSI	0.087069017	0.504423729	0	0	0	0	0	0	0	0	0	0	0	0	0	0	0	0	0	0	0	0	0	0	NA	0.320932203	0.174644068
TCGA.GM.A5PV	BRCA	WTSI	0.212047418	0.389366667	0	0	0	0	0	0	0	0	0	0	0	0	0	0	0	0	0	0	0	0	0	0	NA	0.33607619	0.274557143
TCGA.OL.A5RV	BRCA	WTSI	0.264174896	0.3599	0	0	0	0	0	0	0	0	0	0	0	0	0	0	0	0	0	0	0	0	0	0	NA	0.6401	1.19E-15
TCGA.AC.A5XU	BRCA	WTSI	0.131645507	0.252173009	0	0	0	0	0	0	0	0	0	0	0	0	0	0	0	0	0	0	0	0	0	0	NA	0.597305527	0.150521463
TCGA.GM.A5PX	BRCA	WTSI	0.205990993	0.160177002	0	0	0	0	0	0	0	0	0	0	0	0	0	0	0	0	0	0	0	0	0	0	NA	0.736509206	0.103313791
TCGA.OL.A5RW	BRCA	WTSI	0.126587595	0.382853147	0	0	0	0	0	0	0	0	0	0	0	0	0	0	0	0	0	0	0	0	0	0	NA	0.111118881	0.506027972
TCGA.AR.A5QN	BRCA	WTSI	0.186001598	0.080795995	0	0	0	0	0	0	0	0	0	0	0	0	0	0	0	0	0	0	0	0	0	0	NA	0.782339432	0.136864573
TCGA.LL.A5YM	BRCA	WTSI	0.226405188	0.129716667	0	0	0	0	0	0	0	0	0	0	0	0	0	0	0	0	0	0	0	0	0	0	NA	0.458255556	0.412027778
TCGA.OL.A5RX	BRCA	WTSI	0.178744436	0.240711816	0	0	0	0	0	0	0	0	0	0	0	0	0	0	0	0	0	0	0	0	0	0	NA	0.705101953	0.05418623
TCGA.AR.A5QQ	BRCA	WTSI	0.149872433	0.650346821	0	0	0	0	0	0	0	0	0	0	0	0	0	0	0	0	0	0	0	0	0	0	NA	0.218647442	0.131005736
TCGA.OL.A5RZ	BRCA	WTSI	0.113887795	0.39395063	0	0	0	0	0	0	0	0	0	0	0	0	0	0	0	0	0	0	0	0	0	0	NA	0.440028764	0.166020607
TCGA.JL.A3YW	BRCA	WTSI	0.115248234	0.540606395	0	0	0	0	0	0	0	0	0	0	0	0	0	0	0	0	0	0	0	0	0	0	NA	0.358662477	0.100731128
TCGA.B6.A401	BRCA	WTSI	0.234852801	0.350992857	0	0	0	0	0	0	0	0	0	0	0	0	0	0	0	0	0	0	0	0	0	0	NA	0.509942857	0.139064286
TCGA.A2.A3XX	BRCA	WTSI	0.200198524	0.477639258	0	0	0	0	0	0	0	0	0	0	0	0	0	0	0	0	0	0	0	0	0	0	NA	0.420820732	0.101540009
TCGA.B6.A400	BRCA	WTSI	0.092275052	0.715961223	0	0	0	0	0	0	0	0	0	0	0	0	0	0	0	0	0	0	0	0	0	0	NA	0.213914082	0.070124695
TCGA.B6.A402	BRCA	WTSI	0.107871723	0.148874348	0	0	0	0	0	0	0	0	0	0	0	0	0	0	0	0	0	0	0	0	0	0	NA	0.624410382	0.22671527
TCGA.A2.A3XZ	BRCA	WTSI	0.138217203	0.376996032	0	0	0	0	0	0	0	0	0	0	0	0	0	0	0	0	0	0	0	0	0	0	NA	0.211534615	0.411469353
TCGA.B6.A40B	BRCA	WTSI	0.138305076	0.378573447	0	0	0	0	0	0	0	0	0	0	0	0	0	0	0	0	0	0	0	0	0	0	NA	0.330507185	0.290919368
TCGA.A2.A3Y0	BRCA	WTSI	0.088976376	0.59121519	0	0	0	0	0	0	0	0	0	0	0	0	0	0	0	0	0	0	0	0	0	0	NA	0.265335443	0.143449367
TCGA.B6.A40C	BRCA	WTSI	0.169683474	0.314065444	0	0	0	0	0	0	0	0	0	0	0	0	0	0	0	0	0	0	0	0	0	0	NA	0.618068294	0.067866261
TCGA.D8.A3Z6	BRCA	WTSI	0.217370697	0.293862977	0	0	0	0	0	0	0	0	0	0	0	0	0	0	0	0	0	0	0	0	0	0	NA	0.498685302	0.207451721
TCGA.C8.A132	BRCA	WTSI	0.158713431	0.370564103	0	0	0	0	0	0	0	0	0	0	0	0	0	0	0	0	0	0	0	0	0	0	NA	0.314102564	0.315333333
TCGA.C8.A138	BRCA	WTSI	0.188785901	0.498918919	0	0	0	0	0	0	0	0	0	0	0	0	0	0	0	0	0	0	0	0	0	0	NA	0.478891892	0.022189189
TCGA.E2.A14T	BRCA	WTSI	0.191280674	0.340905114	0	0	0	0	0	0	0	0	0	0	0	0	0	0	0	0	0	0	0	0	0	0	NA	0.505757586	0.1533373
TCGA.E2.A14R	BRCA	WTSI	0.111566171	0.623041237	0	0	0	0	0	0	0	0	0	0	0	0	0	0	0	0	0	0	0	0	0	0	NA	0.220443299	0.156515464
TCGA.E2.A15P	BRCA	WTSI	0.233166532	0.073074308	0	0	0	0	0	0	0	0	0	0	0	0	0	0	0	0	0	0	0	0	0	0	NA	0.839611195	0.087314498
TCGA.E2.A15T	BRCA	WTSI	0.212855589	0.008499906	0	0	0	0	0	0	0	0	0	0	0	0	0	0	0	0	0	0	0	0	0	0	NA	0.860712659	0.130787436
TCGA.E2.A159	BRCA	WTSI	0.110781645	0.223412043	0	0	0	0	0	0	0	0	0	0	0	0	0	0	0	0	0	0	0	0	0	0	NA	0.027367155	0.749220802
TCGA.C8.A12O	BRCA	WTSI	0.184991764	0.216063999	0	0	0	0	0	0	0	0	0	0	0	0	0	0	0	0	0	0	0	0	0	0	NA	0.724487063	0.059448938
TCGA.D8.A13Y	BRCA	WTSI	0.098577742	0.310942915	0	0	0	0	0	0	0	0	0	0	0	0	0	0	0	0	0	0	0	0	0	0	NA	0.320511715	0.36854537
TCGA.C8.A130	BRCA	WTSI	0.20589034	0.266431261	0	0	0	0	0	0	0	0	0	0	0	0	0	0	0	0	0	0	0	0	0	0	NA	0.588525359	0.14504338
TCGA.E2.A14O	BRCA	WTSI	0.221552694	0.309513919	0	0	0	0	0	0	0	0	0	0	0	0	0	0	0	0	0	0	0	0	0	0	NA	0.635620274	0.054865807
TCGA.E2.A15F	BRCA	WTSI	0.237729615	0.202393735	0	0	0	0	0	0	0	0	0	0	0	0	0	0	0	0	0	0	0	0	0	0	NA	0.733594391	0.064011874
TCGA.D8.A140	BRCA	WTSI	0.144226041	0.299515152	0	0	0	0	0	0	0	0	0	0	0	0	0	0	0	0	0	0	0	0	0	0	NA	0.480348485	0.220136364
TCGA.C8.A12L	BRCA	WTSI	0.112349666	0.531026243	0	0	0	0	0	0	0	0	0	0	0	0	0	0	0	0	0	0	0	0	0	0	NA	0.403735114	0.065238643
TCGA.E2.A15S	BRCA	WTSI	0.146078501	0.568378786	0	0	0	0	0	0	0	0	0	0	0	0	0	0	0	0	0	0	0	0	0	0	NA	0.280202254	0.15141896
TCGA.E2.A15D	BRCA	WTSI	0.195447699	0.244485066	0	0	0	0	0	0	0	0	0	0	0	0	0	0	0	0	0	0	0	0	0	0	NA	0.694671664	0.06084327
TCGA.C8.A12U	BRCA	WTSI	0.161597315	0.222832626	0	0	0	0	0	0	0	0	0	0	0	0	0	0	0	0	0	0	0	0	0	0	NA	0.568912402	0.208254972
TCGA.AC.A3W6	BRCA	WTSI	0.088484291	0.140698375	0	0	0	0	0	0	0	0	0	0	0	0	0	0	0	0	0	0	0	0	0	0	NA	0.235840395	0.62346123
TCGA.AR.A1AM	BRCA	WTSI	0.324867125	0.152310596	0	0	0	0	0	0	0	0	0	0	0	0	0	0	0	0	0	0	0	0	0	0	NA	0.539055762	0.308633642
TCGA.A7.A13H	BRCA	WTSI	0.31275741	0.385575	0	0	0	0	0	0	0	0	0	0	0	0	0	0	0	0	0	0	0	0	0	0	NA	0.614425	1.34E-15
TCGA.A7.A3RF	BRCA	WTSI	0.220148683	0.155037519	0	0	0	0	0	0	0	0	0	0	0	0	0	0	0	0	0	0	0	0	0	0	NA	0.770947665	0.074014816
TCGA.AC.A3EH	BRCA	WTSI	0.160125518	0.283090909	0	0	0	0	0	0	0	0	0	0	0	0	0	0	0	0	0	0	0	0	0	0	NA	0.716909091	2.43E-16
TCGA.BH.A28O	BRCA	WTSI	0.285738606	0.049161311	0	0	0	0	0	0	0	0	0	0	0	0	0	0	0	0	0	0	0	0	0	0	NA	0.275012844	0.675825845
TCGA.A2.A0CO	BRCA	WTSI	0.200138824	0.085310427	0	0	0	0	0	0	0	0	0	0	0	0	0	0	0	0	0	0	0	0	0	0	NA	0.73790369	0.176785884
TCGA.AC.A3TN	BRCA	WTSI	0.095126121	0.321742591	0	0	0	0	0	0	0	0	0	0	0	0	0	0	0	0	0	0	0	0	0	0	NA	0.65803245	0.020224959
TCGA.AC.A3W5	BRCA	WTSI	0.101602003	0.475096848	0	0	0	0	0	0	0	0	0	0	0	0	0	0	0	0	0	0	0	0	0	0	NA	0.242451744	0.282451408
TCGA.AC.A3W7	BRCA	WTSI	0.178325561	0.14990277	0	0	0	0	0	0	0	0	0	0	0	0	0	0	0	0	0	0	0	0	0	0	NA	0.232874057	0.617223173
TCGA.AC.A3TM	BRCA	WTSI	0.119020656	0.265160573	0	0	0	0	0	0	0	0	0	0	0	0	0	0	0	0	0	0	0	0	0	0	NA	0.608785256	0.126054171
TCGA.A2.A0CK	BRCA	WTSI	0.301756174	0.049617459	0	0	0	0	0	0	0	0	0	0	0	0	0	0	0	0	0	0	0	0	0	0	NA	0.703191081	0.247191461
TCGA.E2.A3DX	BRCA	WTSI	0.34787533	0.358770967	0	0	0	0	0	0	0	0	0	0	0	0	0	0	0	0	0	0	0	0	0	0	NA	0.636942038	0.004286994
TCGA.A7.A3J0	BRCA	WTSI	0.157332938	0.292339804	0	0	0	0	0	0	0	0	0	0	0	0	0	0	0	0	0	0	0	0	0	0	NA	0.682275144	0.025385052
TCGA.A7.A3IZ	BRCA	WTSI	0.106489435	0.210305556	0	0	0	0	0	0	0	0	0	0	0	0	0	0	0	0	0	0	0	0	0	0	NA	0.331472222	0.458222222
TCGA.C8.A3M8	BRCA	WTSI	0.15783552	0.2379507	0	0	0	0	0	0	0	0	0	0	0	0	0	0	0	0	0	0	0	0	0	0	NA	0.544089836	0.217959465
TCGA.A2.A3KD	BRCA	WTSI	0.326637265	0.1492	0	0	0	0	0	0	0	0	0	0	0	0	0	0	0	0	0	0	0	0	0	0	NA	0.662427273	0.188372727
TCGA.A2.A3KC	BRCA	WTSI	0.215992975	0.214398872	0	0	0	0	0	0	0	0	0	0	0	0	0	0	0	0	0	0	0	0	0	0	NA	0.693996347	0.091604781
TCGA.E9.A3HO	BRCA	WTSI	0.176420776	0.551067666	0	0	0	0	0	0	0	0	0	0	0	0	0	0	0	0	0	0	0	0	0	0	NA	0.267127504	0.181804829
TCGA.A7.A3J1	BRCA	WTSI	0.272398919	0.098401406	0	0	0	0	0	0	0	0	0	0	0	0	0	0	0	0	0	0	0	0	0	0	NA	0.731153302	0.170445292
TCGA.AC.A3HN	BRCA	WTSI	0.214370726	0.206007692	0	0	0	0	0	0	0	0	0	0	0	0	0	0	0	0	0	0	0	0	0	0	NA	0.686269231	0.107723077
TCGA.E9.A54X	BRCA	WTSI	0.19414391	0.29829459	0	0	0	0	0	0	0	0	0	0	0	0	0	0	0	0	0	0	0	0	0	0	NA	0.70170541	4.45E-16
TCGA.A2.A4RY	BRCA	WTSI	0.224591604	0.508295396	0	0	0	0	0	0	0	0	0	0	0	0	0	0	0	0	0	0	0	0	0	0	NA	0.426912894	0.06479171
TCGA.E9.A54Y	BRCA	WTSI	0.197167309	0.278132662	0	0	0	0	0	0	0	0	0	0	0	0	0	0	0	0	0	0	0	0	0	0	NA	0.549833402	0.172033936
TCGA.A2.A4S0	BRCA	WTSI	0.459398894	0.186433333	0	0	0	0	0	0	0	0	0	0	0	0	0	0	0	0	0	0	0	0	0	0	NA	0.813566667	1.78E-15
TCGA.A7.A4SF	BRCA	WTSI	0.102398703	0.313337838	0	0	0	0	0	0	0	0	0	0	0	0	0	0	0	0	0	0	0	0	0	0	NA	0.360905405	0.325756757
TCGA.AQ.A54O	BRCA	WTSI	0.289130722	0.291464031	0	0	0	0	0	0	0	0	0	0	0	0	0	0	0	0	0	0	0	0	0	0	NA	0.602170572	0.106365397
TCGA.A2.A4S1	BRCA	WTSI	0.124029281	0.483221158	0	0	0	0	0	0	0	0	0	0	0	0	0	0	0	0	0	0	0	0	0	0	NA	0.360593832	0.15618501
TCGA.A2.A4RW	BRCA	WTSI	0.108564744	0.244063715	0	0	0	0	0	0	0	0	0	0	0	0	0	0	0	0	0	0	0	0	0	0	NA	0.244573924	0.511362361
TCGA.GM.A4E0	BRCA	WTSI	0.194558208	0.523375868	0	0	0	0	0	0	0	0	0	0	0	0	0	0	0	0	0	0	0	0	0	0	NA	0.476009662	0.00061447
TCGA.A7.A4SB	BRCA	WTSI	0.168445137	0.305818705	0	0	0	0	0	0	0	0	0	0	0	0	0	0	0	0	0	0	0	0	0	0	NA	0.22847819	0.465703105
TCGA.A2.A4RX	BRCA	WTSI	0.16900467	0.081463587	0	0	0	0	0	0	0	0	0	0	0	0	0	0	0	0	0	0	0	0	0	0	NA	0.753214491	0.165321923
TCGA.AQ.A54N	BRCA	WTSI	0.175865501	0.607032814	0	0	0	0	0	0	0	0	0	0	0	0	0	0	0	0	0	0	0	0	0	0	NA	0.242204801	0.150762385
TCGA.A2.A4S3	BRCA	WTSI	0.120628302	0.449954545	0	0	0	0	0	0	0	0	0	0	0	0	0	0	0	0	0	0	0	0	0	0	NA	0.357712121	0.192333333
TCGA.LQ.A4E4	BRCA	WTSI	0.105819392	0.149569444	0	0	0	0	0	0	0	0	0	0	0	0	0	0	0	0	0	0	0	0	0	0	NA	0.367402778	0.483027778
TCGA.A2.A3XU	BRCA	WTSI	0.20965372	0.4287	0	0	0	0	0	0	0	0	0	0	0	0	0	0	0	0	0	0	0	0	0	0	NA	0.509938889	0.061361111
TCGA.AC.A3QP	BRCA	WTSI	0.208080682	0.43592381	0	0	0	0	0	0	0	0	0	0	0	0	0	0	0	0	0	0	0	0	0	0	NA	0.450919048	0.113157143
TCGA.E9.A3X8	BRCA	WTSI	0.295828724	0.390307692	0	0	0	0	0	0	0	0	0	0	0	0	0	0	0	0	0	0	0	0	0	0	NA	0.375507692	0.234184615
TCGA.GM.A3XL	BRCA	WTSI	0.108019506	0.499403622	0	0	0	0	0	0	0	0	0	0	0	0	0	0	0	0	0	0	0	0	0	0	NA	0.194660305	0.305936073
TCGA.A2.A3XS	BRCA	WTSI	0.232285807	0.260188544	0	0	0	0	0	0	0	0	0	0	0	0	0	0	0	0	0	0	0	0	0	0	NA	0.739811456	4.85E-16
TCGA.GM.A3XN	BRCA	WTSI	0.189687393	0.376572222	0	0	0	0	0	0	0	0	0	0	0	0	0	0	0	0	0	0	0	0	0	0	NA	0.522938889	0.100488889
TCGA.A2.A3XT	BRCA	WTSI	0.119468915	0.7154397	0	0	0	0	0	0	0	0	0	0	0	0	0	0	0	0	0	0	0	0	0	0	NA	0.119807481	0.164752819
TCGA.JL.A3YX	BRCA	WTSI	0.174755756	0.028978152	0	0	0	0	0	0	0	0	0	0	0	0	0	0	0	0	0	0	0	0	0	0	NA	0.497386191	0.473635657
TCGA.A2.A3XV	BRCA	WTSI	0.126354254	0.412316545	0	0	0	0	0	0	0	0	0	0	0	0	0	0	0	0	0	0	0	0	0	0	NA	0.587584613	9.88E-05
TCGA.E9.A3QA	BRCA	WTSI	0.194218936	0.638921193	0	0	0	0	0	0	0	0	0	0	0	0	0	0	0	0	0	0	0	0	0	0	NA	0.08823268	0.272846127
TCGA.GM.A3NW	BRCA	WTSI	0.165185604	0.143678397	0	0	0	0	0	0	0	0	0	0	0	0	0	0	0	0	0	0	0	0	0	0	NA	0.228443369	0.627878235
TCGA.EW.A3U0	BRCA	WTSI	0.111933338	0.673241379	0	0	0	0	0	0	0	0	0	0	0	0	0	0	0	0	0	0	0	0	0	0	NA	0.147275862	0.179482759
TCGA.BB.4224	HNSC	deconstructSigs	0.117652835	0	0	0	0	0	0	0	0	0	0	0	0	0	0	0	0	0	0	0	0	0	0	0	NA	0.884321977	0.088920513
TCGA.BB.4225	HNSC	deconstructSigs	0.259137852	0	0	0	0	0	0	0	0	0	0	0	0	0	0	0	0	0	0	0	0	0	0	0	NA	1	0
TCGA.CN.4735	HNSC	deconstructSigs	0.116329595	0	0	0	0	0.112887246	0	0	0	0	0	0	0	0	0	0	0	0	0	0	0	0	0	0	NA	0.541879834	0.300957163
TCGA.CN.5361	HNSC	deconstructSigs	0.085374289	0	0	0	0	0	0	0	0	0	0	0	0	0.072053955	0	0	0	0	0	0	0	0	0	0	NA	0.695675918	0.192538233
TCGA.CN.4726	HNSC	deconstructSigs	0.126542934	0	0	0	0	0	0	0	0.114530479	0	0	0	0.124055473	0	0	0	0	0	0	0	0	0	0	0	NA	0.7132983	0
TCGA.CN.4740	HNSC	deconstructSigs	0.161163654	0	0	0	0	0	0	0	0.185625308	0	0	0	0	0	0	0	0	0	0	0	0	0	0	0	NA	0.586898724	0.213536146
TCGA.BA.4075	HNSC	deconstructSigs	0.105400274	0	0	0	0	0	0	0	0.09454989	0	0	0	0	0.284437357	0	0	0	0	0	0	0	0	0	0	NA	0.56197506	0
TCGA.CN.4729	HNSC	deconstructSigs	0.161570254	0	0	0	0	0.075265973	0	0	0	0	0	0	0	0	0	0	0	0	0	0	0	0	0	0	NA	0.778964817	0.126495297
TCGA.CN.4741	HNSC	deconstructSigs	0.128214474	0	0	0	0	0	0	0	0	0	0	0	0	0	0	0	0	0	0	0	0	0	0	0	NA	0.82681287	0.154573999
TCGA.BA.4076	HNSC	deconstructSigs	0.098172239	0	0.464229322	0.218129488	0	0	0	0	0	0	0	0	0	0	0	0	0	0	0	0	0	0	0	0	NA	0.167312105	0
TCGA.BB.4228	HNSC	deconstructSigs	0.184215876	0	0	0	0	0	0	0	0	0	0	0	0	0	0	0	0	0	0	0	0	0	0	0	NA	1	0
TCGA.CN.5355	HNSC	deconstructSigs	0.137678249	0	0.238371175	0	0	0	0	0	0	0	0	0	0	0.237994651	0	0	0	0	0	0	0	0	0	0	NA	0.457824434	0
TCGA.CN.4730	HNSC	deconstructSigs	0.128576498	0	0	0	0	0.166777864	0	0	0	0	0	0	0	0	0	0	0	0	0	0	0	0	0	0	NA	0.579956297	0.253265839
TCGA.BA.4077	HNSC	deconstructSigs	0.089558661	0	0	0	0	0	0	0	0.107483007	0	0	0	0	0	0	0	0	0	0	0	0	0	0	0	NA	0.246842645	0.645674348
TCGA.CN.4731	HNSC	deconstructSigs	0.08380516	0	0	0	0	0	0	0	0	0	0	0	0	0	0	0	0	0	0	0	0	0	0	0	NA	0.86935862	0.108536714
TCGA.BA.4078	HNSC	deconstructSigs	0.092160835	0	0.47099026	0	0	0	0	0	0	0	0	0	0	0	0	0	0	0	0	0	0	0	0	0	NA	0.345453296	0
TCGA.CN.4723	HNSC	deconstructSigs	0.226431406	0	0	0	0	0.122120779	0	0	0	0	0	0	0	0	0	0	0	0	0	0	0	0	0	0	NA	0.273929269	0.603949952
TCGA.BA.5151	HNSC	deconstructSigs	0.132169069	0	0	0	0	0	0	0	0	0	0	0	0	0	0	0	0	0	0	0	0	0	0	0	NA	1	0
TCGA.CN.4725	HNSC	deconstructSigs	0.181770271	0	0	0	0	0	0	0	0.156867583	0	0	0	0	0	0	0	0	0	0	0	0	0	0	0	NA	0.843132417	0
TCGA.CN.5360	HNSC	deconstructSigs	0.084965141	0	0.482945335	0	0.10626837	0	0	0	0	0	0	0	0	0	0	0	0	0	0	0	0	0	0	0	NA	0.164436853	0
TCGA.CN.5373	HNSC	deconstructSigs	0.115255859	0	0	0	0	0.061295151	0	0	0	0	0	0	0	0	0	0	0	0	0	0	0	0	0	0	NA	0.855538926	0
TCGA.BA.5153	HNSC	deconstructSigs	0.173507266	0	0	0	0.419421569	0	0	0	0	0	0	0	0.130970918	0	0	0	0	0	0	0	0	0	0	0	NA	0.404374718	0
TCGA.CN.4736	HNSC	deconstructSigs	0.106075949	0	0	0	0	0	0	0	0	0	0	0	0.245105013	0	0	0	0	0	0	0	0	0	0	0	NA	0.639227681	0
TCGA.CN.5374	HNSC	deconstructSigs	0.095538482	0	0	0	0	0	0	0	0	0	0	0	0	0	0	0	0	0	0	0	0	0	0	0	NA	0.700840643	0.298556311
TCGA.CN.5363	HNSC	deconstructSigs	0.096248056	0.129572452	0.333557404	0	0	0	0	0	0	0	0	0	0	0	0	0	0	0	0	0	0	0	0	0	NA	0.416954625	0.070522279
TCGA.BB.4223	HNSC	deconstructSigs	0.112466841	0	0	0	0	0	0	0	0	0	0	0	0	0	0	0	0	0	0	0	0	0	0	0	NA	0.608043575	0.391956425
TCGA.CN.4727	HNSC	deconstructSigs	0.093062078	0.074898407	0.435618121	0	0	0	0	0	0	0	0	0	0	0	0	0	0	0	0	0	0	0	0	0	NA	0.398451905	0
TCGA.BA.4074	HNSC	deconstructSigs	0.088012734	0	0	0	0	0	0	0	0	0	0	0	0	0.151747301	0	0	0	0	0	0	0	0	0	0	NA	0.705090861	0
TCGA.CN.4728	HNSC	deconstructSigs	0.116449515	0	0	0	0	0	0	0	0	0	0	0	0.074065708	0	0	0	0	0	0	0	0	0	0	0	NA	0.728853704	0.176883472
TCGA.CN.5365	HNSC	deconstructSigs	0.123731004	0.234767753	0	0	0	0	0	0	0.104850134	0	0	0	0	0	0	0	0	0	0	0	0	0	0	0	NA	0.42254244	0.159729163
TCGA.CN.5366	HNSC	deconstructSigs	0.126773634	0	0	0	0	0	0	0	0	0	0	0	0	0	0	0	0	0	0	0	0	0	0	0	NA	0.959709167	0
TCGA.CN.5367	HNSC	deconstructSigs	0.107806289	0	0	0	0	0	0	0	0	0	0	0	0	0.089486963	0	0	0	0	0	0	0	0	0	0	NA	0.905651047	0
TCGA.CN.5356	HNSC	deconstructSigs	0.080638931	0	0.262891509	0	0	0	0	0	0	0	0.150064347	0	0	0.074021713	0	0	0	0	0	0	0	0	0	0	NA	0.372376547	0
TCGA.CN.4734	HNSC	deconstructSigs	0.153433641	0	0	0	0	0	0	0	0	0	0	0	0	0	0	0	0	0	0	0	0	0	0	0	NA	0.892414285	0.107585715
TCGA.CN.5359	HNSC	deconstructSigs	0.094446916	0	0	0	0	0	0	0	0	0	0	0	0.1975777	0	0	0	0	0	0	0	0	0	0	0	NA	0.599522517	0.068924555
TCGA.CN.5369	HNSC	deconstructSigs	0.124203429	0	0	0	0	0	0	0	0	0	0	0	0	0	0	0	0	0	0	0	0	0	0	0	NA	0.903087615	0.096912385
TCGA.CN.4737	HNSC	deconstructSigs	0.132788577	0	0	0	0.350262754	0	0	0	0	0	0	0	0	0	0	0	0	0	0	0	0	0	0	0	NA	0.646260416	0
TCGA.CV.7255	HNSC	deconstructSigs	0.177077217	0	0	0	0	0	0	0	0	0	0	0	0.195522817	0	0	0	0	0	0	0	0	0	0	0	NA	0.766058251	0
TCGA.CR.7385	HNSC	deconstructSigs	0.25344202	0	0	0	0	0.150954012	0	0	0	0	0	0	0	0	0	0	0	0	0.109428539	0	0	0	0	0	NA	0.486281762	0.25333566
TCGA.CR.7372	HNSC	deconstructSigs	0.210275733	0	0	0	0.082261682	0	0	0	0	0	0	0	0	0	0	0.159529727	0	0	0	0	0	0	0	0	NA	0.674749752	0
TCGA.CR.7388	HNSC	deconstructSigs	0.095782552	0	0.266081083	0	0	0.063754719	0	0	0	0	0	0	0	0	0	0	0	0	0	0	0	0	0	0	NA	0.286858206	0.281584835
TCGA.CR.7398	HNSC	deconstructSigs	0.127422374	0	0.516228796	0	0	0	0	0	0	0	0	0	0	0	0	0	0	0	0	0	0	0	0	0	NA	0.332376685	0.06613827
TCGA.CR.7401	HNSC	deconstructSigs	0.123560269	0	0	0	0	0.081180763	0	0	0	0	0	0	0	0	0	0	0	0	0	0	0	0	0	0	NA	0.860621453	0
TCGA.BA.7269	HNSC	deconstructSigs	0.116058916	0.070835463	0	0	0	0	0	0	0	0	0	0	0	0	0	0	0	0	0	0	0	0.105020172	0	0	NA	0.672662632	0.079999996
TCGA.CR.7394	HNSC	deconstructSigs	0.124293395	0	0	0	0	0	0	0	0	0	0	0	0	0	0	0	0	0	0	0	0	0	0	0	NA	0.718364668	0.281635332
TCGA.CV.7261	HNSC	deconstructSigs	0.122451831	0	0.080394881	0	0.089437436	0	0	0	0	0	0	0	0	0	0	0	0	0	0	0	0	0	0	0	NA	0.721150059	0.096312252
TCGA.CV.7250	HNSC	deconstructSigs	0.06545027	0	0.186535011	0	0.116720756	0.074842607	0	0	0	0	0	0	0	0	0	0	0	0	0	0	0	0	0	0	NA	0.500503121	0
TCGA.CR.7371	HNSC	deconstructSigs	0.09551174	0	0.232198119	0	0	0.083954515	0	0	0	0	0	0	0	0	0	0	0	0	0	0	0	0	0	0	NA	0.346582372	0.230559871
TCGA.CR.7395	HNSC	deconstructSigs	0.121722055	0	0	0	0	0.165526927	0	0	0	0	0	0	0	0	0	0	0	0	0	0	0	0	0	0	NA	0.522521256	0.311951786
TCGA.CV.7263	HNSC	deconstructSigs	0.089715298	0	0	0	0	0	0	0	0	0	0	0	0	0	0	0	0	0	0	0	0	0	0	0	NA	0.933687046	0
TCGA.CV.7252	HNSC	deconstructSigs	0.11636458	0	0	0	0	0.191792043	0	0	0	0	0	0	0	0	0	0	0	0	0	0	0	0	0	0	NA	0.551733232	0.171005363
TCGA.CR.7367	HNSC	deconstructSigs	0.080813426	0	0.070670726	0	0	0	0	0	0	0	0	0	0	0	0	0	0	0	0	0	0	0	0	0	NA	0.831783511	0
TCGA.CR.7374	HNSC	deconstructSigs	0.075983646	0	0.264578694	0	0	0	0	0	0	0	0	0	0.086881593	0	0	0	0	0	0	0	0	0	0	0.082634559	NA	0.240711083	0.223939472
TCGA.CV.7253	HNSC	deconstructSigs	0.096758669	0.116932353	0.188819594	0	0	0	0.060693444	0	0	0	0	0	0	0	0	0	0	0	0.098183782	0	0	0	0	0	NA	0.518166896	0
TCGA.CR.7379	HNSC	deconstructSigs	0.09934067	0	0	0	0	0	0	0	0	0	0	0	0	0	0	0	0	0	0	0	0	0	0	0	NA	1	0
TCGA.CV.7254	HNSC	deconstructSigs	0.09421216	0	0.372166806	0	0	0	0	0	0.064387331	0	0	0	0	0	0	0	0	0	0	0	0	0	0	0	NA	0.371913803	0.067722941
TCGA.CR.7365	HNSC	deconstructSigs	0.128394108	0	0	0	0	0	0	0	0	0	0	0	0.067374397	0	0	0	0	0	0	0	0	0	0	0	NA	0.456222393	0.476403189
TCGA.CR.7373	HNSC	deconstructSigs	0.129294008	0	0	0	0.086967795	0	0	0	0	0	0	0	0	0	0	0	0	0	0	0	0	0	0	0	NA	0.567655646	0.345376559
TCGA.CR.7390	HNSC	deconstructSigs	0.08902639	0	0	0	0	0.081070105	0	0	0	0	0	0	0	0	0	0	0	0	0	0	0	0	0	0	NA	0.710299872	0.155561324
TCGA.CR.7399	HNSC	deconstructSigs	0.10497367	0	0.350440016	0	0	0	0	0	0	0	0	0	0	0	0	0	0	0	0	0	0	0	0	0	NA	0.474733371	0.10023186
TCGA.CR.7364	HNSC	deconstructSigs	0.101068428	0	0.377482822	0.308156428	0	0	0	0	0	0	0	0	0	0	0	0	0	0	0	0	0	0	0	0	NA	0.13107648	0
TCGA.CR.7402	HNSC	deconstructSigs	0.093363592	0	0.52935693	0.149609081	0	0	0	0	0	0	0	0	0	0	0	0	0	0	0	0	0	0	0	0	NA	0.192365857	0
TCGA.CR.7389	HNSC	deconstructSigs	0.118931994	0	0	0	0	0	0	0	0	0	0	0	0.153287222	0	0	0	0	0	0	0	0	0.100281353	0	0	NA	0.727337957	0
TCGA.CR.7380	HNSC	deconstructSigs	0.175210395	0	0	0	0	0	0	0	0	0	0	0	0	0	0	0	0	0	0	0	0	0	0	0	NA	1	0
TCGA.CQ.7065	HNSC	deconstructSigs	0.274621937	0	0	0	0	0.100813315	0	0	0	0	0	0	0	0	0	0	0	0	0	0	0	0	0	0	NA	0.878679036	0
TCGA.CV.7413	HNSC	deconstructSigs	0.189954204	0	0	0	0	0	0	0	0	0	0	0	0	0	0	0	0	0	0	0	0	0	0	0	NA	0.97736957	0
TCGA.CV.7406	HNSC	deconstructSigs	0.225991114	0	0	0	0	0.208231682	0	0	0	0	0	0	0	0	0	0	0	0	0	0	0	0	0	0	NA	0.361317678	0.430450624
TCGA.CV.7407	HNSC	deconstructSigs	0.102121879	0	0	0	0	0.074807987	0	0	0	0	0	0	0	0	0	0	0	0	0	0	0	0	0	0	NA	0.750544823	0
TCGA.CQ.6221	HNSC	deconstructSigs	0.121476185	0.084345054	0	0	0	0	0	0	0	0	0	0	0	0	0	0	0	0	0	0	0	0	0	0	NA	0.504827914	0.352601318
TCGA.CV.7411	HNSC	deconstructSigs	0.121535057	0	0	0	0	0.07847405	0	0	0.160564064	0	0	0	0	0	0	0	0	0	0	0	0	0	0	0	NA	0.591962719	0.11852027
TCGA.CR.6488	HNSC	deconstructSigs	0.157727159	0	0	0	0	0	0	0	0	0	0	0	0	0	0	0	0	0	0	0	0	0	0	0	NA	1	0
TCGA.CQ.7068	HNSC	deconstructSigs	0.103926459	0	0	0	0	0	0	0	0	0	0	0	0	0	0	0	0	0	0	0	0	0	0	0	NA	0.876784739	0.117579426
TCGA.CX.7086	HNSC	deconstructSigs	0.068659489	0	0	0	0	0	0	0	0	0	0	0	0	0.079459335	0	0	0	0	0	0	0	0	0.067275541	0	NA	0.433424543	0.243352489
TCGA.BB.7862	HNSC	deconstructSigs	0.09132554	0	0.346127304	0.191363315	0	0	0	0	0	0	0	0	0	0	0	0	0	0	0	0	0	0	0	0	NA	0.36661048	0
TCGA.BB.7864	HNSC	deconstructSigs	0.150922226	0	0	0	0	0	0	0	0	0	0	0	0	0	0	0	0	0	0	0	0	0	0	0	NA	0.985117724	0
TCGA.BB.7870	HNSC	deconstructSigs	0.095908331	0	0.406880285	0	0	0	0	0	0	0	0	0	0	0	0	0	0	0	0	0	0	0	0	0	NA	0.442336633	0
TCGA.BB.7863	HNSC	deconstructSigs	0.135017245	0	0	0	0	0	0	0	0	0	0	0	0.126344773	0	0	0	0	0	0	0	0	0	0	0	NA	0.873655227	0
TCGA.BB.7861	HNSC	deconstructSigs	0.221592077	0	0	0	0	0	0	0	0	0	0	0	0	0	0	0	0	0	0	0	0	0	0	0	NA	1	0
TCGA.F7.8298	HNSC	deconstructSigs	0.117211727	0	0	0	0	0	0	0	0	0	0	0	0	0.142294119	0	0	0	0	0	0	0	0	0	0	NA	0.594641878	0.233197309
TCGA.D6.8569	HNSC	deconstructSigs	0.115325965	0	0	0	0	0.084549844	0	0	0	0	0	0	0	0	0	0	0	0	0	0	0	0	0	0	NA	0.791409691	0
TCGA.HD.8635	HNSC	deconstructSigs	0.105284466	0	0	0	0	0.085919323	0	0	0.121432435	0	0	0	0	0	0	0	0	0	0	0	0	0	0	0	NA	0.546550762	0.246097449
TCGA.BB.8601	HNSC	deconstructSigs	0.10691839	0	0	0	0	0	0	0	0	0	0	0	0	0	0	0	0	0	0	0	0	0	0	0	NA	0.763594356	0.076866464
TCGA.H7.8501	HNSC	deconstructSigs	0.122919904	0	0	0	0	0	0	0	0.065450424	0	0	0	0	0	0	0	0	0	0	0	0	0	0	0	NA	0.53519487	0.36124074
TCGA.CQ.7063	HNSC	deconstructSigs	0.2000562	0	0	0	0	0.079304166	0	0	0.198725881	0	0	0	0	0	0	0	0	0	0	0	0	0	0	0	NA	0.545885895	0.176084059
TCGA.CQ.7064	HNSC	deconstructSigs	0.113649537	0	0	0	0	0	0	0	0	0	0	0	0	0	0	0	0	0	0	0	0	0	0	0	NA	0.748783994	0.205319977
TCGA.HD.8224	HNSC	deconstructSigs	0.088662747	0	0	0	0	0	0	0	0	0	0	0	0	0	0	0	0	0	0	0	0	0	0	0	NA	0.928055847	0.068516866
TCGA.CQ.7069	HNSC	deconstructSigs	0.121113154	0	0	0	0	0	0	0	0	0	0	0	0	0	0	0	0	0	0	0	0	0	0	0	NA	0.481538235	0.493006582
TCGA.HD.8314	HNSC	deconstructSigs	0.118965019	0	0	0	0	0	0	0	0	0	0	0	0	0	0	0	0	0	0	0	0	0	0	0	NA	0.565092189	0.434907811
TCGA.D6.8568	HNSC	deconstructSigs	0.096588313	0.24095446	0	0	0	0	0	0	0	0	0	0	0	0	0	0	0.071363491	0	0	0	0	0	0	0	NA	0.519365728	0.097543297
TCGA.HD.8634	HNSC	deconstructSigs	0.254809946	0	0	0	0	0	0	0	0	0	0	0	0	0	0	0	0	0	0	0	0	0	0	0	NA	0.936117797	0.063882203
TCGA.CR.5243	HNSC	deconstructSigs	0.179131099	0	0	0	0	0	0	0	0	0	0	0	0	0	0	0	0	0	0	0	0	0	0	0	NA	1	0
TCGA.CV.5436	HNSC	deconstructSigs	0.092516611	0	0	0	0	0	0	0	0	0	0	0	0	0.120200081	0	0	0	0	0.095290082	0	0	0	0	0	NA	0.553087889	0.137913797
TCGA.CV.5440	HNSC	deconstructSigs	0.09939171	0	0	0	0	0	0	0	0	0	0	0	0	0	0	0	0	0	0	0	0	0	0	0	NA	0.621092862	0.295568914
TCGA.CV.5441	HNSC	deconstructSigs	0.10008754	0	0.458716299	0	0.203370576	0	0	0	0	0	0	0	0	0	0	0	0	0	0	0	0	0	0	0	NA	0.252026727	0
TCGA.BA.5555	HNSC	deconstructSigs	0.124678097	0	0.173399865	0	0	0	0	0	0	0	0	0	0	0	0	0	0	0	0.095151078	0	0	0	0	0	NA	0.597043273	0
TCGA.CV.5442	HNSC	deconstructSigs	0.174575834	0	0	0	0	0.072674209	0	0	0	0	0	0	0	0	0	0	0	0	0	0	0	0	0	0	NA	0.589521921	0.33780387
TCGA.CN.4739	HNSC	deconstructSigs	0.111213086	0	0.231675524	0	0.064110064	0	0	0	0	0	0	0	0	0	0	0	0	0	0	0	0	0	0.099161389	0	NA	0.56212715	0
TCGA.CR.5249	HNSC	deconstructSigs	0.190157316	0	0	0	0	0	0	0	0	0	0	0	0.165528365	0	0	0	0	0	0	0	0	0	0	0	NA	0.793258188	0
TCGA.BA.5149	HNSC	deconstructSigs	0.13960832	0	0	0	0.179465211	0	0	0	0.115624065	0	0	0	0	0.106029666	0	0	0	0	0	0	0	0	0	0	NA	0.427245914	0.171635123
TCGA.BA.5558	HNSC	deconstructSigs	0.119477338	0	0	0	0	0	0	0	0	0	0	0	0	0	0	0	0	0	0	0	0	0	0	0	NA	0.624987383	0.375012617
TCGA.BA.5559	HNSC	deconstructSigs	0.214715148	0	0	0	0	0	0	0	0	0	0	0	0	0	0	0	0	0	0	0	0	0	0	0	NA	1	0
TCGA.BA.5556	HNSC	deconstructSigs	0.101736221	0	0	0	0	0	0	0	0	0	0	0	0	0.091685301	0	0	0	0	0	0	0	0	0	0	NA	0.834709434	0
TCGA.CV.5443	HNSC	deconstructSigs	0.194430496	0	0	0	0.067955771	0	0	0	0	0	0	0	0.146556684	0	0	0	0	0	0	0	0	0	0	0	NA	0.785487545	0
TCGA.CN.4738	HNSC	deconstructSigs	0.152143223	0	0.075837685	0	0.076517053	0.060772875	0	0	0	0	0	0	0	0	0	0	0	0	0	0	0	0	0	0	NA	0.544630238	0.213041385
TCGA.CV.5444	HNSC	deconstructSigs	0.125181781	0	0	0	0	0.096933096	0	0	0.104845999	0	0	0	0	0	0	0	0	0	0	0	0	0	0	0	NA	0.487183653	0.311037226
TCGA.BA.5557	HNSC	deconstructSigs	0.230931681	0	0	0	0	0	0	0	0	0	0	0	0	0	0	0	0	0	0	0	0	0	0	0	NA	0.956680931	0
TCGA.CN.4742	HNSC	deconstructSigs	0.103980562	0	0	0	0	0	0	0	0	0	0	0	0	0	0	0	0	0	0	0	0	0	0	0	NA	0.951820186	0
TCGA.CV.5970	HNSC	deconstructSigs	0.166732642	0	0	0	0	0	0	0	0	0	0	0	0	0	0	0	0	0	0	0	0	0	0	0	NA	0.948992148	0
TCGA.CQ.5334	HNSC	deconstructSigs	0.104813201	0	0	0	0	0	0	0	0	0	0	0	0	0	0	0	0	0	0	0	0	0	0	0	NA	0.734066701	0.218996284
TCGA.CN.6020	HNSC	deconstructSigs	0.082701765	0	0	0	0	0	0	0	0	0	0	0	0	0	0	0	0	0	0	0	0	0	0	0	NA	0.830257959	0.132831817
TCGA.CV.5978	HNSC	deconstructSigs	0.120260512	0	0.169163527	0	0	0	0	0	0	0	0	0	0	0	0	0	0	0	0	0	0	0	0	0	NA	0.662910576	0
TCGA.CQ.5330	HNSC	deconstructSigs	0.132237933	0	0	0	0	0	0	0	0	0	0	0	0	0	0	0	0	0	0	0	0	0	0	0	NA	1	0
TCGA.CV.5966	HNSC	deconstructSigs	0.09688996	0	0	0	0	0.067091974	0	0	0	0	0	0	0	0.064518088	0	0	0	0	0	0	0	0	0	0	NA	0.680038537	0.161065436
TCGA.CV.6003	HNSC	deconstructSigs	0.122347151	0	0	0	0	0	0	0	0	0	0	0	0	0	0	0	0	0	0	0	0	0	0	0	NA	0.981660365	0
TCGA.CN.6021	HNSC	deconstructSigs	0.077434742	0	0.34829294	0	0	0	0	0	0	0	0	0	0	0	0	0	0	0	0	0	0	0	0	0	NA	0.550141583	0.081157574
TCGA.CQ.5329	HNSC	deconstructSigs	0.2321735	0	0	0	0	0	0	0	0	0	0	0	0.192197766	0	0	0	0	0	0	0	0	0	0	0	NA	0.807802234	0
TCGA.CN.6023	HNSC	deconstructSigs	0.138700998	0	0	0	0	0.091888489	0	0	0	0	0	0	0	0	0	0	0	0	0	0	0	0	0	0	NA	0.579195285	0.208388009
TCGA.CQ.5332	HNSC	deconstructSigs	0.090914715	0	0	0	0	0	0	0	0	0	0	0	0	0	0	0	0	0	0	0	0	0	0	0	NA	0.965387294	0
TCGA.CV.5430	HNSC	deconstructSigs	0.128443789	0	0	0	0	0.085408944	0	0	0.166923613	0	0	0	0	0	0	0	0	0	0	0	0	0	0	0	NA	0.516190093	0.217425749
TCGA.CV.5973	HNSC	deconstructSigs	0.199230298	0	0	0	0	0	0	0	0	0	0	0	0	0	0	0	0	0	0	0	0	0	0	0	NA	1	0
TCGA.CV.6441	HNSC	deconstructSigs	0.064461947	0	0	0	0	0	0	0	0	0	0	0	0	0	0	0	0	0	0	0	0	0	0	0	NA	0.484060589	0.436636534
TCGA.CN.6024	HNSC	deconstructSigs	0.090935892	0	0.076326566	0	0	0	0	0	0	0	0	0	0	0.307147086	0	0	0	0	0	0	0	0	0	0	NA	0.536334619	0
TCGA.CV.6436	HNSC	deconstructSigs	0.14349547	0	0	0	0	0	0	0	0	0	0	0	0	0	0	0	0	0	0	0	0	0	0	0	NA	1	0
TCGA.CQ.5324	HNSC	deconstructSigs	0.150418575	0	0	0	0	0	0	0	0	0	0	0	0	0	0	0	0	0	0	0	0	0	0	0	NA	0.957028693	0
TCGA.CV.5432	HNSC	deconstructSigs	0.108900072	0	0.332481943	0	0	0	0	0	0	0	0	0	0	0	0	0	0	0	0	0	0	0	0	0.110402902	NA	0.439006435	0
TCGA.CV.5976	HNSC	deconstructSigs	0.166796974	0	0	0	0.106307796	0.089141041	0	0	0	0	0	0	0	0	0	0	0	0	0	0	0	0	0	0	NA	0.666620113	0.13793105
TCGA.CQ.5323	HNSC	deconstructSigs	0.118783001	0	0	0	0	0	0	0	0	0	0	0	0	0	0	0	0	0	0	0	0	0	0	0	NA	1	0
TCGA.CV.5434	HNSC	deconstructSigs	0.095993709	0.086732573	0	0	0	0	0	0	0	0	0	0	0	0	0	0	0	0	0	0	0	0	0	0	NA	0.805409792	0
TCGA.CN.6018	HNSC	deconstructSigs	0.201938112	0	0	0	0	0	0	0	0	0	0	0	0	0	0	0	0	0	0	0	0	0	0	0	NA	0.919786054	0
TCGA.CQ.5327	HNSC	deconstructSigs	0.179166598	0	0	0	0	0	0	0	0.141460302	0	0	0	0	0	0	0	0	0	0	0	0	0	0	0	NA	0.480299677	0.370887021
TCGA.CV.5435	HNSC	deconstructSigs	0.106219856	0	0	0	0	0	0	0	0	0	0	0	0.070174689	0.349327511	0	0	0	0	0	0	0	0	0	0	NA	0.534654562	0
TCGA.CV.5439	HNSC	deconstructSigs	0.108387062	0	0.166758744	0	0.141309598	0	0	0	0	0.063845383	0	0	0	0	0	0.094163352	0	0	0.089130232	0	0	0	0	0	NA	0.326582622	0
TCGA.CV.5979	HNSC	deconstructSigs	0.275475056	0	0	0	0	0	0	0	0	0	0	0	0	0	0	0	0	0	0	0	0	0	0	0	NA	1	0
TCGA.CN.6010	HNSC	deconstructSigs	0.109207137	0.067816867	0.120990672	0	0.224495419	0	0	0	0	0	0	0	0	0	0	0	0	0	0	0	0.069564197	0	0	0	NA	0.421503381	0
TCGA.CN.6012	HNSC	deconstructSigs	0.155000671	0	0	0	0	0	0	0	0.203093373	0	0	0	0	0	0	0	0	0	0	0	0	0	0	0	NA	0.623750593	0.140781056
TCGA.CN.6011	HNSC	deconstructSigs	0.157251758	0	0	0	0	0.09562798	0	0	0.181610623	0	0	0	0	0	0	0	0	0	0	0	0	0	0	0	NA	0.278922701	0.443838696
TCGA.CN.6013	HNSC	deconstructSigs	0.131585982	0	0	0	0	0.084887777	0	0	0	0	0	0	0	0	0	0	0	0	0	0	0	0	0	0	NA	0.492086836	0.423025386
TCGA.CV.6433	HNSC	deconstructSigs	0.169126958	0	0	0	0.517592127	0	0	0	0	0	0	0	0	0	0	0	0	0	0	0	0	0	0	0	NA	0.379215693	0.088237212
TCGA.CN.6022	HNSC	deconstructSigs	0.105232439	0	0	0	0	0	0	0	0	0	0	0	0	0	0	0	0	0	0	0	0	0	0	0	NA	0.706973744	0.189019666
TCGA.CV.5971	HNSC	deconstructSigs	0.273753842	0	0	0	0	0	0	0	0	0	0	0	0	0	0	0	0	0	0	0	0	0	0	0	NA	1	0
TCGA.CN.6016	HNSC	deconstructSigs	0.130532582	0	0	0	0.123353422	0	0	0	0.119022134	0	0	0	0	0	0	0	0	0	0	0	0	0	0	0	NA	0.530958328	0.166810946
TCGA.CN.6019	HNSC	deconstructSigs	0.11263483	0	0.079062896	0	0	0	0	0	0.090292378	0	0.06874579	0	0	0	0	0	0	0	0	0	0	0	0	0	NA	0.561599286	0
TCGA.CV.5977	HNSC	deconstructSigs	0.122886372	0	0	0	0	0	0	0	0	0	0	0	0	0	0	0	0	0	0	0	0	0	0	0	NA	0.903178563	0.08545521
TCGA.CR.6493	HNSC	deconstructSigs	0.159666138	0	0.151180027	0	0.151135416	0	0	0	0	0	0	0	0	0	0	0	0	0	0	0	0	0	0	0	NA	0.576481887	0
TCGA.CQ.5326	HNSC	deconstructSigs	0.135330888	0	0	0	0	0.105127778	0	0	0.159794055	0	0	0	0	0	0	0	0	0	0	0	0	0	0	0	NA	0.408496863	0.317401221
TCGA.CR.6482	HNSC	deconstructSigs	0.186341745	0	0	0	0	0	0	0	0.196018494	0	0	0	0	0	0	0	0	0	0	0	0	0	0	0	NA	0.774850532	0
TCGA.BB.4227	HNSC	deconstructSigs	0.153236851	0	0	0	0	0	0	0	0	0	0	0	0	0	0	0	0	0	0	0	0	0	0	0	NA	0.373948318	0.583120883
TCGA.BA.6873	HNSC	deconstructSigs	0.143872925	0	0	0	0	0	0	0	0	0	0	0	0	0	0	0	0	0	0	0	0	0	0	0	NA	1	0
TCGA.CR.6484	HNSC	deconstructSigs	0.14951031	0	0	0	0	0.089352706	0	0	0.176764075	0	0	0	0	0	0	0	0	0	0	0	0	0	0	0	NA	0.24042886	0.49345436
TCGA.CR.6474	HNSC	deconstructSigs	0.132488971	0	0	0	0	0	0	0	0.160466375	0	0	0	0	0	0	0	0	0	0.085404632	0	0	0	0	0	NA	0.451017487	0.158286751
TCGA.CR.6487	HNSC	deconstructSigs	0.156614738	0	0	0	0	0	0	0	0	0	0	0	0	0	0	0	0	0	0	0	0	0	0	0	NA	0.945053483	0
TCGA.DQ.5631	HNSC	deconstructSigs	0.234769082	0	0	0	0	0.148593112	0	0	0	0	0	0	0	0	0	0	0	0	0	0	0	0	0	0	NA	0.848562913	0
TCGA.BA.6869	HNSC	deconstructSigs	0.096545488	0	0.363285274	0.300310501	0	0	0	0	0	0	0	0	0	0	0	0	0	0	0	0	0	0	0	0	NA	0.192594279	0.074691967
TCGA.CQ.5331	HNSC	deconstructSigs	0.136406568	0	0	0	0	0	0	0	0	0	0	0	0	0	0	0	0	0	0	0	0	0	0	0	NA	0.459835031	0.52707606
TCGA.BA.5152	HNSC	deconstructSigs	0.141072726	0	0	0	0	0.078210444	0	0	0.154660688	0	0	0	0	0	0	0	0	0	0	0	0	0	0	0	NA	0.09583828	0.671290589
TCGA.BA.6870	HNSC	deconstructSigs	0.148105062	0	0	0	0	0.098524832	0	0	0.137448553	0	0	0	0	0.295505433	0	0	0	0	0	0	0	0	0	0	NA	0.353028255	0.115492893
TCGA.CR.6467	HNSC	deconstructSigs	0.167424926	0	0	0	0	0	0	0	0	0	0	0	0.067184929	0	0	0	0	0	0	0	0	0	0	0	NA	0.932815071	0
TCGA.D6.6515	HNSC	deconstructSigs	0.152546759	0	0	0	0	0	0	0	0	0	0	0	0	0	0	0	0	0	0	0	0	0	0	0	NA	1	0
TCGA.BA.6871	HNSC	deconstructSigs	0.140832845	0	0	0	0	0.083306847	0	0	0.203623343	0	0	0	0	0	0	0	0	0	0	0	0	0	0	0	NA	0.398301671	0.294463057
TCGA.CR.6481	HNSC	deconstructSigs	0.192598234	0	0	0	0	0.094506009	0	0	0	0	0	0	0	0	0	0	0	0	0	0	0	0	0	0	NA	0.317597414	0.587896576
TCGA.CR.6480	HNSC	deconstructSigs	0.154291277	0	0	0	0	0.105765026	0	0	0	0	0	0	0	0	0	0	0	0	0	0	0	0	0	0	NA	0.457630525	0.436604426
TCGA.BA.6872	HNSC	deconstructSigs	0.093362289	0	0	0	0	0.082326526	0	0	0.064283395	0	0	0	0	0.183546951	0	0	0	0	0.077709067	0	0	0	0	0	NA	0.451131814	0.141002208
TCGA.CR.6471	HNSC	deconstructSigs	0.151646298	0	0	0	0	0.107678638	0	0	0	0	0	0	0	0	0	0	0	0	0	0	0	0	0	0	NA	0.856091446	0
TCGA.CR.6470	HNSC	deconstructSigs	0.234674961	0	0	0	0	0.087403626	0	0	0	0	0	0	0	0	0	0	0	0	0	0	0	0	0	0	NA	0.912596374	0
TCGA.CR.6473	HNSC	deconstructSigs	0.187539568	0	0	0	0	0.063437695	0	0	0	0	0	0	0	0	0	0	0	0	0	0	0	0	0	0	NA	0.809611406	0.094476323
TCGA.CR.6477	HNSC	deconstructSigs	0.154612054	0	0	0	0	0	0	0	0	0	0	0	0	0.15724297	0	0	0	0	0	0	0	0	0	0	NA	0.597856387	0.115530264
TCGA.CR.6491	HNSC	deconstructSigs	0.111626884	0	0	0	0	0	0	0	0	0	0	0	0	0.281111303	0	0	0	0	0	0	0	0	0	0	NA	0.693628308	0
TCGA.DQ.5630	HNSC	deconstructSigs	0.106514066	0	0	0	0	0	0	0	0	0	0	0	0.084414894	0	0	0	0	0	0	0	0	0	0	0	NA	0.787623281	0.091362986
TCGA.CR.6478	HNSC	deconstructSigs	0.115279716	0	0	0	0	0.127636966	0	0	0	0	0	0	0	0	0	0	0	0	0	0	0	0	0	0	NA	0.603479338	0.242508374
TCGA.D6.6517	HNSC	deconstructSigs	0.141583784	0	0	0	0	0	0	0	0	0	0	0	0	0.160663034	0	0	0	0	0	0	0	0	0	0	NA	0.806632563	0
TCGA.DQ.5624	HNSC	deconstructSigs	0.147279542	0	0	0	0	0	0	0	0	0	0	0	0	0	0	0	0	0	0	0	0	0	0	0	NA	0.687727135	0.268237703
TCGA.CR.6472	HNSC	deconstructSigs	0.142756926	0	0	0	0	0	0	0	0.180500107	0	0	0	0	0	0	0	0	0	0	0	0	0	0	0	NA	0.12395517	0.644981013
TCGA.DQ.5625	HNSC	deconstructSigs	0.131273546	0	0	0	0	0	0	0	0.145225458	0	0	0	0	0	0	0	0	0	0	0	0	0	0	0	NA	0.552378789	0.266751349
TCGA.DQ.5629	HNSC	deconstructSigs	0.089727338	0	0.384771697	0	0	0	0	0	0	0	0	0	0	0	0	0	0	0	0	0	0	0	0.085254286	0	NA	0.382053504	0.072136165
TCGA.CV.7409	HNSC	deconstructSigs	0.094758574	0	0.411770826	0	0	0	0	0	0	0	0	0	0	0.139562305	0	0	0	0	0	0	0	0	0	0	NA	0.448666868	0
TCGA.HL.7533	HNSC	deconstructSigs	0.195085049	0	0	0	0	0.1210586	0	0	0	0	0	0	0	0	0	0	0	0	0	0	0	0	0	0	NA	0.164810802	0.714130598
TCGA.BB.7872	HNSC	deconstructSigs	0.127903237	0	0	0	0	0	0	0	0	0	0	0	0.125235546	0	0	0	0	0	0	0	0	0	0	0	NA	0.685604088	0.153978499
TCGA.DQ.7595	HNSC	deconstructSigs	0.096186759	0	0.424428302	0	0	0	0	0	0	0	0	0	0	0	0	0	0	0	0	0	0	0	0	0	NA	0.304025219	0
TCGA.DQ.7590	HNSC	deconstructSigs	0.124077348	0	0	0	0	0	0	0	0	0	0	0	0.173827647	0	0	0	0	0	0	0	0	0	0	0	NA	0.795792328	0
TCGA.CQ.7067	HNSC	deconstructSigs	0.191689496	0	0	0	0	0.114058671	0	0	0	0	0	0	0	0	0	0	0	0	0	0	0	0	0	0	NA	0.700388023	0.116813909
TCGA.BB.7871	HNSC	deconstructSigs	0.089063991	0	0.348869324	0	0.161063097	0	0	0	0	0	0	0	0	0	0	0	0	0	0	0	0	0	0	0	NA	0.240129672	0.144871075
TCGA.HD.7917	HNSC	deconstructSigs	0.095319538	0	0	0	0	0	0	0	0	0	0	0	0	0.185015053	0	0	0	0	0.083812614	0	0	0	0	0	NA	0.579907966	0.10286515
TCGA.DQ.7594	HNSC	deconstructSigs	0.248835675	0	0	0	0	0.235488471	0	0	0	0	0	0	0	0	0	0	0	0	0	0	0	0	0	0	NA	0.258507492	0.506004037
TCGA.DQ.7589	HNSC	deconstructSigs	0.114158467	0	0.420448483	0.252488964	0	0	0	0	0	0	0	0	0	0	0	0	0	0	0	0	0	0	0	0	NA	0.218096147	0
TCGA.DQ.7596	HNSC	deconstructSigs	0.220793152	0	0	0	0.350628302	0	0	0	0	0	0	0	0	0	0	0	0	0	0	0	0	0	0	0	NA	0.541958386	0.107413312
TCGA.DQ.7593	HNSC	deconstructSigs	0.22209176	0	0	0	0	0	0	0	0	0	0	0	0	0	0	0	0	0	0	0	0	0	0	0	NA	1	0
TCGA.CV.6955	HNSC	deconstructSigs	0.217840874	0	0	0	0	0.075624431	0	0	0.285777823	0	0	0	0	0	0	0	0	0	0	0	0	0	0	0	NA	0.638597746	0
TCGA.CV.6956	HNSC	deconstructSigs	0.092458016	0.086591595	0	0	0	0.131682037	0	0	0	0	0	0	0	0.092838219	0	0	0	0	0	0	0	0	0	0	NA	0.54541381	0.088991827
TCGA.CV.7438	HNSC	deconstructSigs	0.109673419	0	0	0	0	0	0	0	0	0	0	0	0.108278014	0	0	0	0	0	0	0	0	0	0	0	NA	0.768040274	0.123681713
TCGA.CV.7433	HNSC	deconstructSigs	0.117572279	0	0	0	0	0	0	0	0.067771574	0	0	0	0	0	0	0	0	0	0	0	0	0	0	0	NA	0.718957362	0.207224871
TCGA.CV.7437	HNSC	deconstructSigs	0.111568993	0	0	0	0	0.060752965	0	0	0	0	0	0	0	0	0	0	0	0	0	0	0	0	0	0	NA	0.889224776	0
TCGA.HD.7832	HNSC	deconstructSigs	0.171774031	0	0	0	0	0.229083065	0	0	0.227640075	0	0	0	0	0	0	0	0	0	0	0	0	0	0	0	NA	0.486253588	0
TCGA.CV.7434	HNSC	deconstructSigs	0.103741742	0	0.107663776	0	0	0	0	0	0	0	0	0	0	0	0	0	0	0	0	0	0	0	0	0	NA	0.872929801	0
TCGA.CV.7440	HNSC	deconstructSigs	0.105666564	0	0.367559993	0	0.113390131	0	0	0	0	0	0	0	0	0	0	0	0	0	0.074752817	0	0	0	0	0	NA	0.343208339	0.069260378
TCGA.F7.7848	HNSC	deconstructSigs	0.088094726	0.076623931	0.372868	0	0	0	0	0	0	0	0	0	0	0	0	0	0	0	0	0	0	0	0	0	NA	0.412866091	0
TCGA.CR.7368	HNSC	deconstructSigs	0.156132612	0	0	0	0	0.105151981	0	0	0	0	0	0	0	0	0	0	0	0	0	0	0	0	0	0	NA	0.484981636	0.38351919
TCGA.CV.7429	HNSC	deconstructSigs	0.180422097	0	0	0	0	0.109421956	0	0	0	0	0	0	0	0	0	0.079854686	0	0	0	0	0	0	0	0	NA	0.742922913	0
TCGA.CV.7435	HNSC	deconstructSigs	0.114710476	0	0	0	0	0	0	0	0	0	0	0	0	0.168220475	0	0	0	0	0	0	0	0	0	0	NA	0.696426124	0.1353534
TCGA.CV.7430	HNSC	deconstructSigs	0.137088009	0	0.139146052	0	0.22993917	0	0	0.071413992	0	0	0	0	0	0	0	0	0	0	0.069572663	0	0	0	0	0	NA	0.329280524	0.098039489
TCGA.CR.7370	HNSC	deconstructSigs	0.10309878	0	0.339817959	0	0	0	0	0	0.071210506	0	0	0	0	0	0	0	0	0	0	0	0	0	0	0	NA	0.366373683	0.074059483
TCGA.CV.7432	HNSC	deconstructSigs	0.090144929	0	0.082359055	0	0	0	0	0.077613656	0	0	0	0	0.110827241	0	0	0	0	0	0	0	0	0	0	0	NA	0.605073768	0
TCGA.CR.7404	HNSC	deconstructSigs	0.295935101	0	0	0	0	0.141991656	0	0	0	0	0	0	0	0	0	0	0	0	0	0	0	0	0	0	NA	0.608486493	0.225488256
TCGA.CR.7382	HNSC	deconstructSigs	0.119715793	0	0	0	0	0	0	0	0	0	0	0	0	0	0	0	0	0	0	0	0	0	0	0	NA	0.937934307	0.062065693
TCGA.CR.7369	HNSC	deconstructSigs	0.121371721	0	0	0	0	0	0	0	0	0	0	0	0	0.189928568	0	0	0	0	0	0	0	0	0	0	NA	0.694204023	0.075023671
TCGA.CV.6959	HNSC	deconstructSigs	0.156457583	0	0	0	0	0	0	0	0	0	0	0	0.089727782	0	0	0	0	0	0	0	0	0	0	0	NA	0.85409824	0
TCGA.CV.6948	HNSC	deconstructSigs	0.078446477	0	0	0	0	0.08981662	0	0	0.102860077	0	0	0	0	0	0	0	0	0	0	0	0	0	0	0	NA	0.559332264	0.184739836
TCGA.CV.6934	HNSC	deconstructSigs	0.117785851	0	0	0	0	0	0	0	0	0	0	0	0	0.203193715	0	0	0	0	0	0	0	0	0	0	NA	0.703994094	0
TCGA.CV.6936	HNSC	deconstructSigs	0.10645355	0	0	0	0	0.062439907	0	0	0	0	0	0	0	0	0	0	0	0	0	0	0	0	0	0	NA	0.530131949	0.397579461
TCGA.CV.6938	HNSC	deconstructSigs	0.132747005	0	0	0	0	0	0	0	0	0	0	0	0	0	0	0	0	0	0	0	0	0	0	0	NA	0.916814343	0
TCGA.CV.6939	HNSC	deconstructSigs	0.210842332	0	0	0	0	0	0	0	0	0	0	0	0	0	0	0	0	0	0	0.105521541	0	0	0	0	NA	0.725636552	0.110747638
TCGA.CV.6953	HNSC	deconstructSigs	0.117924017	0	0	0	0	0	0	0	0	0	0	0	0	0	0	0	0	0	0	0	0	0	0	0	NA	0.977641801	0
TCGA.CV.6961	HNSC	deconstructSigs	0.130583359	0	0	0	0	0	0	0	0.136072052	0	0	0	0	0	0	0	0	0	0	0	0	0	0	0	NA	0.153462492	0.694103748
TCGA.CQ.6220	HNSC	deconstructSigs	0.136589553	0	0	0	0	0	0	0	0.096850046	0	0	0	0	0	0	0	0	0	0	0	0	0	0	0	NA	0.766689152	0.136460802
TCGA.CQ.6218	HNSC	deconstructSigs	0.120318536	0	0	0	0	0	0	0	0	0	0	0	0	0	0	0	0	0	0	0	0	0	0	0	NA	0.783019057	0.211965068
TCGA.CN.6994	HNSC	deconstructSigs	0.095115787	0	0	0	0	0.080909058	0	0	0	0	0	0	0.101536779	0	0	0	0	0	0	0	0	0	0	0	NA	0.465608215	0.180258732
TCGA.CV.6943	HNSC	deconstructSigs	0.160868204	0	0	0	0	0	0	0	0	0	0	0	0	0	0	0	0	0	0	0	0	0	0	0	NA	0.444956535	0.479872269
TCGA.CV.6935	HNSC	deconstructSigs	0.095159646	0	0.313042546	0	0	0	0	0	0.060140259	0	0	0	0	0	0	0	0	0	0	0	0	0	0	0	NA	0.415807769	0.102342484
TCGA.CV.6962	HNSC	deconstructSigs	0.088511983	0	0.115026147	0	0	0	0	0	0	0	0	0	0.214223306	0	0	0	0	0	0	0	0	0	0	0	NA	0.605822456	0
TCGA.CV.6945	HNSC	deconstructSigs	0.135478284	0	0.337136216	0	0	0	0	0	0	0	0	0	0	0	0	0	0	0	0	0	0	0	0	0	NA	0.500240538	0
TCGA.CV.6954	HNSC	deconstructSigs	0.168138106	0	0.067569772	0	0	0	0	0	0	0	0	0	0	0	0	0	0	0	0	0	0	0	0	0	NA	0.634490189	0.131855931
TCGA.CQ.6225	HNSC	deconstructSigs	0.098758177	0	0	0	0	0	0	0	0	0	0	0	0	0.128304908	0	0	0	0	0	0	0	0	0	0	NA	0.797992325	0.065238995
TCGA.D6.6823	HNSC	deconstructSigs	0.115203517	0	0	0	0	0	0	0	0.131528843	0	0	0	0	0.316113427	0	0	0	0	0	0	0	0	0	0	NA	0.499848267	0
TCGA.CV.6952	HNSC	deconstructSigs	0.117924249	0	0	0	0	0.087794936	0	0	0.107156877	0	0	0	0	0.255959796	0	0	0	0	0	0	0	0	0	0	NA	0.416232194	0.132856164
TCGA.CV.6951	HNSC	deconstructSigs	0.084898427	0	0	0	0	0	0	0	0.112724684	0	0	0	0	0	0	0	0	0	0	0	0	0	0	0	NA	0.580586984	0.21479143
TCGA.CV.6940	HNSC	deconstructSigs	0.201195245	0	0	0	0	0	0	0	0	0	0	0	0	0	0	0	0	0	0	0	0	0	0	0	NA	0.677123376	0.307706937
TCGA.D6.6825	HNSC	deconstructSigs	0.166104152	0	0	0	0	0	0	0	0	0	0	0	0	0	0	0	0	0	0	0	0	0	0	0	NA	1	0
TCGA.D6.6827	HNSC	deconstructSigs	0.417879618	0	0	0	0	0	0	0	0	0	0	0	1	0	0	0	0	0	0	0	0	0	0	0	NA	0	0
TCGA.CQ.6228	HNSC	deconstructSigs	0.091821791	0.104663988	0	0	0	0	0	0	0	0	0	0	0	0	0	0	0	0	0	0	0	0	0	0	NA	0.660983159	0
TCGA.D6.6826	HNSC	deconstructSigs	0.154316349	0	0	0	0	0	0	0	0.119346022	0	0	0	0.092814315	0	0	0	0	0	0	0	0	0	0	0	NA	0.594252528	0.145490063
TCGA.BA.6868	HNSC	deconstructSigs	0.164869037	0	0	0	0	0	0	0	0	0	0	0	0	0	0	0	0	0	0	0	0	0	0	0	NA	0.798456307	0.176600711
TCGA.CV.6941	HNSC	deconstructSigs	0.094278143	0	0	0	0	0	0	0	0.07520295	0.113230818	0	0	0	0	0	0	0	0	0	0	0	0	0.075524653	0	NA	0.541296846	0
TCGA.CQ.6223	HNSC	deconstructSigs	0.116733267	0	0	0	0	0	0	0	0	0	0	0	0	0	0	0	0	0	0	0	0	0	0	0	NA	0.957657163	0
TCGA.CN.6996	HNSC	deconstructSigs	0.11893719	0	0	0	0	0	0	0	0	0	0	0	0	0	0	0	0	0	0	0	0	0	0	0	NA	0.750528956	0.183360426
TCGA.CV.6933	HNSC	deconstructSigs	0.102533274	0	0	0	0	0	0	0	0	0	0	0	0	0.064159244	0	0	0	0	0	0	0	0	0	0	NA	0.766754531	0.120381726
TCGA.CN.6989	HNSC	deconstructSigs	0.161829151	0	0	0	0.138519913	0.107855669	0	0	0.14962897	0	0	0	0.232313133	0	0	0	0	0	0	0	0	0	0	0	NA	0.176233885	0.195448407
TCGA.CN.6992	HNSC	deconstructSigs	0.105713792	0	0.133769119	0	0	0	0	0	0.063262424	0	0	0	0	0	0	0	0	0	0	0	0	0	0	0	NA	0.720742111	0
TCGA.CV.6950	HNSC	deconstructSigs	0.203750268	0	0	0	0	0.169312394	0	0	0.291550651	0	0	0	0	0	0	0	0	0	0	0	0	0	0	0	NA	0.463947603	0
TCGA.CN.6988	HNSC	deconstructSigs	0.096851491	0	0.276745844	0	0	0.072503255	0	0	0	0	0	0	0	0	0	0	0	0	0.120152491	0	0	0	0.066668384	0	NA	0.396487321	0
TCGA.CQ.6224	HNSC	deconstructSigs	0.193861406	0	0	0	0	0	0	0	0	0	0	0	0	0	0	0	0	0	0	0	0	0	0	0	NA	0.995178078	0
TCGA.CV.7242	HNSC	deconstructSigs	0.091026187	0.101393242	0.435983142	0.086194925	0.064902753	0	0	0	0	0	0	0	0	0	0	0	0	0	0	0	0	0	0	0	NA	0.256323667	0
TCGA.CV.7247	HNSC	deconstructSigs	0.20420717	0	0	0	0	0	0	0	0.276759768	0	0	0	0	0	0	0	0	0	0	0	0	0	0	0	NA	0.640679001	0.062134416
TCGA.CN.6998	HNSC	deconstructSigs	0.125769555	0	0	0	0	0	0	0	0	0	0	0	0	0	0	0	0	0	0	0	0	0	0	0	NA	0.968960548	0
TCGA.CV.7183	HNSC	deconstructSigs	0.128233836	0	0	0	0	0	0	0	0	0	0	0	0	0	0	0	0	0	0	0	0	0	0	0	NA	0.975044967	0
TCGA.CV.7101	HNSC	deconstructSigs	0.102644439	0	0	0	0	0.061623912	0	0	0.139982347	0	0	0	0	0	0	0	0	0	0	0	0	0	0	0	NA	0.665120946	0.10739509
TCGA.CV.7091	HNSC	deconstructSigs	0.092000781	0	0	0	0	0	0	0	0	0	0	0	0	0.119295901	0	0	0	0	0	0	0	0	0	0	NA	0.653766729	0
TCGA.CV.6960	HNSC	deconstructSigs	0.117586755	0	0.37818348	0	0.103074253	0	0	0	0	0	0	0	0	0	0	0	0	0	0	0	0	0	0	0	NA	0.321030178	0.060561183
TCGA.CV.6937	HNSC	deconstructSigs	0.095513158	0	0	0	0	0	0	0	0	0	0	0	0	0	0	0	0	0	0	0	0	0	0	0	NA	0.860225848	0.102708575
TCGA.CV.7095	HNSC	deconstructSigs	0.135214099	0	0	0	0	0	0	0	0	0	0	0	0	0	0	0	0	0	0	0	0	0	0	0	NA	0.710439324	0.223227005
TCGA.CV.7177	HNSC	deconstructSigs	0.166104378	0	0	0	0	0.130587937	0	0	0.218717377	0	0	0	0	0	0	0	0	0	0	0	0	0	0	0	NA	0.547920647	0.102774039
TCGA.CV.7178	HNSC	deconstructSigs	0.093321887	0	0	0	0	0	0	0	0	0	0	0	0.074167089	0	0	0	0	0	0	0	0	0	0	0	NA	0.782315875	0.100406171
TCGA.CV.7089	HNSC	deconstructSigs	0.093428273	0	0	0	0	0	0	0	0	0	0	0	0	0	0	0	0	0	0	0	0	0	0	0	NA	0.341400482	0.602785937
TCGA.CV.7100	HNSC	deconstructSigs	0.281247533	0	0	0	0.158280577	0	0	0.192096406	0	0.064882299	0	0	0	0	0	0	0	0	0	0	0	0	0	0	NA	0.460203459	0.072421632
TCGA.CX.7082	HNSC	deconstructSigs	0.096598538	0	0	0	0	0	0	0	0	0	0	0	0	0.405033446	0	0	0	0	0	0	0	0	0	0	NA	0.454197101	0.075807548
TCGA.CV.7235	HNSC	deconstructSigs	0.1114205	0	0	0	0	0	0	0	0	0	0	0	0	0.162880265	0	0	0	0	0	0	0	0	0	0	NA	0.669132627	0.14949923
TCGA.CR.5247	HNSC	deconstructSigs	0.169322052	0	0	0	0	0	0	0	0	0	0	0	0	0	0	0	0	0	0	0	0	0	0	0	NA	0.979167555	0
TCGA.HD.7229	HNSC	deconstructSigs	0.161992764	0	0.073658186	0	0	0	0	0	0	0	0	0	0	0	0	0	0	0	0	0	0	0	0	0	NA	0.827523326	0.098818488
TCGA.CN.5370	HNSC	deconstructSigs	0.146302828	0	0	0	0.19146284	0	0	0	0	0	0	0	0	0	0	0	0	0	0	0	0	0	0	0	NA	0.604972338	0.166423545
TCGA.CV.7097	HNSC	deconstructSigs	0.104167777	0	0	0	0	0	0	0	0	0	0	0	0	0	0	0	0	0	0	0	0	0	0	0	NA	0.988786287	0
TCGA.CV.7245	HNSC	deconstructSigs	0.074640282	0.099750109	0.388548051	0.145326457	0	0	0	0	0	0	0	0	0	0	0	0	0	0	0	0	0	0	0	0	NA	0.263614749	0
TCGA.CR.5248	HNSC	deconstructSigs	0.172172284	0	0	0	0	0.086962798	0	0	0.190352762	0	0	0	0	0	0	0	0	0	0	0	0	0	0	0	NA	0.405103605	0.317580814
TCGA.CV.7103	HNSC	deconstructSigs	0.164999764	0	0	0	0.26264264	0	0	0	0	0	0	0	0.153388731	0	0	0	0	0	0	0	0	0	0	0	NA	0.345703713	0.173829911
TCGA.CV.7104	HNSC	deconstructSigs	0.153404767	0	0	0	0	0	0	0	0.102232522	0	0	0	0	0	0	0	0	0	0	0	0	0	0	0	NA	0.841711955	0
TCGA.CV.7243	HNSC	deconstructSigs	0.14939332	0	0	0	0	0	0	0	0	0	0	0	0	0	0	0	0	0	0	0	0	0	0	0	NA	0.967908237	0
TCGA.CV.6942	HNSC	deconstructSigs	0.162138335	0	0	0	0	0	0	0	0	0	0	0	0	0	0	0	0	0	0	0	0	0	0	0	NA	0.615472483	0.384527517
TCGA.CN.6995	HNSC	deconstructSigs	0.097110972	0	0.356217744	0	0.094075391	0	0	0	0	0	0	0	0	0	0	0	0	0	0.077242715	0	0	0	0	0	NA	0.418829044	0
TCGA.CV.7248	HNSC	deconstructSigs	0.101095612	0	0.364212339	0	0	0	0	0	0	0	0	0	0	0	0	0	0	0	0	0	0	0	0	0.193500544	NA	0.185918862	0.062027411
TCGA.CV.7102	HNSC	deconstructSigs	0.120483444	0	0	0	0	0	0	0	0	0	0	0	0	0	0	0	0	0	0	0	0	0	0	0	NA	0.744173025	0.203755841
TCGA.CX.7219	HNSC	deconstructSigs	0.156824496	0	0.075130984	0	0	0.165289527	0	0	0	0	0	0	0	0	0	0	0	0	0	0	0	0	0	0	NA	0.628571589	0.131007901
TCGA.CV.7180	HNSC	deconstructSigs	0.153015116	0	0	0	0	0	0	0	0	0	0	0	0	0	0	0	0	0	0	0	0	0	0	0	NA	1	0
TCGA.CN.6997	HNSC	deconstructSigs	0.116616994	0	0	0	0	0	0	0	0	0	0	0	0	0.191975361	0	0	0	0	0	0	0	0	0	0	NA	0.629341169	0.099702392
TCGA.CV.7099	HNSC	deconstructSigs	0.172569589	0	0	0	0	0.06001039	0	0	0	0	0	0	0	0	0	0	0	0	0	0	0	0	0	0	NA	0.521221926	0.418767684
TCGA.CV.7424	HNSC	deconstructSigs	0.136824423	0	0	0	0.115588809	0.087117287	0	0	0	0	0	0	0	0	0	0	0	0	0	0	0	0	0	0	NA	0.606150934	0.181160276
TCGA.CV.7423	HNSC	deconstructSigs	0.1342979	0	0	0	0	0	0	0	0	0	0	0	0	0	0	0	0	0	0	0	0	0	0	0	NA	0.91911187	0.08088813
TCGA.CV.7416	HNSC	deconstructSigs	0.1455682	0	0	0	0	0	0	0	0	0	0	0	0	0	0	0	0	0	0	0	0	0	0	0	NA	0.962741589	0
TCGA.CV.7418	HNSC	deconstructSigs	0.109413666	0	0	0	0	0	0	0	0.122332404	0	0	0	0.192611667	0.070895016	0	0	0	0	0	0	0	0	0	0	NA	0.496408932	0.117751961
TCGA.DQ.7592	HNSC	deconstructSigs	0.123849142	0	0	0	0	0	0	0	0	0	0	0	0.126811354	0	0	0	0	0	0	0	0	0	0	0	NA	0.842415979	0
TCGA.HD.7753	HNSC	deconstructSigs	0.145665425	0	0	0	0	0	0	0	0	0	0	0	0	0.66767272	0	0	0	0	0	0	0	0	0	0	NA	0.31091011	0
TCGA.IQ.7630	HNSC	deconstructSigs	0.171681624	0	0	0	0	0	0	0	0	0	0	0	0	0	0	0	0	0	0	0	0	0	0	0	NA	1	0
TCGA.CV.7425	HNSC	deconstructSigs	0.113570821	0	0	0	0	0	0	0	0	0	0	0	0	0	0	0	0	0	0	0	0	0	0	0	NA	0.890297752	0.07585712
TCGA.CV.7421	HNSC	deconstructSigs	0.152081754	0	0	0	0	0	0	0	0	0	0	0	0.249230451	0	0	0	0	0	0	0	0	0.08387882	0	0	NA	0.491616791	0.175273916
TCGA.DQ.7591	HNSC	deconstructSigs	0.191789574	0	0	0	0	0	0	0	0	0	0	0	0.182504777	0	0	0	0	0	0	0	0	0	0	0	NA	0.817495223	0
TCGA.CV.7422	HNSC	deconstructSigs	0.103340165	0	0	0	0.076297101	0	0	0	0.130689392	0	0	0	0	0	0	0	0	0	0	0	0	0	0	0	NA	0.577631506	0.112594919
TCGA.DQ.7588	HNSC	deconstructSigs	0.093986525	0	0	0	0	0	0	0	0	0	0	0	0	0.353029547	0	0	0	0	0	0	0	0	0	0	NA	0.454579426	0.192390983
TCGA.HD.7754	HNSC	deconstructSigs	0.268273303	0	0	0	0	0	0	0	0	0	0	0	0	0	0	0	0	0	0	0	0	0	0	0	NA	1	0
TCGA.H7.7774	HNSC	deconstructSigs	0.181051385	0	0	0	0	0.111689636	0	0	0	0	0	0	0	0	0	0	0	0	0	0	0	0	0	0	NA	0.885032259	0
TCGA.CV.7414	HNSC	deconstructSigs	0.155260831	0	0	0	0	0	0	0	0	0	0	0	0	0	0	0	0	0	0	0	0	0	0	0	NA	0.617024944	0.325317623
TCGA.CV.7427	HNSC	deconstructSigs	0.175110562	0	0	0	0	0.130980126	0	0	0	0	0	0	0	0	0	0	0	0	0	0	0	0	0	0	NA	0.188712039	0.680307835
TCGA.CV.7415	HNSC	deconstructSigs	0.124778971	0	0	0	0	0	0	0	0	0	0	0	0	0	0	0	0	0	0	0	0	0	0	0	NA	0.731443018	0.258783147
TCGA.BB.4224	HNSC	WTSI	0.109561899	0	0.191376623	0	0	0	0	0	0	0	0	0	0	0	0	0	0	0	0	0	0	0	0	0	NA	0.462818182	0.345805195
TCGA.BB.4225	HNSC	WTSI	0.159494726	0	1.41E-16	0	0	0	0	0	0	0	0	0	0	0	0	0	0	0	0	0	0	0	0	0	NA	0.839819444	0.160180556
TCGA.CN.4735	HNSC	WTSI	0.106579802	0	0.260112207	0	0	0	0	0	0	0	0	0	0	0	0	0	0	0	0	0	0	0	0	0	NA	0.248200354	0.491687439
TCGA.CN.5361	HNSC	WTSI	0.081085204	0	0.33828972	0	0	0	0	0	0	0	0	0	0	0	0	0	0	0	0	0	0	0	0	0	NA	0.362018692	0.299691589
TCGA.CN.4726	HNSC	WTSI	0.117576163	0	0.416807366	0	0	0	0	0	0	0	0	0	0	0	0	0	0	0	0	0	0	0	0	0	NA	0.512589003	0.070603632
TCGA.CN.4740	HNSC	WTSI	0.068064388	0	0.10722619	0	0	0	0	0	0	0	0	0	0	0	0	0	0	0	0	0	0	0	0	0	NA	0.414004156	0.478769654
TCGA.BA.4075	HNSC	WTSI	0.09463841	0	0.306391763	0	0	0	0	0	0	0	0	0	0	0	0	0	0	0	0	0	0	0	0	0	NA	0.649765537	0.043842701
TCGA.CN.4729	HNSC	WTSI	0.087394876	0	0.246582035	0	0	0	0	0	0	0	0	0	0	0	0	0	0	0	0	0	0	0	0	0	NA	0.45451492	0.298903045
TCGA.CN.4741	HNSC	WTSI	0.084335693	0	0.137023661	0	0	0	0	0	0	0	0	0	0	0	0	0	0	0	0	0	0	0	0	0	NA	0.534458393	0.328517946
TCGA.BA.4076	HNSC	WTSI	0.050275931	0	0.869274924	0	0	0	0	0	0	0	0	0	0	0	0	0	0	0	0	0	0	0	0	0	NA	0.040108761	0.090616314
TCGA.BB.4228	HNSC	WTSI	0.145256758	0	0.092833014	0	0	0	0	0	0	0	0	0	0	0	0	0	0	0	0	0	0	0	0	0	NA	0.712918135	0.194248851
TCGA.CN.5355	HNSC	WTSI	0.088648467	0	0.736052257	0	0	0	0	0	0	0	0	0	0	0	0	0	0	0	0	0	0	0	0	0	NA	0.227588879	0.036358864
TCGA.CN.4730	HNSC	WTSI	0.084750107	0	0.211045455	0	0	0	0	0	0	0	0	0	0	0	0	0	0	0	0	0	0	0	0	0	NA	0.271363636	0.517590909
TCGA.BA.4077	HNSC	WTSI	0.06099313	0	0.076514789	0	0	0	0	0	0	0	0	0	0	0	0	0	0	0	0	0	0	0	0	0	NA	0.095084913	0.828400298
TCGA.CN.4731	HNSC	WTSI	0.076099642	0	0.288853448	0	0	0	0	0	0	0	0	0	0	0	0	0	0	0	0	0	0	0	0	0	NA	0.483534483	0.227612069
TCGA.BA.4078	HNSC	WTSI	0.052195053	0	0.835968352	0	0	0	0	0	0	0	0	0	0	0	0	0	0	0	0	0	0	0	0	0	NA	0.067601539	0.096430109
TCGA.CN.4723	HNSC	WTSI	0.062082668	0	0.060582492	0	0	0	0	0	0	0	0	0	0	0	0	0	0	0	0	0	0	0	0	0	NA	0.001721427	0.937696081
TCGA.BA.5151	HNSC	WTSI	0.107103483	0	0.123235294	0	0	0	0	0	0	0	0	0	0	0	0	0	0	0	0	0	0	0	0	0	NA	0.791917647	0.084847059
TCGA.CN.4725	HNSC	WTSI	0.137184979	0	0.151290566	0	0	0	0	0	0	0	0	0	0	0	0	0	0	0	0	0	0	0	0	0	NA	0.809660377	0.039049057
TCGA.CN.5360	HNSC	WTSI	0.050294177	0	0.876180755	0	0	0	0	0	0	0	0	0	0	0	0	0	0	0	0	0	0	0	0	0	NA	0.060147178	0.063672067
TCGA.CN.5373	HNSC	WTSI	0.081541222	0	0.185161765	0	0	0	0	0	0	0	0	0	0	0	0	0	0	0	0	0	0	0	0	0	NA	0.730132353	0.084705882
TCGA.BA.5153	HNSC	WTSI	0.158235012	0	0.194671878	0	0	0	0	0	0	0	0	0	0	0	0	0	0	0	0	0	0	0	0	0	NA	0.801565575	0.003762547
TCGA.CN.4736	HNSC	WTSI	0.102358889	0	0.34762312	0	0	0	0	0	0	0	0	0	0	0	0	0	0	0	0	0	0	0	0	0	NA	0.595411064	0.056965815
TCGA.CN.5374	HNSC	WTSI	0.072739946	0	0.062366013	0	0	0	0	0	0	0	0	0	0	0	0	0	0	0	0	0	0	0	0	0	NA	0.376470588	0.561163399
TCGA.CN.5363	HNSC	WTSI	0.058753066	0	0.724252696	0	0	0	0	0	0	0	0	0	0	0	0	0	0	0	0	0	0	0	0	0	NA	0.117296834	0.158450469
TCGA.BB.4223	HNSC	WTSI	0.089487741	0	0.00793495	0	0	0	0	0	0	0	0	0	0	0	0	0	0	0	0	0	0	0	0	0	NA	0.243346846	0.748718204
TCGA.CN.4727	HNSC	WTSI	0.04579526	0	0.862831279	0	0	0	0	0	0	0	0	0	0	0	0	0	0	0	0	0	0	0	0	0	NA	0.071509354	0.065659367
TCGA.BA.4074	HNSC	WTSI	0.112297451	0	0.280452584	0	0	0	0	0	0	0	0	0	0	0	0	0	0	0	0	0	0	0	0	0	NA	0.606946805	0.112600611
TCGA.CN.4728	HNSC	WTSI	0.092859334	0	0.207750374	0	0	0	0	0	0	0	0	0	0	0	0	0	0	0	0	0	0	0	0	0	NA	0.413845895	0.378403731
TCGA.CN.5365	HNSC	WTSI	0.128080919	0	0.583263889	0	0	0	0	0	0	0	0	0	0	0	0	0	0	0	0	0	0	0	0	0	NA	0.230847222	0.185888889
TCGA.CN.5366	HNSC	WTSI	0.079292242	0	0.135453608	0	0	0	0	0	0	0	0	0	0	0	0	0	0	0	0	0	0	0	0	0	NA	0.628505155	0.236041237
TCGA.CN.5367	HNSC	WTSI	0.109420273	0	0.261810754	0	0	0	0	0	0	0	0	0	0	0	0	0	0	0	0	0	0	0	0	0	NA	0.676027029	0.062162217
TCGA.CN.5356	HNSC	WTSI	0.065065772	0	0.715135458	0	0	0	0	0	0	0	0	0	0	0	0	0	0	0	0	0	0	0	0	0	NA	0.191650096	0.093214446
TCGA.CN.4734	HNSC	WTSI	0.093766253	0	0.10955625	0	0	0	0	0	0	0	0	0	0	0	0	0	0	0	0	0	0	0	0	0	NA	0.45925	0.43119375
TCGA.CN.5359	HNSC	WTSI	0.092883769	0	0.397404207	0	0	0	0	0	0	0	0	0	0	0	0	0	0	0	0	0	0	0	0	0	NA	0.509728942	0.092866851
TCGA.CN.5369	HNSC	WTSI	0.077079592	0	0.065113352	0	0	0	0	0	0	0	0	0	0	0	0	0	0	0	0	0	0	0	0	0	NA	0.562388873	0.372497774
TCGA.CN.4737	HNSC	WTSI	0.136691947	0	0.294267829	0	0	0	0	0	0	0	0	0	0	0	0	0	0	0	0	0	0	0	0	0	NA	0.692472098	0.013260073
TCGA.CV.7255	HNSC	WTSI	0.122313479	0	0.151781609	0	0	0	0	0	0	0	0	0	0	0	0	0	0	0	0	0	0	0	0	0	NA	0.727712644	0.120505747
TCGA.CR.7385	HNSC	WTSI	0.181655707	0	0.076941617	0	0	0	0	0	0	0	0	0	0	0	0	0	0	0	0	0	0	0	0	0	NA	0.424772498	0.498285884
TCGA.CR.7372	HNSC	WTSI	0.176233531	0	0.380129667	0	0	0	0	0	0	0	0	0	0	0	0	0	0	0	0	0	0	0	0	0	NA	0.614130567	0.005739766
TCGA.CR.7388	HNSC	WTSI	0.042388743	0	0.541734458	0	0	0	0	0	0	0	0	0	0	0	0	0	0	0	0	0	0	0	0	0	NA	0.017611251	0.440654291
TCGA.CR.7398	HNSC	WTSI	0.063470503	0	0.800713094	0	0	0	0	0	0	0	0	0	0	0	0	0	0	0	0	0	0	0	0	0	NA	0.091581495	0.107705411
TCGA.CR.7401	HNSC	WTSI	0.113500589	0	0.137036585	0	0	0	0	0	0	0	0	0	0	0	0	0	0	0	0	0	0	0	0	0	NA	0.693414634	0.16954878
TCGA.BA.7269	HNSC	WTSI	0.12512056	0	0.401636364	0	0	0	0	0	0	0	0	0	0	0	0	0	0	0	0	0	0	0	0	0	NA	0.442805195	0.155558442
TCGA.CR.7394	HNSC	WTSI	0.101495548	0	0.053497041	0	0	0	0	0	0	0	0	0	0	0	0	0	0	0	0	0	0	0	0	0	NA	0.482583589	0.463919369
TCGA.CV.7261	HNSC	WTSI	0.09322412	0	0.38785	0	0	0	0	0	0	0	0	0	0	0	0	0	0	0	0	0	0	0	0	0	NA	0.46245	0.1497
TCGA.CV.7250	HNSC	WTSI	0.080164332	0	0.528565418	0	0	0	0	0	0	0	0	0	0	0	0	0	0	0	0	0	0	0	0	0	NA	0.383456921	0.087977661
TCGA.CR.7371	HNSC	WTSI	0.064627182	0	0.544024526	0	0	0	0	0	0	0	0	0	0	0	0	0	0	0	0	0	0	0	0	0	NA	0.073997701	0.381977773
TCGA.CR.7395	HNSC	WTSI	0.109243317	0	0.061171564	0	0	0	0	0	0	0	0	0	0	0	0	0	0	0	0	0	0	0	0	0	NA	0.472801638	0.466026799
TCGA.CV.7263	HNSC	WTSI	0.095339788	0	0.117057917	0	0	0	0	0	0	0	0	0	0	0	0	0	0	0	0	0	0	0	0	0	NA	0.87230937	0.010632713
TCGA.CV.7252	HNSC	WTSI	0.106706464	0	0.134813472	0	0	0	0	0	0	0	0	0	0	0	0	0	0	0	0	0	0	0	0	0	NA	0.533995624	0.331190903
TCGA.CR.7367	HNSC	WTSI	0.06430942	0	0.395083466	0	0	0	0	0	0	0	0	0	0	0	0	0	0	0	0	0	0	0	0	0	NA	0.529309636	0.075606898
TCGA.CR.7374	HNSC	WTSI	0.053963823	0	0.572188549	0	0	0	0	0	0	0	0	0	0	0	0	0	0	0	0	0	0	0	0	0	NA	0.078155206	0.349656245
TCGA.CV.7253	HNSC	WTSI	0.090210686	0	0.597086924	0	0	0	0	0	0	0	0	0	0	0	0	0	0	0	0	0	0	0	0	0	NA	0.364276042	0.038637034
TCGA.CR.7379	HNSC	WTSI	0.083935291	0	0.287257813	0	0	0	0	0	0	0	0	0	0	0	0	0	0	0	0	0	0	0	0	0	NA	0.598851563	0.113890625
TCGA.CV.7254	HNSC	WTSI	0.060921912	0	0.767484281	0	0	0	0	0	0	0	0	0	0	0	0	0	0	0	0	0	0	0	0	0	NA	0.104736153	0.127779566
TCGA.CR.7365	HNSC	WTSI	0.082798467	0	0.085030064	0	0	0	0	0	0	0	0	0	0	0	0	0	0	0	0	0	0	0	0	0	NA	0.213891254	0.701078682
TCGA.CR.7373	HNSC	WTSI	0.111059134	0	0.065364673	0	0	0	0	0	0	0	0	0	0	0	0	0	0	0	0	0	0	0	0	0	NA	0.355408223	0.579227104
TCGA.CR.7390	HNSC	WTSI	0.089364801	0	0.17694697	0	0	0	0	0	0	0	0	0	0	0	0	0	0	0	0	0	0	0	0	0	NA	0.46544697	0.357606061
TCGA.CR.7399	HNSC	WTSI	0.05717615	0	0.686420142	0	0	0	0	0	0	0	0	0	0	0	0	0	0	0	0	0	0	0	0	0	NA	0.151889595	0.161690262
TCGA.CR.7364	HNSC	WTSI	0.050703472	0	0.859243119	0	0	0	0	0	0	0	0	0	0	0	0	0	0	0	0	0	0	0	0	0	NA	0.04409633	0.09666055
TCGA.CR.7402	HNSC	WTSI	0.035245657	0	0.929311379	0	0	0	0	0	0	0	0	0	0	0	0	0	0	0	0	0	0	0	0	0	NA	0.012177989	0.058510632
TCGA.CR.7389	HNSC	WTSI	0.123896891	0	0.226189149	0	0	0	0	0	0	0	0	0	0	0	0	0	0	0	0	0	0	0	0	0	NA	0.768973799	0.004837052
TCGA.CR.7380	HNSC	WTSI	0.129037427	0	0.149268293	0	0	0	0	0	0	0	0	0	0	0	0	0	0	0	0	0	0	0	0	0	NA	0.8045	0.046231707
TCGA.CQ.7065	HNSC	WTSI	0.178083088	0	0.144534615	0	0	0	0	0	0	0	0	0	0	0	0	0	0	0	0	0	0	0	0	0	NA	0.814384615	0.041080769
TCGA.CV.7413	HNSC	WTSI	0.159052977	0	0.081070175	0	0	0	0	0	0	0	0	0	0	0	0	0	0	0	0	0	0	0	0	0	NA	0.630736842	0.288192982
TCGA.CV.7406	HNSC	WTSI	0.115399718	0	0.095077899	0	0	0	0	0	0	0	0	0	0	0	0	0	0	0	0	0	0	0	0	0	NA	0.175557394	0.729364707
TCGA.CV.7407	HNSC	WTSI	0.113673816	0	0.214395827	0	0	0	0	0	0	0	0	0	0	0	0	0	0	0	0	0	0	0	0	0	NA	0.718652754	0.066951419
TCGA.CQ.6221	HNSC	WTSI	0.118718928	0	0.227058908	0	0	0	0	0	0	0	0	0	0	0	0	0	0	0	0	0	0	0	0	0	NA	0.190926623	0.582014469
TCGA.CV.7411	HNSC	WTSI	0.082726758	0	0.329168317	0	0	0	0	0	0	0	0	0	0	0	0	0	0	0	0	0	0	0	0	0	NA	0.392584158	0.278247525
TCGA.CR.6488	HNSC	WTSI	0.160419244	0	0.286456013	0	0	0	0	0	0	0	0	0	0	0	0	0	0	0	0	0	0	0	0	0	NA	0.706571904	0.006972083
TCGA.CQ.7068	HNSC	WTSI	0.086575069	0	0.117723404	0	0	0	0	0	0	0	0	0	0	0	0	0	0	0	0	0	0	0	0	0	NA	0.529223404	0.353053191
TCGA.CX.7086	HNSC	WTSI	0.088098646	0	0.336839378	0	0	0	0	0	0	0	0	0	0	0	0	0	0	0	0	0	0	0	0	0	NA	0.285367876	0.377792746
TCGA.BB.7862	HNSC	WTSI	0.049955766	0	0.766013826	0	0	0	0	0	0	0	0	0	0	0	0	0	0	0	0	0	0	0	0	0	NA	0.150634167	0.083352007
TCGA.BB.7864	HNSC	WTSI	0.130249341	0	0.331817535	0	0	0	0	0	0	0	0	0	0	0	0	0	0	0	0	0	0	0	0	0	NA	0.629725118	0.038457347
TCGA.BB.7870	HNSC	WTSI	0.051906779	0	0.805769985	0	0	0	0	0	0	0	0	0	0	0	0	0	0	0	0	0	0	0	0	0	NA	0.158006946	0.036223069
TCGA.BB.7863	HNSC	WTSI	0.122951596	0	0.13653868	0	0	0	0	0	0	0	0	0	0	0	0	0	0	0	0	0	0	0	0	0	NA	0.84000651	0.02345481
TCGA.BB.7861	HNSC	WTSI	0.231093731	0	6.35E-16	0	0	0	0	0	0	0	0	0	0	0	0	0	0	0	0	0	0	0	0	0	NA	0.97367898	0.02632102
TCGA.F7.8298	HNSC	WTSI	0.099770998	0	0.319170455	0	0	0	0	0	0	0	0	0	0	0	0	0	0	0	0	0	0	0	0	0	NA	0.236011364	0.444818182
TCGA.D6.8569	HNSC	WTSI	0.093953871	0	0.465449612	0	0	0	0	0	0	0	0	0	0	0	0	0	0	0	0	0	0	0	0	0	NA	0.497496124	0.037054264
TCGA.HD.8635	HNSC	WTSI	0.074258622	0	0.271082747	0	0	0	0	0	0	0	0	0	0	0	0	0	0	0	0	0	0	0	0	0	NA	0.283369195	0.445548059
TCGA.BB.8601	HNSC	WTSI	0.117921651	0	0.378636035	0	0	0	0	0	0	0	0	0	0	0	0	0	0	0	0	0	0	0	0	0	NA	0.511447052	0.109916913
TCGA.H7.8501	HNSC	WTSI	0.089189648	0	0.034189407	0	0	0	0	0	0	0	0	0	0	0	0	0	0	0	0	0	0	0	0	0	NA	0.230705756	0.735104837
TCGA.CQ.7063	HNSC	WTSI	0.082886887	0	0.054093775	0	0	0	0	0	0	0	0	0	0	0	0	0	0	0	0	0	0	0	0	0	NA	0.282567326	0.663338899
TCGA.CQ.7064	HNSC	WTSI	0.104278939	0	0.1365625	0	0	0	0	0	0	0	0	0	0	0	0	0	0	0	0	0	0	0	0	0	NA	0.323947917	0.539489583
TCGA.HD.8224	HNSC	WTSI	0.090778329	0	0.291101449	0	0	0	0	0	0	0	0	0	0	0	0	0	0	0	0	0	0	0	0	0	NA	0.512333333	0.196565217
TCGA.CQ.7069	HNSC	WTSI	0.085602292	0	0.043165314	0	0	0	0	0	0	0	0	0	0	0	0	0	0	0	0	0	0	0	0	0	NA	0.140337552	0.816497134
TCGA.HD.8314	HNSC	WTSI	0.137171388	0	0.080389188	0	0	0	0	0	0	0	0	0	0	0	0	0	0	0	0	0	0	0	0	0	NA	0.289937953	0.629672859
TCGA.D6.8568	HNSC	WTSI	0.105397993	0	0.571064516	0	0	0	0	0	0	0	0	0	0	0	0	0	0	0	0	0	0	0	0	0	NA	0.267956989	0.160978495
TCGA.HD.8634	HNSC	WTSI	0.151925416	0	0.06766301	0	0	0	0	0	0	0	0	0	0	0	0	0	0	0	0	0	0	0	0	0	NA	0.513080443	0.419256546
TCGA.CR.5243	HNSC	WTSI	0.125544273	0	0.133083543	0	0	0	0	0	0	0	0	0	0	0	0	0	0	0	0	0	0	0	0	0	NA	0.614199286	0.252717171
TCGA.CV.5436	HNSC	WTSI	0.098451943	0	0.249705882	0	0	0	0	0	0	0	0	0	0	0	0	0	0	0	0	0	0	0	0	0	NA	0.533372549	0.216921569
TCGA.CV.5440	HNSC	WTSI	0.109600764	0	0.235642857	0	0	0	0	0	0	0	0	0	0	0	0	0	0	0	0	0	0	0	0	0	NA	0.330440476	0.433916667
TCGA.CV.5441	HNSC	WTSI	0.058223048	0	0.796626787	0	0	0	0	0	0	0	0	0	0	0	0	0	0	0	0	0	0	0	0	0	NA	0.164336573	0.03903664
TCGA.BA.5555	HNSC	WTSI	0.083601948	0	0.619433559	0	0	0	0	0	0	0	0	0	0	0	0	0	0	0	0	0	0	0	0	0	NA	0.319141984	0.061424458
TCGA.CV.5442	HNSC	WTSI	0.100040066	0	0.032707247	0	0	0	0	0	0	0	0	0	0	0	0	0	0	0	0	0	0	0	0	0	NA	0.277488976	0.689803777
TCGA.CN.4739	HNSC	WTSI	0.077084561	0	0.638478333	0	0	0	0	0	0	0	0	0	0	0	0	0	0	0	0	0	0	0	0	0	NA	0.274375527	0.087146141
TCGA.CR.5249	HNSC	WTSI	0.156024669	0	0.102368635	0	0	0	0	0	0	0	0	0	0	0	0	0	0	0	0	0	0	0	0	0	NA	0.710823856	0.186807509
TCGA.BA.5149	HNSC	WTSI	0.113519436	0	0.293539032	0	0	0	0	0	0	0	0	0	0	0	0	0	0	0	0	0	0	0	0	0	NA	0.420158365	0.286302603
TCGA.BA.5558	HNSC	WTSI	0.103814334	0	0.050576807	0	0	0	0	0	0	0	0	0	0	0	0	0	0	0	0	0	0	0	0	0	NA	0.285391172	0.664032021
TCGA.BA.5559	HNSC	WTSI	0.147446499	0	0.177107692	0	0	0	0	0	0	0	0	0	0	0	0	0	0	0	0	0	0	0	0	0	NA	0.605338462	0.217553846
TCGA.BA.5556	HNSC	WTSI	0.080616156	0	0.269454545	0	0	0	0	0	0	0	0	0	0	0	0	0	0	0	0	0	0	0	0	0	NA	0.614950413	0.115595041
TCGA.CV.5443	HNSC	WTSI	0.147075756	0	0.183716412	0	0	0	0	0	0	0	0	0	0	0	0	0	0	0	0	0	0	0	0	0	NA	0.800722722	0.015560866
TCGA.CN.4738	HNSC	WTSI	0.106894375	0	0.426063836	0	0	0	0	0	0	0	0	0	0	0	0	0	0	0	0	0	0	0	0	0	NA	0.300980012	0.272956152
TCGA.CV.5444	HNSC	WTSI	0.09562895	0	0.195852713	0	0	0	0	0	0	0	0	0	0	0	0	0	0	0	0	0	0	0	0	0	NA	0.247449612	0.556697674
TCGA.BA.5557	HNSC	WTSI	0.147211911	0	0.116291519	0	0	0	0	0	0	0	0	0	0	0	0	0	0	0	0	0	0	0	0	0	NA	0.560119294	0.323589187
TCGA.CN.4742	HNSC	WTSI	0.099905252	0	0.225469455	0	0	0	0	0	0	0	0	0	0	0	0	0	0	0	0	0	0	0	0	0	NA	0.674064606	0.100465939
TCGA.CV.5970	HNSC	WTSI	0.135973149	0	0.08605668	0	0	0	0	0	0	0	0	0	0	0	0	0	0	0	0	0	0	0	0	0	NA	0.559402991	0.354540329
TCGA.CQ.5334	HNSC	WTSI	0.064126533	0	0.08333125	0	0	0	0	0	0	0	0	0	0	0	0	0	0	0	0	0	0	0	0	0	NA	0.379575	0.53709375
TCGA.CN.6020	HNSC	WTSI	0.069708673	0	0.242939868	0	0	0	0	0	0	0	0	0	0	0	0	0	0	0	0	0	0	0	0	0	NA	0.544484841	0.212575291
TCGA.CV.5978	HNSC	WTSI	0.081583114	0	0.626015512	0	0	0	0	0	0	0	0	0	0	0	0	0	0	0	0	0	0	0	0	0	NA	0.301161024	0.072823464
TCGA.CQ.5330	HNSC	WTSI	0.113221017	0	0.134879155	0	0	0	0	0	0	0	0	0	0	0	0	0	0	0	0	0	0	0	0	0	NA	0.862534002	0.002586843
TCGA.CV.5966	HNSC	WTSI	0.088539697	0	0.192729972	0	0	0	0	0	0	0	0	0	0	0	0	0	0	0	0	0	0	0	0	0	NA	0.528097648	0.27917238
TCGA.CV.6003	HNSC	WTSI	0.092221423	0	0.138348837	0	0	0	0	0	0	0	0	0	0	0	0	0	0	0	0	0	0	0	0	0	NA	0.636418605	0.225232558
TCGA.CN.6021	HNSC	WTSI	0.062196022	0	0.7140345	0	0	0	0	0	0	0	0	0	0	0	0	0	0	0	0	0	0	0	0	0	NA	0.15830286	0.12766264
TCGA.CQ.5329	HNSC	WTSI	0.201957699	0	0.245163398	0	0	0	0	0	0	0	0	0	0	0	0	0	0	0	0	0	0	0	0	0	NA	0.745508578	0.009328024
TCGA.CN.6023	HNSC	WTSI	0.109831308	0	0.358951807	0	0	0	0	0	0	0	0	0	0	0	0	0	0	0	0	0	0	0	0	0	NA	0.297819277	0.343228916
TCGA.CQ.5332	HNSC	WTSI	0.074653286	0	0.270232558	0	0	0	0	0	0	0	0	0	0	0	0	0	0	0	0	0	0	0	0	0	NA	0.611085271	0.118682171
TCGA.CV.5430	HNSC	WTSI	0.078402634	0	0.172105691	0	0	0	0	0	0	0	0	0	0	0	0	0	0	0	0	0	0	0	0	0	NA	0.368943089	0.45895122
TCGA.CV.5973	HNSC	WTSI	0.158409996	0	0.127253301	0	0	0	0	0	0	0	0	0	0	0	0	0	0	0	0	0	0	0	0	0	NA	0.824671007	0.048075692
TCGA.CV.6441	HNSC	WTSI	0.079327325	0	0.236269551	0	0	0	0	0	0	0	0	0	0	0	0	0	0	0	0	0	0	0	0	0	NA	0.188903469	0.57482698
TCGA.CN.6024	HNSC	WTSI	0.077704857	0	0.539333333	0	0	0	0	0	0	0	0	0	0	0	0	0	0	0	0	0	0	0	0	0	NA	0.391046667	0.06962
TCGA.CV.6436	HNSC	WTSI	0.096599641	0	0.106619351	0	0	0	0	0	0	0	0	0	0	0	0	0	0	0	0	0	0	0	0	0	NA	0.77431395	0.119066699
TCGA.CQ.5324	HNSC	WTSI	0.097327296	0	0.093123583	0	0	0	0	0	0	0	0	0	0	0	0	0	0	0	0	0	0	0	0	0	NA	0.732376144	0.174500273
TCGA.CV.5432	HNSC	WTSI	0.063248605	0	0.798697479	0	0	0	0	0	0	0	0	0	0	0	0	0	0	0	0	0	0	0	0	0	NA	0.11755042	0.083752101
TCGA.CV.5976	HNSC	WTSI	0.102021699	0	0.20375	0	0	0	0	0	0	0	0	0	0	0	0	0	0	0	0	0	0	0	0	0	NA	0.561147059	0.235102941
TCGA.CQ.5323	HNSC	WTSI	0.101857082	0	0.170142203	0	0	0	0	0	0	0	0	0	0	0	0	0	0	0	0	0	0	0	0	0	NA	0.814819056	0.015038741
TCGA.CV.5434	HNSC	WTSI	0.077309771	0	0.408094828	0	0	0	0	0	0	0	0	0	0	0	0	0	0	0	0	0	0	0	0	0	NA	0.484568966	0.107336207
TCGA.CN.6018	HNSC	WTSI	0.100908077	0	0.073192206	0	0	0	0	0	0	0	0	0	0	0	0	0	0	0	0	0	0	0	0	0	NA	0.606921633	0.319886161
TCGA.CQ.5327	HNSC	WTSI	0.079135483	0	0.028957442	0	0	0	0	0	0	0	0	0	0	0	0	0	0	0	0	0	0	0	0	0	NA	0.252277732	0.718764826
TCGA.CV.5435	HNSC	WTSI	0.118000894	0	0.442051845	0	0	0	0	0	0	0	0	0	0	0	0	0	0	0	0	0	0	0	0	0	NA	0.474112548	0.083835608
TCGA.CV.5439	HNSC	WTSI	0.099408298	0	0.678189864	0	0	0	0	0	0	0	0	0	0	0	0	0	0	0	0	0	0	0	0	0	NA	0.280746624	0.041063512
TCGA.CV.5979	HNSC	WTSI	0.220968131	0	0.186629089	0	0	0	0	0	0	0	0	0	0	0	0	0	0	0	0	0	0	0	0	0	NA	0.805332998	0.008037913
TCGA.CN.6010	HNSC	WTSI	0.090004796	0	0.640070514	0	0	0	0	0	0	0	0	0	0	0	0	0	0	0	0	0	0	0	0	0	NA	0.308670988	0.051258498
TCGA.CN.6012	HNSC	WTSI	0.095117573	0	0.262728155	0	0	0	0	0	0	0	0	0	0	0	0	0	0	0	0	0	0	0	0	0	NA	0.340961165	0.39631068
TCGA.CN.6011	HNSC	WTSI	0.054909767	0	0.064889241	0	0	0	0	0	0	0	0	0	0	0	0	0	0	0	0	0	0	0	0	0	NA	0.164667722	0.770443038
TCGA.CN.6013	HNSC	WTSI	0.109363626	0	0.003705334	0	0	0	0	0	0	0	0	0	0	0	0	0	0	0	0	0	0	0	0	0	NA	0.337910605	0.658384061
TCGA.CV.6433	HNSC	WTSI	0.145177556	0	0.11571174	0	0	0	0	0	0	0	0	0	0	0	0	0	0	0	0	0	0	0	0	0	NA	0.755419941	0.128868319
TCGA.CN.6022	HNSC	WTSI	0.09604627	0	0.29290411	0	0	0	0	0	0	0	0	0	0	0	0	0	0	0	0	0	0	0	0	0	NA	0.428767123	0.278328767
TCGA.CV.5971	HNSC	WTSI	0.267035481	0	0.092214769	0	0	0	0	0	0	0	0	0	0	0	0	0	0	0	0	0	0	0	0	0	NA	0.907785231	1.23E-15
TCGA.CN.6016	HNSC	WTSI	0.083640387	0	0.065896027	0	0	0	0	0	0	0	0	0	0	0	0	0	0	0	0	0	0	0	0	0	NA	0.574085434	0.360018538
TCGA.CN.6019	HNSC	WTSI	0.091956669	0	0.473315835	0	0	0	0	0	0	0	0	0	0	0	0	0	0	0	0	0	0	0	0	0	NA	0.453238929	0.073445236
TCGA.CV.5977	HNSC	WTSI	0.104459621	0	0.121166667	0	0	0	0	0	0	0	0	0	0	0	0	0	0	0	0	0	0	0	0	0	NA	0.54472619	0.334107143
TCGA.CR.6493	HNSC	WTSI	0.151561367	0	0.463781674	0	0	0	0	0	0	0	0	0	0	0	0	0	0	0	0	0	0	0	0	0	NA	0.406780755	0.129437572
TCGA.CQ.5326	HNSC	WTSI	0.065002	0	0.054875927	0	0	0	0	0	0	0	0	0	0	0	0	0	0	0	0	0	0	0	0	0	NA	0.262181557	0.682942516
TCGA.CR.6482	HNSC	WTSI	0.152081698	0	0.024052266	0	0	0	0	0	0	0	0	0	0	0	0	0	0	0	0	0	0	0	0	0	NA	0.705996638	0.269951095
TCGA.BB.4227	HNSC	WTSI	0.098420035	0	0.019046109	0	0	0	0	0	0	0	0	0	0	0	0	0	0	0	0	0	0	0	0	0	NA	0.067750053	0.913203838
TCGA.BA.6873	HNSC	WTSI	0.116578466	0	0.118643107	0	0	0	0	0	0	0	0	0	0	0	0	0	0	0	0	0	0	0	0	0	NA	0.6912527	0.190104194
TCGA.CR.6484	HNSC	WTSI	0.078361012	0	0.0100682	0	0	0	0	0	0	0	0	0	0	0	0	0	0	0	0	0	0	0	0	0	NA	0.120790186	0.869141614
TCGA.CR.6474	HNSC	WTSI	0.095322684	0	0.42927907	0	0	0	0	0	0	0	0	0	0	0	0	0	0	0	0	0	0	0	0	0	NA	0.202953488	0.367767442
TCGA.CR.6487	HNSC	WTSI	0.112932766	0	0.044158716	0	0	0	0	0	0	0	0	0	0	0	0	0	0	0	0	0	0	0	0	0	NA	0.595595917	0.360245367
TCGA.DQ.5631	HNSC	WTSI	0.12675565	0	0.112779968	0	0	0	0	0	0	0	0	0	0	0	0	0	0	0	0	0	0	0	0	0	NA	0.608233066	0.278986965
TCGA.BA.6869	HNSC	WTSI	0.048078601	0	0.842722559	0	0	0	0	0	0	0	0	0	0	0	0	0	0	0	0	0	0	0	0	0	NA	0.024183477	0.133093965
TCGA.CQ.5331	HNSC	WTSI	0.059189725	0	0.081943483	0	0	0	0	0	0	0	0	0	0	0	0	0	0	0	0	0	0	0	0	0	NA	0.116943238	0.801113279
TCGA.BA.5152	HNSC	WTSI	0.034227661	0	0.002818822	0	0	0	0	0	0	0	0	0	0	0	0	0	0	0	0	0	0	0	0	0	NA	0.003672686	0.993508492
TCGA.BA.6870	HNSC	WTSI	0.148555686	0	0.212792208	0	0	0	0	0	0	0	0	0	0	0	0	0	0	0	0	0	0	0	0	0	NA	0.535896104	0.251311688
TCGA.CR.6467	HNSC	WTSI	0.130602302	0	0.014903186	0	0	0	0	0	0	0	0	0	0	0	0	0	0	0	0	0	0	0	0	0	NA	0.914568136	0.070528678
TCGA.D6.6515	HNSC	WTSI	0.142507721	0	0.000256341	0	0	0	0	0	0	0	0	0	0	0	0	0	0	0	0	0	0	0	0	0	NA	0.963532886	0.036210773
TCGA.BA.6871	HNSC	WTSI	0.085054728	0	0.333112903	0	0	0	0	0	0	0	0	0	0	0	0	0	0	0	0	0	0	0	0	0	NA	0.159548387	0.50733871
TCGA.CR.6481	HNSC	WTSI	0.085143865	0	0.001452795	0	0	0	0	0	0	0	0	0	0	0	0	0	0	0	0	0	0	0	0	0	NA	0.05352869	0.945018515
TCGA.CR.6480	HNSC	WTSI	0.120844477	0	0.11331	0	0	0	0	0	0	0	0	0	0	0	0	0	0	0	0	0	0	0	0	0	NA	0.21926	0.66743
TCGA.BA.6872	HNSC	WTSI	0.097523378	0	0.208446633	0	0	0	0	0	0	0	0	0	0	0	0	0	0	0	0	0	0	0	0	0	NA	0.4750375	0.316515867
TCGA.CR.6471	HNSC	WTSI	0.085873669	0	0.197359231	0	0	0	0	0	0	0	0	0	0	0	0	0	0	0	0	0	0	0	0	0	NA	0.751162026	0.051478744
TCGA.CR.6470	HNSC	WTSI	0.140933727	0	3.28E-16	0	0	0	0	0	0	0	0	0	0	0	0	0	0	0	0	0	0	0	0	0	NA	0.788553475	0.211446525
TCGA.CR.6473	HNSC	WTSI	0.098000698	0	0.026732302	0	0	0	0	0	0	0	0	0	0	0	0	0	0	0	0	0	0	0	0	0	NA	0.54991994	0.423347758
TCGA.CR.6477	HNSC	WTSI	0.133939775	0	0.261547385	0	0	0	0	0	0	0	0	0	0	0	0	0	0	0	0	0	0	0	0	0	NA	0.579577538	0.158875078
TCGA.CR.6491	HNSC	WTSI	0.095181671	0	0.375330767	0	0	0	0	0	0	0	0	0	0	0	0	0	0	0	0	0	0	0	0	0	NA	0.561517528	0.063151705
TCGA.DQ.5630	HNSC	WTSI	0.123112149	0	0.155244517	0	0	0	0	0	0	0	0	0	0	0	0	0	0	0	0	0	0	0	0	0	NA	0.664443712	0.180311771
TCGA.CR.6478	HNSC	WTSI	0.172656734	0	0.063495963	0	0	0	0	0	0	0	0	0	0	0	0	0	0	0	0	0	0	0	0	0	NA	0.624614761	0.311889275
TCGA.D6.6517	HNSC	WTSI	0.131451269	0	0.290455658	0	0	0	0	0	0	0	0	0	0	0	0	0	0	0	0	0	0	0	0	0	NA	0.59650443	0.113039912
TCGA.DQ.5624	HNSC	WTSI	0.095983879	0	0.073538658	0	0	0	0	0	0	0	0	0	0	0	0	0	0	0	0	0	0	0	0	0	NA	0.466561917	0.459899425
TCGA.CR.6472	HNSC	WTSI	0.050113744	0	0.034424595	0	0	0	0	0	0	0	0	0	0	0	0	0	0	0	0	0	0	0	0	0	NA	0.018994538	0.946580866
TCGA.DQ.5625	HNSC	WTSI	0.07467662	0	0.073412121	0	0	0	0	0	0	0	0	0	0	0	0	0	0	0	0	0	0	0	0	0	NA	0.34090303	0.585684848
TCGA.DQ.5629	HNSC	WTSI	0.057462218	0	0.724753625	0	0	0	0	0	0	0	0	0	0	0	0	0	0	0	0	0	0	0	0	0	NA	0.150389522	0.124856853
TCGA.CV.7409	HNSC	WTSI	0.06351534	0	0.798104435	0	0	0	0	0	0	0	0	0	0	0	0	0	0	0	0	0	0	0	0	0	NA	0.168092226	0.03380334
TCGA.HL.7533	HNSC	WTSI	0.054252937	0	5.14E-06	0	0	0	0	0	0	0	0	0	0	0	0	0	0	0	0	0	0	0	0	0	NA	0.001065319	0.998929537
TCGA.BB.7872	HNSC	WTSI	0.131851458	0	0.237236847	0	0	0	0	0	0	0	0	0	0	0	0	0	0	0	0	0	0	0	0	0	NA	0.415265133	0.347498019
TCGA.DQ.7595	HNSC	WTSI	0.049685579	0	0.801166973	0	0	0	0	0	0	0	0	0	0	0	0	0	0	0	0	0	0	0	0	0	NA	0.094180055	0.104652972
TCGA.DQ.7590	HNSC	WTSI	0.137702675	0	0.219330546	0	0	0	0	0	0	0	0	0	0	0	0	0	0	0	0	0	0	0	0	0	NA	0.76807247	0.012596984
TCGA.CQ.7067	HNSC	WTSI	0.128445345	0	0.2749375	0	0	0	0	0	0	0	0	0	0	0	0	0	0	0	0	0	0	0	0	0	NA	0.479171875	0.245890625
TCGA.BB.7871	HNSC	WTSI	0.057734325	0	0.68308449	0	0	0	0	0	0	0	0	0	0	0	0	0	0	0	0	0	0	0	0	0	NA	0.085435202	0.231480307
TCGA.HD.7917	HNSC	WTSI	0.102356156	0	0.331808081	0	0	0	0	0	0	0	0	0	0	0	0	0	0	0	0	0	0	0	0	0	NA	0.513232323	0.154959596
TCGA.DQ.7594	HNSC	WTSI	0.123223101	0	0.006981044	0	0	0	0	0	0	0	0	0	0	0	0	0	0	0	0	0	0	0	0	0	NA	0.072621728	0.920397228
TCGA.DQ.7589	HNSC	WTSI	0.062583307	0	0.826422342	0	0	0	0	0	0	0	0	0	0	0	0	0	0	0	0	0	0	0	0	0	NA	0.089345752	0.084231906
TCGA.DQ.7596	HNSC	WTSI	0.206722358	0	0.143627778	0	0	0	0	0	0	0	0	0	0	0	0	0	0	0	0	0	0	0	0	0	NA	0.555227778	0.301144444
TCGA.DQ.7593	HNSC	WTSI	0.194974766	0	0.054635546	0	0	0	0	0	0	0	0	0	0	0	0	0	0	0	0	0	0	0	0	0	NA	0.867358674	0.07800578
TCGA.CV.6955	HNSC	WTSI	0.114494177	0	0.132942967	0	0	0	0	0	0	0	0	0	0	0	0	0	0	0	0	0	0	0	0	0	NA	0.653981622	0.21307541
TCGA.CV.6956	HNSC	WTSI	0.091130683	0	0.418485604	0	0	0	0	0	0	0	0	0	0	0	0	0	0	0	0	0	0	0	0	0	NA	0.361843084	0.219671311
TCGA.CV.7438	HNSC	WTSI	0.103968674	0	0.157095645	0	0	0	0	0	0	0	0	0	0	0	0	0	0	0	0	0	0	0	0	0	NA	0.545554323	0.297350032
TCGA.CV.7433	HNSC	WTSI	0.085426865	0	0.235637168	0	0	0	0	0	0	0	0	0	0	0	0	0	0	0	0	0	0	0	0	0	NA	0.346849558	0.417513274
TCGA.CV.7437	HNSC	WTSI	0.078556608	0	0.206171018	0	0	0	0	0	0	0	0	0	0	0	0	0	0	0	0	0	0	0	0	0	NA	0.568165872	0.22566311
TCGA.HD.7832	HNSC	WTSI	0.135135464	0	0.139078652	0	0	0	0	0	0	0	0	0	0	0	0	0	0	0	0	0	0	0	0	0	NA	0.662988764	0.197932584
TCGA.CV.7434	HNSC	WTSI	0.100405457	0	0.475705685	0	0	0	0	0	0	0	0	0	0	0	0	0	0	0	0	0	0	0	0	0	NA	0.445995164	0.078299151
TCGA.CV.7440	HNSC	WTSI	0.067016794	0	0.666205413	0	0	0	0	0	0	0	0	0	0	0	0	0	0	0	0	0	0	0	0	0	NA	0.199721086	0.134073502
TCGA.F7.7848	HNSC	WTSI	0.052998633	0	0.81428779	0	0	0	0	0	0	0	0	0	0	0	0	0	0	0	0	0	0	0	0	0	NA	0.101408441	0.084303769
TCGA.CR.7368	HNSC	WTSI	0.0795905	0	0.145289617	0	0	0	0	0	0	0	0	0	0	0	0	0	0	0	0	0	0	0	0	0	NA	0.325213115	0.529497268
TCGA.CV.7429	HNSC	WTSI	0.131559153	0	0.331993852	0	0	0	0	0	0	0	0	0	0	0	0	0	0	0	0	0	0	0	0	0	NA	0.455676747	0.212329401
TCGA.CV.7435	HNSC	WTSI	0.121914475	0	0.225109589	0	0	0	0	0	0	0	0	0	0	0	0	0	0	0	0	0	0	0	0	0	NA	0.577369863	0.197520548
TCGA.CV.7430	HNSC	WTSI	0.116334658	0	0.510677254	0	0	0	0	0	0	0	0	0	0	0	0	0	0	0	0	0	0	0	0	0	NA	0.39613157	0.093191176
TCGA.CR.7370	HNSC	WTSI	0.051979569	0	0.7368159	0	0	0	0	0	0	0	0	0	0	0	0	0	0	0	0	0	0	0	0	0	NA	0.078660504	0.184523596
TCGA.CV.7432	HNSC	WTSI	0.084846794	0	0.487381944	0	0	0	0	0	0	0	0	0	0	0	0	0	0	0	0	0	0	0	0	0	NA	0.436902778	0.075715278
TCGA.CR.7404	HNSC	WTSI	0.111602042	0	0.014039191	0	0	0	0	0	0	0	0	0	0	0	0	0	0	0	0	0	0	0	0	0	NA	0.262514185	0.723446624
TCGA.CR.7382	HNSC	WTSI	0.105746924	0	0.024205421	0	0	0	0	0	0	0	0	0	0	0	0	0	0	0	0	0	0	0	0	0	NA	0.676240688	0.299553891
TCGA.CR.7369	HNSC	WTSI	0.109131804	0	0.26019755	0	0	0	0	0	0	0	0	0	0	0	0	0	0	0	0	0	0	0	0	0	NA	0.634310753	0.105491698
TCGA.CV.6959	HNSC	WTSI	0.112876966	0	0.393471242	0	0	0	0	0	0	0	0	0	0	0	0	0	0	0	0	0	0	0	0	0	NA	0.504927924	0.101600834
TCGA.CV.6948	HNSC	WTSI	0.064864269	0	0.360537143	0	0	0	0	0	0	0	0	0	0	0	0	0	0	0	0	0	0	0	0	0	NA	0.295457143	0.344005714
TCGA.CV.6934	HNSC	WTSI	0.097738447	0	0.387198487	0	0	0	0	0	0	0	0	0	0	0	0	0	0	0	0	0	0	0	0	0	NA	0.520951904	0.09184961
TCGA.CV.6936	HNSC	WTSI	0.054497361	0	0.135500412	0	0	0	0	0	0	0	0	0	0	0	0	0	0	0	0	0	0	0	0	0	NA	0.271247517	0.593252072
TCGA.CV.6938	HNSC	WTSI	0.098559915	0	0.216302326	0	0	0	0	0	0	0	0	0	0	0	0	0	0	0	0	0	0	0	0	0	NA	0.624108527	0.159589147
TCGA.CV.6939	HNSC	WTSI	0.172878878	0	0.412265292	0	0	0	0	0	0	0	0	0	0	0	0	0	0	0	0	0	0	0	0	0	NA	0.492331692	0.095403015
TCGA.CV.6953	HNSC	WTSI	0.099930459	0	0.227247815	0	0	0	0	0	0	0	0	0	0	0	0	0	0	0	0	0	0	0	0	0	NA	0.562869588	0.209882597
TCGA.CV.6961	HNSC	WTSI	0.037109187	0	0.038138558	0	0	0	0	0	0	0	0	0	0	0	0	0	0	0	0	0	0	0	0	0	NA	0.026428105	0.935433337
TCGA.CQ.6220	HNSC	WTSI	0.096647942	0	0.145441441	0	0	0	0	0	0	0	0	0	0	0	0	0	0	0	0	0	0	0	0	0	NA	0.469567568	0.384990991
TCGA.CQ.6218	HNSC	WTSI	0.075425307	0	0.14775	0	0	0	0	0	0	0	0	0	0	0	0	0	0	0	0	0	0	0	0	0	NA	0.473408333	0.378841667
TCGA.CN.6994	HNSC	WTSI	0.082627967	0	0.331365217	0	0	0	0	0	0	0	0	0	0	0	0	0	0	0	0	0	0	0	0	0	NA	0.252191304	0.416443478
TCGA.CV.6943	HNSC	WTSI	0.1737196	0	0.269765957	0	0	0	0	0	0	0	0	0	0	0	0	0	0	0	0	0	0	0	0	0	NA	0.218	0.512234043
TCGA.CV.6935	HNSC	WTSI	0.056496959	0	0.682916496	0	0	0	0	0	0	0	0	0	0	0	0	0	0	0	0	0	0	0	0	0	NA	0.074217846	0.242865658
TCGA.CV.6962	HNSC	WTSI	0.07451786	0	0.556085903	0	0	0	0	0	0	0	0	0	0	0	0	0	0	0	0	0	0	0	0	0	NA	0.43065691	0.013257187
TCGA.CV.6945	HNSC	WTSI	0.089967392	0	0.632395161	0	0	0	0	0	0	0	0	0	0	0	0	0	0	0	0	0	0	0	0	0	NA	0.240266129	0.12733871
TCGA.CV.6954	HNSC	WTSI	0.111985545	0	0.390624057	0	0	0	0	0	0	0	0	0	0	0	0	0	0	0	0	0	0	0	0	0	NA	0.471064406	0.138311537
TCGA.CQ.6225	HNSC	WTSI	0.093396899	0	0.302352459	0	0	0	0	0	0	0	0	0	0	0	0	0	0	0	0	0	0	0	0	0	NA	0.542295082	0.155352459
TCGA.D6.6823	HNSC	WTSI	0.109625624	0	0.507755128	0	0	0	0	0	0	0	0	0	0	0	0	0	0	0	0	0	0	0	0	0	NA	0.385193904	0.107050968
TCGA.CV.6952	HNSC	WTSI	0.101073693	0	0.130129252	0	0	0	0	0	0	0	0	0	0	0	0	0	0	0	0	0	0	0	0	0	NA	0.547204082	0.322666667
TCGA.CV.6951	HNSC	WTSI	0.066149888	0	0.341107438	0	0	0	0	0	0	0	0	0	0	0	0	0	0	0	0	0	0	0	0	0	NA	0.306487603	0.352404959
TCGA.CV.6940	HNSC	WTSI	0.104332103	0	0.183106557	0	0	0	0	0	0	0	0	0	0	0	0	0	0	0	0	0	0	0	0	0	NA	0.290811475	0.526081967
TCGA.D6.6825	HNSC	WTSI	0.122449491	0	0.2560032	0	0	0	0	0	0	0	0	0	0	0	0	0	0	0	0	0	0	0	0	0	NA	0.648271992	0.095724808
TCGA.D6.6827	HNSC	WTSI	0.378844347	0	0.128688449	0	0	0	0	0	0	0	0	0	0	0	0	0	0	0	0	0	0	0	0	0	NA	0.871311551	8.23E-16
TCGA.CQ.6228	HNSC	WTSI	0.110529316	0	0.405667428	0	0	0	0	0	0	0	0	0	0	0	0	0	0	0	0	0	0	0	0	0	NA	0.480762955	0.113569617
TCGA.D6.6826	HNSC	WTSI	0.100423959	0	0.128452994	0	0	0	0	0	0	0	0	0	0	0	0	0	0	0	0	0	0	0	0	0	NA	0.500553769	0.370993236
TCGA.BA.6868	HNSC	WTSI	0.104775252	0	0.375238053	0	0	0	0	0	0	0	0	0	0	0	0	0	0	0	0	0	0	0	0	0	NA	0.301112508	0.323649439
TCGA.CV.6941	HNSC	WTSI	0.111755706	0	0.402739391	0	0	0	0	0	0	0	0	0	0	0	0	0	0	0	0	0	0	0	0	0	NA	0.566539769	0.03072084
TCGA.CQ.6223	HNSC	WTSI	0.092919076	0	0.345581404	0	0	0	0	0	0	0	0	0	0	0	0	0	0	0	0	0	0	0	0	0	NA	0.631137643	0.023280954
TCGA.CN.6996	HNSC	WTSI	0.119749398	0	0.164421976	0	0	0	0	0	0	0	0	0	0	0	0	0	0	0	0	0	0	0	0	0	NA	0.547810842	0.287767182
TCGA.CV.6933	HNSC	WTSI	0.097710485	0	0.347781818	0	0	0	0	0	0	0	0	0	0	0	0	0	0	0	0	0	0	0	0	0	NA	0.3988	0.253418182
TCGA.CN.6989	HNSC	WTSI	0.123770818	0	0.212309545	0	0	0	0	0	0	0	0	0	0	0	0	0	0	0	0	0	0	0	0	0	NA	0.47795185	0.309738605
TCGA.CN.6992	HNSC	WTSI	0.065970177	0	0.55037438	0	0	0	0	0	0	0	0	0	0	0	0	0	0	0	0	0	0	0	0	0	NA	0.362050814	0.087574806
TCGA.CV.6950	HNSC	WTSI	0.162560729	0	0.357137955	0	0	0	0	0	0	0	0	0	0	0	0	0	0	0	0	0	0	0	0	0	NA	0.575491324	0.06737072
TCGA.CN.6988	HNSC	WTSI	0.08661008	0	0.671166633	0	0	0	0	0	0	0	0	0	0	0	0	0	0	0	0	0	0	0	0	0	NA	0.25089365	0.077939717
TCGA.CQ.6224	HNSC	WTSI	0.133091555	0	0.106656475	0	0	0	0	0	0	0	0	0	0	0	0	0	0	0	0	0	0	0	0	0	NA	0.841004276	0.052339249
TCGA.CV.7242	HNSC	WTSI	0.049680235	0	0.834154554	0	0	0	0	0	0	0	0	0	0	0	0	0	0	0	0	0	0	0	0	0	NA	0.107750266	0.058095179
TCGA.CV.7247	HNSC	WTSI	0.134674395	0	0.32	0	0	0	0	0	0	0	0	0	0	0	0	0	0	0	0	0	0	0	0	0	NA	0.432089286	0.247910714
TCGA.CN.6998	HNSC	WTSI	0.090506048	0	0.046309833	0	0	0	0	0	0	0	0	0	0	0	0	0	0	0	0	0	0	0	0	0	NA	0.665223638	0.288466529
TCGA.CV.7183	HNSC	WTSI	0.111542373	0	0.373493249	0	0	0	0	0	0	0	0	0	0	0	0	0	0	0	0	0	0	0	0	0	NA	0.582954232	0.043552519
TCGA.CV.7101	HNSC	WTSI	0.066821228	0	0.386880952	0	0	0	0	0	0	0	0	0	0	0	0	0	0	0	0	0	0	0	0	0	NA	0.393970238	0.21914881
TCGA.CV.7091	HNSC	WTSI	0.091738257	0	0.442318584	0	0	0	0	0	0	0	0	0	0	0	0	0	0	0	0	0	0	0	0	0	NA	0.378938053	0.178743363
TCGA.CV.6960	HNSC	WTSI	0.086721205	0	0.831082849	0	0	0	0	0	0	0	0	0	0	0	0	0	0	0	0	0	0	0	0	0	NA	0.057958922	0.110958229
TCGA.CV.6937	HNSC	WTSI	0.069294393	0	0.264627907	0	0	0	0	0	0	0	0	0	0	0	0	0	0	0	0	0	0	0	0	0	NA	0.592945736	0.142426357
TCGA.CV.7095	HNSC	WTSI	0.078691506	0	0.131273973	0	0	0	0	0	0	0	0	0	0	0	0	0	0	0	0	0	0	0	0	0	NA	0.420721461	0.448004566
TCGA.CV.7177	HNSC	WTSI	0.109156259	0	0.261738095	0	0	0	0	0	0	0	0	0	0	0	0	0	0	0	0	0	0	0	0	0	NA	0.36552381	0.372738095
TCGA.CV.7178	HNSC	WTSI	0.07730592	0	0.191150922	0	0	0	0	0	0	0	0	0	0	0	0	0	0	0	0	0	0	0	0	0	NA	0.613596495	0.195252583
TCGA.CV.7089	HNSC	WTSI	0.085020931	0	0.054342942	0	0	0	0	0	0	0	0	0	0	0	0	0	0	0	0	0	0	0	0	0	NA	0.247724894	0.697932164
TCGA.CV.7100	HNSC	WTSI	0.253051063	0	0.261819313	0	0	0	0	0	0	0	0	0	0	0	0	0	0	0	0	0	0	0	0	0	NA	0.626815258	0.111365429
TCGA.CX.7082	HNSC	WTSI	0.112962758	0	0.377191067	0	0	0	0	0	0	0	0	0	0	0	0	0	0	0	0	0	0	0	0	0	NA	0.424684774	0.198124159
TCGA.CV.7235	HNSC	WTSI	0.096275576	0	0.368151014	0	0	0	0	0	0	0	0	0	0	0	0	0	0	0	0	0	0	0	0	0	NA	0.374897116	0.25695187
TCGA.CR.5247	HNSC	WTSI	0.10962561	0	0.118266272	0	0	0	0	0	0	0	0	0	0	0	0	0	0	0	0	0	0	0	0	0	NA	0.798764004	0.082969723
TCGA.HD.7229	HNSC	WTSI	0.105798922	0	0.358687075	0	0	0	0	0	0	0	0	0	0	0	0	0	0	0	0	0	0	0	0	0	NA	0.402108844	0.239204082
TCGA.CN.5370	HNSC	WTSI	0.106928516	0	0.061356254	0	0	0	0	0	0	0	0	0	0	0	0	0	0	0	0	0	0	0	0	0	NA	0.526280495	0.41236325
TCGA.CV.7097	HNSC	WTSI	0.098143898	0	0.271523572	0	0	0	0	0	0	0	0	0	0	0	0	0	0	0	0	0	0	0	0	0	NA	0.644454238	0.084022191
TCGA.CV.7245	HNSC	WTSI	0.041058903	0	0.83205433	0	0	0	0	0	0	0	0	0	0	0	0	0	0	0	0	0	0	0	0	0	NA	0.098368575	0.069577094
TCGA.CR.5248	HNSC	WTSI	0.086263632	0	0.024833155	0	0	0	0	0	0	0	0	0	0	0	0	0	0	0	0	0	0	0	0	0	NA	0.240545722	0.734621123
TCGA.CV.7103	HNSC	WTSI	0.158512415	0	0.304642857	0	0	0	0	0	0	0	0	0	0	0	0	0	0	0	0	0	0	0	0	0	NA	0.396452381	0.298904762
TCGA.CV.7104	HNSC	WTSI	0.111027437	0	0.295141414	0	0	0	0	0	0	0	0	0	0	0	0	0	0	0	0	0	0	0	0	0	NA	0.477313131	0.227545455
TCGA.CV.7243	HNSC	WTSI	0.113534763	0	0.051251049	0	0	0	0	0	0	0	0	0	0	0	0	0	0	0	0	0	0	0	0	0	NA	0.738266016	0.210482935
TCGA.CV.6942	HNSC	WTSI	0.088910347	0	0.142205313	0	0	0	0	0	0	0	0	0	0	0	0	0	0	0	0	0	0	0	0	0	NA	0.225931283	0.631863404
TCGA.CN.6995	HNSC	WTSI	0.063561263	0	0.709107091	0	0	0	0	0	0	0	0	0	0	0	0	0	0	0	0	0	0	0	0	0	NA	0.219562196	0.071330713
TCGA.CV.7248	HNSC	WTSI	0.062700226	0	0.821594011	0	0	0	0	0	0	0	0	0	0	0	0	0	0	0	0	0	0	0	0	0	NA	0.041529701	0.136876288
TCGA.CV.7102	HNSC	WTSI	0.103728594	0	0.184632178	0	0	0	0	0	0	0	0	0	0	0	0	0	0	0	0	0	0	0	0	0	NA	0.355959115	0.459408707
TCGA.CX.7219	HNSC	WTSI	0.097067144	0	0.329146789	0	0	0	0	0	0	0	0	0	0	0	0	0	0	0	0	0	0	0	0	0	NA	0.304486239	0.366366972
TCGA.CV.7180	HNSC	WTSI	0.123157117	0	0.272451515	0	0	0	0	0	0	0	0	0	0	0	0	0	0	0	0	0	0	0	0	0	NA	0.618648272	0.108900214
TCGA.CN.6997	HNSC	WTSI	0.081276308	0	0.339184	0	0	0	0	0	0	0	0	0	0	0	0	0	0	0	0	0	0	0	0	0	NA	0.423656	0.23716
TCGA.CV.7099	HNSC	WTSI	0.056676459	0	0.034700896	0	0	0	0	0	0	0	0	0	0	0	0	0	0	0	0	0	0	0	0	0	NA	0.181191222	0.784107882
TCGA.CV.7424	HNSC	WTSI	0.06433377	0	0.294163934	0	0	0	0	0	0	0	0	0	0	0	0	0	0	0	0	0	0	0	0	0	NA	0.408808743	0.297027322
TCGA.CV.7423	HNSC	WTSI	0.104138564	0	0.198412698	0	0	0	0	0	0	0	0	0	0	0	0	0	0	0	0	0	0	0	0	0	NA	0.518126984	0.283460317
TCGA.CV.7416	HNSC	WTSI	0.12579657	0	0.123673568	0	0	0	0	0	0	0	0	0	0	0	0	0	0	0	0	0	0	0	0	0	NA	0.699179182	0.177147251
TCGA.CV.7418	HNSC	WTSI	0.097423823	0	0.293923611	0	0	0	0	0	0	0	0	0	0	0	0	0	0	0	0	0	0	0	0	0	NA	0.476833333	0.229243056
TCGA.DQ.7592	HNSC	WTSI	0.118688894	0	0.277029951	0	0	0	0	0	0	0	0	0	0	0	0	0	0	0	0	0	0	0	0	0	NA	0.606794031	0.116176018
TCGA.HD.7753	HNSC	WTSI	0.134106871	0	0.547160882	0	0	0	0	0	0	0	0	0	0	0	0	0	0	0	0	0	0	0	0	0	NA	0.346929022	0.105910096
TCGA.IQ.7630	HNSC	WTSI	0.164956562	0	0.161630631	0	0	0	0	0	0	0	0	0	0	0	0	0	0	0	0	0	0	0	0	0	NA	0.634441441	0.203927928
TCGA.CV.7425	HNSC	WTSI	0.077210555	0	0.191926613	0	0	0	0	0	0	0	0	0	0	0	0	0	0	0	0	0	0	0	0	0	NA	0.540545505	0.267527882
TCGA.CV.7421	HNSC	WTSI	0.11806296	0	0.265946429	0	0	0	0	0	0	0	0	0	0	0	0	0	0	0	0	0	0	0	0	0	NA	0.466803571	0.26725
TCGA.DQ.7591	HNSC	WTSI	0.169983736	0	0.110282487	0	0	0	0	0	0	0	0	0	0	0	0	0	0	0	0	0	0	0	0	0	NA	0.770671337	0.119046176
TCGA.CV.7422	HNSC	WTSI	0.077643465	0	0.366300813	0	0	0	0	0	0	0	0	0	0	0	0	0	0	0	0	0	0	0	0	0	NA	0.42797561	0.205723577
TCGA.DQ.7588	HNSC	WTSI	0.092818979	0	0.416418367	0	0	0	0	0	0	0	0	0	0	0	0	0	0	0	0	0	0	0	0	0	NA	0.256561224	0.327020408
TCGA.HD.7754	HNSC	WTSI	0.171625041	0	0.037554492	0	0	0	0	0	0	0	0	0	0	0	0	0	0	0	0	0	0	0	0	0	NA	0.931785978	0.03065953
TCGA.H7.7774	HNSC	WTSI	0.095627667	0	0.160886957	0	0	0	0	0	0	0	0	0	0	0	0	0	0	0	0	0	0	0	0	0	NA	0.7056	0.133513043
TCGA.CV.7414	HNSC	WTSI	0.088294434	0	0.130160856	0	0	0	0	0	0	0	0	0	0	0	0	0	0	0	0	0	0	0	0	0	NA	0.264055553	0.605783592
TCGA.CV.7427	HNSC	WTSI	0.044075154	0	0.000665939	0	0	0	0	0	0	0	0	0	0	0	0	0	0	0	0	0	0	0	0	0	NA	0.00249119	0.99684287
TCGA.CV.7415	HNSC	WTSI	0.104332686	0	0.1884	0	0	0	0	0	0	0	0	0	0	0	0	0	0	0	0	0	0	0	0	0	NA	0.423093333	0.388506667
TCGA.55.6970	LUAD	deconstructSigs	0.120925388	0	0.674147246	0	0	0	0	0	0	0	0	0	0	0	0	0	0	0	0	0	0	0	0	0	NA	0.178286979	0
TCGA.78.7155	LUAD	deconstructSigs	0.094948774	0	0.610274514	0	0	0	0	0	0	0	0	0	0	0	0	0	0	0	0	0	0	0	0	0	NA	0.187224749	0
TCGA.64.5778	LUAD	deconstructSigs	0.09789617	0	0.666612955	0	0	0	0	0	0	0	0	0	0	0	0	0	0	0	0	0	0	0	0	0	NA	0.210484217	0.062692015
TCGA.75.5126	LUAD	deconstructSigs	0.077808159	0	0.462366407	0	0	0	0	0	0	0	0	0	0	0	0	0	0	0	0	0	0	0	0	0	NA	0.195340476	0.22816319
TCGA.78.7166	LUAD	deconstructSigs	0.109535318	0	0.638982527	0	0.061334026	0	0	0	0	0	0	0	0	0	0	0	0	0	0	0	0	0	0	0	NA	0.185944863	0
TCGA.55.8090	LUAD	deconstructSigs	0.147350394	0	0.291747801	0.42246908	0	0	0	0	0	0	0	0	0	0	0	0	0	0	0	0	0.061082719	0	0	0	NA	0.148724142	0
TCGA.38.4628	LUAD	deconstructSigs	0.094252757	0	0	0	0	0	0	0	0	0	0	0	0	0	0	0.085950054	0	0	0	0	0	0	0	0	NA	0.795220632	0.066189905
TCGA.50.5051	LUAD	deconstructSigs	0.150605561	0	0.183882704	0	0.125788958	0	0	0	0	0	0	0	0.098808462	0	0	0	0	0	0.063972336	0	0.102157369	0	0	0	NA	0.199581489	0
TCGA.05.4397	LUAD	deconstructSigs	0.072132679	0	0.410026679	0	0	0	0	0	0	0	0	0	0	0.14571495	0	0	0	0	0	0	0	0	0	0	NA	0.181700186	0.124836999
TCGA.97.7546	LUAD	deconstructSigs	0.117807615	0	0.584917479	0	0	0	0	0	0	0	0	0	0	0	0	0	0	0	0.062156086	0	0.062426716	0	0	0	NA	0.206897892	0
TCGA.55.6972	LUAD	deconstructSigs	0.074042848	0	0.222806768	0	0	0.090379267	0	0	0	0	0	0	0	0	0	0	0	0	0	0	0	0	0	0	NA	0.276239731	0.380557731
TCGA.69.7979	LUAD	deconstructSigs	0.113921235	0	0.691514252	0	0	0	0	0	0	0	0	0	0	0	0	0	0	0	0	0	0.06889127	0	0	0	NA	0.181560061	0
TCGA.64.5775	LUAD	deconstructSigs	0.101983957	0	0.610133851	0	0	0	0	0	0	0	0	0	0	0	0	0	0	0	0	0	0.065471521	0	0	0	NA	0.235257396	0
TCGA.91.6849	LUAD	deconstructSigs	0.121377461	0	0.483876079	0	0	0	0	0	0	0	0	0	0	0	0	0	0	0	0	0	0	0	0.081545975	0	NA	0.296466263	0
TCGA.97.7547	LUAD	deconstructSigs	0.095016825	0	0.243225563	0	0	0	0	0	0	0	0	0	0	0	0	0	0	0	0	0	0	0	0	0	NA	0.360573155	0.221884605
TCGA.75.7027	LUAD	deconstructSigs	0.108256018	0	0.617823952	0	0	0	0	0	0	0	0	0	0	0	0	0	0	0	0.065005797	0	0	0	0	0	NA	0.241750609	0
TCGA.49.4490	LUAD	deconstructSigs	0.162372124	0	0	0	0	0	0	0	0	0	0	0	0.173146314	0	0	0	0	0	0	0	0	0	0	0	NA	0.527449815	0.210955303
TCGA.95.7039	LUAD	deconstructSigs	0.105397659	0	0.650301922	0	0	0	0	0	0	0	0	0	0	0	0	0	0	0	0	0	0	0	0	0	NA	0.209778387	0
TCGA.44.7659	LUAD	deconstructSigs	0.112538343	0	0.36777494	0.109585176	0	0	0	0	0	0	0	0	0	0	0	0	0	0	0	0	0.065633615	0	0	0	NA	0.217115046	0
TCGA.86.7954	LUAD	deconstructSigs	0.096411428	0	0.223102085	0	0	0	0	0	0.093727226	0	0	0	0	0	0	0	0	0	0	0	0	0	0	0	NA	0.529213217	0.084293877
TCGA.05.4430	LUAD	deconstructSigs	0.088663455	0	0.572090965	0	0.092157617	0	0	0	0	0	0	0	0	0	0	0.076472924	0	0	0	0	0	0	0	0	NA	0.130213488	0
TCGA.55.6971	LUAD	deconstructSigs	0.13875839	0	0.36111737	0	0	0	0	0	0	0	0	0	0	0	0	0	0	0.084733935	0	0	0	0	0	0	NA	0.416545064	0.095140114
TCGA.44.6776	LUAD	deconstructSigs	0.128009596	0	0.641105194	0	0.071963765	0	0	0	0	0	0	0	0	0	0	0	0	0	0	0	0	0	0	0	NA	0.183321246	0
TCGA.05.4389	LUAD	deconstructSigs	0.076149946	0	0	0	0	0	0	0	0	0	0	0	0	0	0	0	0	0	0	0	0	0	0	0	NA	0.579105327	0.258269973
TCGA.49.4507	LUAD	deconstructSigs	0.109489698	0	0.266831732	0	0	0	0	0	0.0930881	0	0	0	0	0	0	0	0	0	0	0	0	0	0	0	NA	0.483155507	0.102500665
TCGA.55.6981	LUAD	deconstructSigs	0.123470501	0	0	0	0	0	0	0	0	0	0	0	0.091540746	0	0	0	0	0	0	0	0	0	0	0	NA	0.908459254	0
TCGA.44.2657	LUAD	deconstructSigs	0.079215565	0	0.483423775	0	0	0	0	0	0	0	0	0	0	0	0	0	0	0	0	0	0.067074055	0	0	0	NA	0.325493306	0.071039615
TCGA.44.6144	LUAD	deconstructSigs	0.112609987	0	0.482492478	0	0	0	0	0.084298918	0	0	0	0	0	0	0	0	0	0	0	0	0	0	0	0.074538056	NA	0.278086515	0
TCGA.44.3919	LUAD	deconstructSigs	0.114476632	0	0	0	0	0.071074863	0	0	0.105486805	0	0	0	0.233885856	0	0	0	0	0	0	0	0	0	0	0	NA	0.23589937	0.353653086
TCGA.05.4427	LUAD	deconstructSigs	0.085465417	0	0.545761185	0	0	0	0	0	0	0	0	0	0	0	0	0	0	0	0	0	0	0	0	0	NA	0.314553594	0
TCGA.78.7148	LUAD	deconstructSigs	0.092220999	0	0.462736092	0	0	0	0	0	0	0	0	0	0	0	0	0	0	0	0.140255484	0	0	0	0	0	NA	0.296253314	0
TCGA.55.7913	LUAD	deconstructSigs	0.111092197	0	0.504820878	0	0	0	0	0	0	0	0	0	0.091300666	0	0	0	0	0	0	0	0	0	0	0	NA	0.291419121	0.086093123
TCGA.75.6206	LUAD	deconstructSigs	0.128904777	0.154430999	0.327838442	0	0	0	0	0	0.098177608	0	0	0	0	0	0	0	0	0	0	0	0	0	0	0	NA	0.264227549	0
TCGA.55.7914	LUAD	deconstructSigs	0.121371298	0	0.297291328	0	0	0	0	0	0	0	0	0	0	0	0	0	0	0	0.078443783	0	0	0	0	0	NA	0.421578643	0.086465042
TCGA.05.4418	LUAD	deconstructSigs	0.100622604	0	0.288798462	0.172053774	0	0	0	0	0	0	0	0	0.062456646	0.161871917	0	0	0	0	0	0	0.084934561	0	0	0	NA	0.184479887	0
TCGA.78.7159	LUAD	deconstructSigs	0.105234357	0	0.38695008	0	0	0	0	0	0	0	0	0	0.075008501	0	0	0	0	0	0	0	0	0	0.060144978	0	NA	0.333148635	0
TCGA.49.6767	LUAD	deconstructSigs	0.085759011	0	0.662295435	0	0	0	0	0	0	0	0	0	0	0	0	0	0	0	0	0	0	0	0	0	NA	0.185057048	0
TCGA.55.7994	LUAD	deconstructSigs	0.0953011	0	0.616982474	0	0	0	0	0	0	0	0	0	0	0	0	0	0	0	0	0	0	0	0	0	NA	0.285599552	0
TCGA.05.4434	LUAD	deconstructSigs	0.16626005	0	0	0	0	0	0	0	0.087171297	0	0	0	0	0	0	0	0.123310001	0	0	0	0	0	0	0	NA	0.657355001	0.11933384
TCGA.44.6779	LUAD	deconstructSigs	0.118172642	0	0.140721909	0	0	0	0	0	0	0	0	0	0	0	0	0	0	0	0	0	0	0	0	0	NA	0.783929957	0
TCGA.44.2661	LUAD	deconstructSigs	0.144194596	0	0.148249607	0	0.185651694	0	0	0	0	0	0	0	0	0	0	0	0	0	0	0	0	0	0	0	NA	0.566623857	0.065675936
TCGA.71.6725	LUAD	deconstructSigs	0.160692621	0	0	0	0	0	0	0	0	0	0	0	0.067795728	0	0	0	0	0	0	0	0	0	0	0	NA	0.932204272	0
TCGA.97.7938	LUAD	deconstructSigs	0.119828318	0.065074818	0.358022461	0	0	0	0	0	0	0	0	0	0	0	0	0	0	0	0	0	0.120394441	0	0	0	NA	0.263703499	0.06956966
TCGA.67.3773	LUAD	deconstructSigs	0.154151434	0	0.263043007	0	0	0.078371885	0	0	0.096895795	0	0	0	0	0	0	0	0	0	0	0	0	0	0	0	NA	0.530836299	0
TCGA.55.6986	LUAD	deconstructSigs	0.226537233	0	0	0	0	0	0	0	0	0	0	0	0	0	0	0	0	0	0	0	0	0	0	0	NA	0.920169647	0
TCGA.55.8206	LUAD	deconstructSigs	0.179333842	0	0	0	0	0	0	0	0	0	0	0	0.11999699	0	0	0	0	0	0	0	0	0	0	0	NA	0.842680392	0
TCGA.78.7161	LUAD	deconstructSigs	0.102414284	0	0.348904988	0.066002254	0.24767741	0	0	0	0	0	0	0	0	0	0	0	0	0	0	0	0	0	0	0	NA	0.161653048	0.0724041
TCGA.44.2656	LUAD	deconstructSigs	0.077735925	0	0.618818568	0	0	0	0	0	0	0	0	0	0	0	0	0	0	0	0	0	0	0	0	0	NA	0.201641536	0
TCGA.78.7633	LUAD	deconstructSigs	0.142365054	0	0.439350075	0	0	0	0	0	0	0	0	0	0.117146555	0	0	0	0	0	0	0	0	0	0	0	NA	0.319657514	0
TCGA.64.1681	LUAD	deconstructSigs	0.117856025	0	0	0	0	0	0	0	0.097502027	0	0	0	0	0	0.11734069	0	0	0	0	0	0	0	0	0	NA	0.462500109	0.296178883
TCGA.50.7109	LUAD	deconstructSigs	0.096565309	0	0.411450372	0	0	0	0	0	0	0	0	0	0	0	0	0	0	0	0	0	0.060750831	0	0	0	NA	0.45101362	0
TCGA.44.5643	LUAD	deconstructSigs	0.190643609	0	0	0	0	0.130013939	0	0	0	0	0	0	0	0	0	0.112498479	0	0.065456393	0	0	0	0	0	0	NA	0.539774011	0.103111387
TCGA.55.7726	LUAD	deconstructSigs	0.138123165	0	0	0	0	0	0	0	0.089056083	0	0	0	0	0	0	0	0	0	0	0	0	0	0	0	NA	0.553587714	0.310556753
TCGA.75.6212	LUAD	deconstructSigs	0.277730511	0	0	0	0	0.251071316	0	0	0	0	0	0	0	0	0	0	0	0	0	0.06199056	0	0	0	0	NA	0.620945353	0
TCGA.44.4112	LUAD	deconstructSigs	0.087540411	0	0.644999853	0	0	0	0	0	0	0	0	0	0	0	0	0	0	0	0	0	0	0	0	0	NA	0.221936026	0
TCGA.64.1676	LUAD	deconstructSigs	0.127596808	0	0.688756106	0.09099523	0	0	0	0	0	0	0	0	0	0	0	0	0	0	0	0	0	0	0	0	NA	0.157399338	0
TCGA.80.5611	LUAD	deconstructSigs	0.105084522	0	0.381308555	0.208759337	0	0	0	0	0	0	0	0	0	0	0	0	0	0	0.124038584	0	0	0	0	0	NA	0.14841622	0
TCGA.53.7626	LUAD	deconstructSigs	0.082777676	0	0.57129083	0	0	0	0	0	0	0	0	0	0	0	0	0	0	0	0	0	0.096812935	0	0	0	NA	0.139670959	0.075381265
TCGA.78.7542	LUAD	deconstructSigs	0.075901376	0	0.414265037	0	0	0	0	0	0.065967396	0	0	0	0	0	0	0	0	0	0	0	0.086303957	0	0	0	NA	0.298147429	0.083341366
TCGA.49.4501	LUAD	deconstructSigs	0.176608505	0	0	0	0	0	0	0	0	0	0	0	0	0	0	0	0	0	0	0	0	0	0	0	NA	1	0
TCGA.69.7980	LUAD	deconstructSigs	0.088883188	0	0.364902399	0	0	0	0	0	0	0	0	0	0	0.078718631	0	0	0	0	0	0	0	0	0	0	NA	0.219184959	0.175645197
TCGA.05.4390	LUAD	deconstructSigs	0.090349959	0	0.699288372	0	0	0	0	0	0	0	0	0	0	0.066332902	0	0	0	0	0	0	0	0	0	0	NA	0.165049598	0
TCGA.99.7458	LUAD	deconstructSigs	0.102349539	0	0.585083001	0	0	0	0	0	0	0	0	0	0	0	0	0	0	0	0.114066598	0	0	0	0	0	NA	0.232201199	0
TCGA.44.2659	LUAD	deconstructSigs	0.098332695	0	0.566397371	0	0	0	0	0	0	0	0	0	0	0	0	0	0	0	0	0	0.061038494	0	0	0	NA	0.348338707	0
TCGA.55.7574	LUAD	deconstructSigs	0.090953074	0	0.194406784	0	0	0.06844771	0	0	0.102528685	0	0	0	0	0	0	0	0	0	0	0	0	0	0	0	NA	0.243984973	0.33413932
TCGA.50.5941	LUAD	deconstructSigs	0.088290367	0.173077309	0.431894823	0	0	0	0	0	0	0	0	0	0	0	0	0	0	0	0	0	0.068066115	0	0	0	NA	0.24319661	0
TCGA.99.8033	LUAD	deconstructSigs	0.109626299	0	0.165451369	0	0	0	0	0	0	0	0	0	0	0.108546209	0	0	0	0	0	0	0.086575459	0	0	0	NA	0.507746877	0
TCGA.44.2662	LUAD	deconstructSigs	0.089867098	0	0	0	0	0	0	0	0.118157825	0	0	0	0	0	0	0	0	0	0	0	0	0	0	0	NA	0.284030491	0.481294562
TCGA.55.1592	LUAD	deconstructSigs	0.076517925	0.085424925	0.310178799	0.157096682	0	0	0	0	0	0	0	0	0	0	0	0	0	0	0	0	0	0	0	0	NA	0.16876624	0
TCGA.64.5779	LUAD	deconstructSigs	0.096225612	0	0.577344049	0	0.241203852	0	0	0	0	0	0	0	0	0	0	0	0	0	0	0	0	0	0	0	NA	0	0
TCGA.55.1596	LUAD	deconstructSigs	0.088712957	0	0.309492015	0.116922655	0	0	0	0	0	0	0	0	0	0.198633008	0	0	0	0	0	0	0	0	0	0	NA	0.238444801	0
TCGA.49.4510	LUAD	deconstructSigs	0.11273068	0	0.241014983	0	0.061531061	0	0	0	0.060755399	0	0	0	0	0	0	0.065155749	0	0	0.136098087	0	0	0.072088533	0	0	NA	0.242995965	0.073231788
TCGA.73.4670	LUAD	deconstructSigs	0.102985398	0	0.319256197	0	0.087124296	0.062939978	0	0	0	0	0	0	0	0	0	0	0	0	0.09026177	0	0	0	0	0	NA	0.334760826	0
TCGA.86.7953	LUAD	deconstructSigs	0.142105719	0	0.103479076	0	0	0	0	0	0	0	0	0	0	0.262340763	0	0	0	0	0	0	0.061318598	0	0	0	NA	0.415707738	0.0989902
TCGA.69.7974	LUAD	deconstructSigs	0.089672743	0	0.455277868	0	0	0	0	0	0	0	0	0	0	0	0	0	0	0	0	0	0.067855744	0	0	0	NA	0.33919976	0
TCGA.55.8097	LUAD	deconstructSigs	0.117167757	0	0.162110577	0	0	0	0	0	0	0	0	0	0	0	0	0	0	0	0	0	0	0	0	0	NA	0.766108769	0
TCGA.86.7714	LUAD	deconstructSigs	0.151170271	0	0.416704226	0	0	0	0	0	0	0	0	0	0	0	0	0	0	0	0	0	0	0	0	0	NA	0.533063622	0
TCGA.55.7281	LUAD	deconstructSigs	0.10127845	0	0.495586563	0	0	0.073900839	0	0	0	0	0	0	0	0	0	0	0	0	0	0	0	0	0	0	NA	0.212582807	0
TCGA.64.5774	LUAD	deconstructSigs	0.136700193	0	0.510413734	0	0.19342459	0	0	0	0	0	0	0	0	0	0	0	0	0	0	0	0	0	0	0	NA	0.265742282	0
TCGA.69.7760	LUAD	deconstructSigs	0.115856751	0	0	0	0	0	0	0	0	0	0	0	0	0	0	0	0	0	0	0	0	0	0	0	NA	0.793427327	0.071172366
TCGA.86.8076	LUAD	deconstructSigs	0.116287826	0	0	0	0	0	0	0	0	0	0	0	0	0	0	0	0	0	0	0	0.073338337	0	0	0	NA	0.708422827	0.166409927
TCGA.44.5645	LUAD	deconstructSigs	0.246163711	0	0	0	0	0.061645269	0	0	0	0	0	0	0	0	0	0	0	0	0.234920834	0	0	0	0	0	NA	0.703433897	0
TCGA.86.8056	LUAD	deconstructSigs	0.120341685	0	0.093103373	0	0	0.078046904	0	0	0.106284835	0	0	0	0	0	0	0	0	0	0	0	0	0	0	0	NA	0.329768382	0.392796486
TCGA.91.7771	LUAD	deconstructSigs	0.105313409	0	0.449823279	0	0	0	0	0	0	0	0	0	0	0.111640774	0	0	0	0	0	0	0	0	0	0	NA	0.238574324	0.065749427
TCGA.38.4625	LUAD	deconstructSigs	0.090502998	0	0.543601597	0	0	0	0	0	0	0	0	0	0	0	0	0	0	0	0	0	0	0	0	0	NA	0.194854872	0.164788643
TCGA.55.6985	LUAD	deconstructSigs	0.077037126	0	0.643671985	0	0	0	0	0	0	0	0	0	0	0	0	0	0	0	0	0	0.061977423	0	0	0	NA	0.145514909	0
TCGA.75.5147	LUAD	deconstructSigs	0.156224057	0	0	0	0	0	0	0	0	0	0	0	0	0	0	0	0	0	0	0	0	0	0	0	NA	0.982595418	0
TCGA.55.7903	LUAD	deconstructSigs	0.091066466	0	0	0	0	0	0	0	0	0	0	0	0.09389787	0	0	0	0	0	0	0	0.111561811	0	0.069557818	0	NA	0.573448755	0.115096655
TCGA.05.4422	LUAD	deconstructSigs	0.193187565	0	0	0	0	0.164505204	0	0	0	0	0	0	0	0	0	0	0	0	0	0	0	0	0	0	NA	0.622150536	0.181870664
TCGA.80.5607	LUAD	deconstructSigs	0.129179188	0	0	0	0	0	0	0	0	0	0	0	0	0	0	0	0	0	0	0	0	0	0	0	NA	0.233669314	0.712751449
TCGA.05.4396	LUAD	deconstructSigs	0.216785345	0.412858193	0.207080005	0	0	0	0	0	0	0	0	0	0	0	0	0	0	0	0	0	0.139708033	0	0	0	NA	0.227339054	0
TCGA.86.7713	LUAD	deconstructSigs	0.109702424	0	0.434057509	0	0	0.076539687	0	0	0	0	0	0	0	0.099123921	0	0	0	0	0	0	0.070793996	0	0	0	NA	0.240725051	0
TCGA.55.7570	LUAD	deconstructSigs	0.077520078	0	0.452294152	0	0	0	0	0	0	0	0	0	0	0	0	0	0	0	0	0	0	0	0	0.145659121	NA	0.196083052	0.123179658
TCGA.44.2665	LUAD	deconstructSigs	0.110666829	0	0	0	0	0	0	0	0	0	0	0	0	0.070507189	0	0	0	0	0	0	0	0	0	0	NA	0.623841217	0.153468518
TCGA.50.6592	LUAD	deconstructSigs	0.090740763	0	0.266864364	0	0	0	0	0	0	0	0	0	0	0.089549644	0	0	0	0	0	0	0	0	0.069482616	0	NA	0.358088936	0.119932561
TCGA.49.6744	LUAD	deconstructSigs	0.10032153	0	0.639880169	0	0	0	0	0	0	0	0	0	0	0	0	0	0	0	0	0	0	0	0	0	NA	0.199297607	0
TCGA.44.3398	LUAD	deconstructSigs	0.116636385	0	0.233296593	0	0	0	0	0	0.101246433	0	0	0	0.087090974	0	0	0	0	0	0	0	0	0	0	0	NA	0.195886088	0.290109739
TCGA.50.5932	LUAD	deconstructSigs	0.165286602	0	0.77180702	0	0	0.061974897	0	0	0	0	0.091481128	0	0	0	0	0	0	0	0	0	0	0	0	0	NA	0	0
TCGA.35.5375	LUAD	deconstructSigs	0.091172289	0	0.424414331	0	0	0	0	0	0	0	0	0	0	0	0	0	0	0	0.108627899	0	0	0	0	0	NA	0.232209342	0
TCGA.73.4677	LUAD	deconstructSigs	0.078729917	0	0.530322876	0	0	0	0	0	0	0	0	0	0	0	0	0	0	0	0	0	0.067574219	0	0	0	NA	0.305238466	0
TCGA.50.5933	LUAD	deconstructSigs	0.088379694	0	0.540709719	0	0	0	0	0	0	0	0	0	0	0	0	0	0	0	0	0	0	0	0	0	NA	0.310231952	0
TCGA.49.4506	LUAD	deconstructSigs	0.133918633	0	0.375018252	0	0.079964224	0	0	0	0	0	0	0	0.13651129	0	0	0	0	0	0	0	0	0	0	0	NA	0.277402257	0
TCGA.55.7907	LUAD	deconstructSigs	0.100342402	0	0.666268623	0	0	0	0	0	0	0	0	0	0	0	0	0	0	0	0	0	0	0	0	0	NA	0.140928759	0.130718608
TCGA.78.7154	LUAD	deconstructSigs	0.077934501	0	0	0	0	0	0	0	0.073179412	0	0	0	0	0	0	0	0	0	0	0	0	0	0	0	NA	0.646611922	0.271019418
TCGA.J2.8192	LUAD	deconstructSigs	0.113243959	0	0	0	0	0	0	0	0.128377358	0	0	0	0.101371968	0	0	0	0	0	0	0	0	0	0	0	NA	0.718188288	0
TCGA.05.4405	LUAD	deconstructSigs	0.084535898	0	0.488855941	0	0	0	0	0	0	0	0	0	0	0	0	0	0	0	0	0	0	0	0	0	NA	0.38508545	0
TCGA.67.3770	LUAD	deconstructSigs	0.123636652	0	0.365394823	0	0	0	0	0	0	0	0	0	0	0	0	0	0	0	0.10781422	0	0.070278584	0	0	0.123453815	NA	0.285794081	0
TCGA.49.6761	LUAD	deconstructSigs	0.07308405	0	0.163249515	0	0	0	0	0	0	0	0	0	0	0	0	0	0	0	0	0	0	0	0	0	NA	0.363076662	0.35222505
TCGA.38.4631	LUAD	deconstructSigs	0.115382969	0	0.706304551	0	0	0	0	0	0	0	0	0	0	0	0	0	0	0	0	0	0	0	0	0	NA	0.221194718	0
TCGA.55.8087	LUAD	deconstructSigs	0.217583236	0	0	0	0	0.070150493	0	0	0.212370507	0	0	0	0	0	0	0	0	0	0	0	0	0	0	0	NA	0.717479001	0
TCGA.97.7941	LUAD	deconstructSigs	0.096037264	0	0.333371224	0	0.165183327	0	0	0	0	0	0	0	0	0	0	0	0	0	0	0	0	0	0	0	NA	0.320442538	0.152660449
TCGA.55.8096	LUAD	deconstructSigs	0.116519515	0	0.204008924	0	0	0	0	0	0	0	0	0	0	0	0	0.076075992	0	0	0	0	0	0	0	0	NA	0.565149608	0
TCGA.05.5715	LUAD	deconstructSigs	0.108307012	0	0	0	0	0	0	0	0	0	0	0	0	0	0	0	0	0	0	0	0	0	0	0	NA	0.615666624	0.370982437
TCGA.69.7761	LUAD	deconstructSigs	0.185076485	0	0	0	0	0	0	0	0.072091549	0	0	0	0	0	0	0	0	0	0.105958372	0	0	0	0	0	NA	0.82195008	0
TCGA.44.6777	LUAD	deconstructSigs	0.074197701	0	0.313863951	0	0	0	0	0	0.062049968	0	0	0	0	0.065267297	0	0	0	0	0	0	0.070406662	0	0	0	NA	0.246724811	0.177563457
TCGA.69.7765	LUAD	deconstructSigs	0.102252856	0	0.598982539	0	0	0	0	0	0	0	0	0	0	0	0	0	0	0	0	0	0	0	0	0	NA	0.222660936	0.085482407
TCGA.64.5781	LUAD	deconstructSigs	0.100793571	0	0.604309435	0	0	0	0	0	0	0	0	0	0	0	0	0	0	0	0	0	0	0	0	0	NA	0.222467311	0.104825905
TCGA.78.7162	LUAD	deconstructSigs	0.140229286	0	0.241488445	0	0	0	0	0	0	0	0	0	0	0.189289994	0	0	0	0.127885134	0	0	0	0	0	0	NA	0.296345992	0.144990405
TCGA.55.8207	LUAD	deconstructSigs	0.087782097	0.148098222	0.438084681	0	0.069555509	0	0	0	0	0	0	0	0	0	0	0	0	0	0	0	0.062842888	0	0	0	NA	0.235273846	0
TCGA.05.4415	LUAD	deconstructSigs	0.11101556	0	0.736550136	0	0	0	0	0	0	0	0	0	0	0	0	0	0	0	0	0	0	0	0	0	NA	0.202839609	0
TCGA.73.4676	LUAD	deconstructSigs	0.133350081	0	0	0	0	0	0	0	0	0	0	0	0	0.234047679	0	0.094705013	0	0.124562599	0	0	0	0	0	0	NA	0.460147745	0
TCGA.78.7163	LUAD	deconstructSigs	0.303107578	0	0	0	0	0.087409364	0	0	0	0	0	0	0	0	0	0	0	0	0	0	0	0	0	0	NA	0.911203056	0
TCGA.55.6543	LUAD	deconstructSigs	0.20711169	0	0	0	0	0	0	0	0	0	0	0	0	0	0	0	0	0	0	0	0	0	0	0	NA	1	0
TCGA.50.5944	LUAD	deconstructSigs	0.111847661	0	0.068482976	0	0	0	0	0	0	0	0	0	0.077324703	0	0	0	0	0	0	0	0	0	0	0	NA	0.739149579	0.115042742
TCGA.55.7995	LUAD	deconstructSigs	0.104645242	0	0.59076636	0	0	0	0	0	0	0	0	0	0	0	0	0	0	0	0.064912158	0	0	0	0	0	NA	0.19069814	0.102623258
TCGA.44.6774	LUAD	deconstructSigs	0.106225708	0	0.69754429	0	0	0	0	0	0	0	0	0	0	0	0	0	0	0	0	0	0	0	0	0	NA	0.246298014	0
TCGA.50.6673	LUAD	deconstructSigs	0.139235419	0	0	0	0.207441953	0	0	0	0	0	0	0	0	0	0	0	0	0	0	0	0	0	0	0	NA	0.735293661	0
TCGA.05.4250	LUAD	deconstructSigs	0.122237312	0	0.398598187	0	0	0	0	0	0	0	0.082973379	0	0	0	0	0	0	0	0	0	0	0	0	0	NA	0.198107111	0.064902901
TCGA.64.1680	LUAD	deconstructSigs	0.140160811	0	0	0	0.078601283	0	0	0	0.157218094	0	0	0	0	0	0	0	0	0	0	0	0	0	0	0	NA	0.538110957	0.123310253
TCGA.05.5423	LUAD	deconstructSigs	0.113364013	0.061117415	0.148182619	0	0	0	0	0	0	0	0	0	0.06240394	0	0	0	0	0	0	0	0.156119434	0	0	0	NA	0.498821436	0.073355126
TCGA.49.4488	LUAD	deconstructSigs	0.107275615	0	0.615521943	0	0	0	0	0	0	0	0	0	0	0	0	0	0	0	0	0	0	0	0	0	NA	0.150853051	0.090088042
TCGA.78.7158	LUAD	deconstructSigs	0.105373851	0	0.416075115	0	0	0	0	0	0	0	0	0	0	0	0	0	0	0	0	0	0	0	0	0	NA	0.304792074	0.19519167
TCGA.73.4668	LUAD	deconstructSigs	0.100914771	0	0.746702488	0	0	0	0	0	0	0	0	0	0	0	0	0	0	0	0	0	0	0	0	0	NA	0.156371701	0
TCGA.50.5935	LUAD	deconstructSigs	0.121119267	0	0	0	0	0	0	0	0	0	0	0	0.07359098	0	0	0	0	0	0	0	0	0	0	0	NA	0.374871332	0.50080037
TCGA.44.7662	LUAD	deconstructSigs	0.089883861	0	0.528498181	0	0	0	0	0	0	0	0	0	0	0	0	0	0	0	0	0	0	0	0	0	NA	0.292978462	0.087001883
TCGA.78.7540	LUAD	deconstructSigs	0.248914015	0	0	0	0	0	0	0	0	0	0	0	0	0	0	0	0	0	0	0	0	0	0	0	NA	1	0
TCGA.38.4629	LUAD	deconstructSigs	0.081410399	0	0.406214772	0	0	0	0	0	0	0	0	0	0	0	0	0	0	0	0	0	0	0	0	0	NA	0.417058708	0.10464411
TCGA.55.7911	LUAD	deconstructSigs	0.137094837	0	0.500426101	0	0	0	0	0	0	0	0	0	0	0	0	0	0	0	0	0	0	0	0	0.168412432	NA	0.153886964	0
TCGA.78.7146	LUAD	deconstructSigs	0.088322217	0	0.252596158	0	0	0	0	0	0	0	0	0	0	0	0	0	0	0	0	0	0.065154902	0	0	0	NA	0.396177848	0.205436355
TCGA.05.4403	LUAD	deconstructSigs	0.12423424	0	0.305709326	0	0.145496923	0	0	0	0	0	0	0	0	0	0	0	0	0	0	0	0	0	0	0	NA	0.403383176	0
TCGA.44.7660	LUAD	deconstructSigs	0.084831629	0.089348254	0.342711512	0.170278957	0	0	0	0	0	0	0	0	0	0	0	0	0	0	0.091954361	0	0	0	0	0	NA	0.132884316	0.060649845
TCGA.55.8203	LUAD	deconstructSigs	0.115039601	0	0.648708764	0	0	0	0	0	0	0	0	0	0	0	0	0	0	0	0	0	0	0	0	0	NA	0.324269691	0
TCGA.67.4679	LUAD	deconstructSigs	0.114552211	0	0.676859935	0	0	0	0	0	0	0	0	0	0	0	0	0	0	0	0	0	0	0	0	0	NA	0.218637005	0
TCGA.44.6147	LUAD	deconstructSigs	0.1226213	0	0.55086876	0	0	0	0	0	0	0	0	0	0.11757653	0	0	0	0	0	0	0	0	0	0	0	NA	0.221570451	0.08659946
TCGA.50.5072	LUAD	deconstructSigs	0.088779962	0	0.476216853	0	0	0	0	0	0	0	0	0	0	0	0	0	0	0	0	0	0	0	0	0	NA	0.356910444	0.105149631
TCGA.95.7948	LUAD	deconstructSigs	0.209074067	0	0	0	0	0.070407997	0	0	0	0	0	0	0	0	0	0	0	0	0	0	0	0	0	0	NA	0.338399886	0.553391841
TCGA.J2.8194	LUAD	deconstructSigs	0.115290211	0	0.195299825	0	0	0	0	0	0	0	0	0	0	0	0	0	0	0	0	0	0	0	0	0	NA	0.679322222	0
TCGA.55.7727	LUAD	deconstructSigs	0.107008402	0	0.177356147	0	0	0.126808706	0	0	0	0	0	0	0	0	0	0	0	0	0	0	0	0	0	0	NA	0.332154017	0.294523583
TCGA.86.8074	LUAD	deconstructSigs	0.144168295	0	0	0	0	0	0	0	0	0.061987496	0	0	0	0.104967238	0	0	0	0	0	0	0	0	0	0	NA	0.783825252	0
TCGA.86.6851	LUAD	deconstructSigs	0.102113977	0	0.660589804	0	0	0	0	0	0	0	0	0	0	0	0	0	0	0	0	0	0	0	0	0	NA	0.097510548	0.078375776
TCGA.78.7153	LUAD	deconstructSigs	0.121322442	0	0	0	0	0	0	0	0	0	0	0	0	0	0	0	0	0	0	0	0	0	0	0	NA	0.704371117	0.156991993
TCGA.55.7283	LUAD	deconstructSigs	0.093780612	0	0	0	0	0	0	0	0	0	0	0	0	0	0	0	0	0	0	0	0	0	0	0	NA	0.736475569	0.09727987
TCGA.67.3774	LUAD	deconstructSigs	0.101306397	0.128981163	0.135489169	0.077685807	0.169106261	0	0	0	0.072021242	0	0	0	0	0	0	0	0	0	0	0	0	0	0	0	NA	0.313475495	0
TCGA.78.7537	LUAD	deconstructSigs	0.141795646	0	0.582147427	0	0	0	0	0	0	0	0	0	0.094343511	0	0	0	0	0	0	0	0	0	0	0	NA	0.159247005	0.075463087
TCGA.44.2668	LUAD	deconstructSigs	0.079343576	0	0.517971587	0	0	0	0	0	0	0	0	0	0	0	0	0	0	0	0	0	0	0	0	0	NA	0.166506873	0.158547404
TCGA.55.7728	LUAD	deconstructSigs	0.1352131	0	0.450008316	0	0	0	0	0	0	0	0	0	0	0	0	0	0	0	0	0	0	0	0	0	NA	0.530689314	0
TCGA.55.6979	LUAD	deconstructSigs	0.112020394	0.071945479	0.30060347	0	0	0	0	0	0	0	0	0	0.108149145	0	0	0	0	0	0	0	0	0	0	0	NA	0.173672752	0.195319876
TCGA.05.4432	LUAD	deconstructSigs	0.075817161	0	0.502602913	0.060633321	0	0	0	0	0	0	0	0	0	0	0	0	0	0	0	0	0	0	0	0	NA	0.34947468	0
TCGA.73.7498	LUAD	deconstructSigs	0.114026693	0	0.06601931	0	0.064603025	0	0	0	0	0	0	0	0.131920826	0	0	0.111090206	0	0	0	0	0.088865289	0	0	0	NA	0.471521128	0
TCGA.75.6207	LUAD	deconstructSigs	0.114019196	0	0	0	0	0.076045219	0	0	0	0	0	0	0.151581399	0.07823652	0	0.070488776	0	0	0	0	0	0	0	0	NA	0.408384567	0.14042521
TCGA.55.8092	LUAD	deconstructSigs	0.071250213	0	0.250433014	0	0	0.070636714	0	0	0	0	0	0	0	0	0	0	0	0	0	0	0.087904655	0	0	0	NA	0.362654926	0.17006404
TCGA.67.3772	LUAD	deconstructSigs	0.149467827	0.162043107	0	0	0	0	0	0	0	0	0	0	0.092570308	0	0	0	0	0	0	0	0	0	0	0	NA	0.740200596	0
TCGA.86.6562	LUAD	deconstructSigs	0.149403304	0	0	0	0	0	0	0	0	0	0	0	0	0	0	0	0	0	0	0	0	0	0	0	NA	0.755300388	0.193713783
TCGA.44.8119	LUAD	deconstructSigs	0.071326567	0	0.554523111	0	0	0	0	0	0	0	0	0	0	0	0	0	0	0	0	0	0	0	0	0	NA	0.344880624	0
TCGA.73.7499	LUAD	deconstructSigs	0.139791395	0	0	0	0	0	0	0	0	0	0	0	0	0	0	0	0	0	0	0	0	0	0	0	NA	0.680766651	0.192462098
TCGA.95.7043	LUAD	deconstructSigs	0.104611647	0	0.689610561	0	0	0	0	0	0	0	0	0	0	0	0	0	0	0	0	0	0	0	0	0	NA	0.178178398	0
TCGA.75.6214	LUAD	deconstructSigs	0.090742562	0	0.44264059	0	0	0	0	0	0	0	0	0	0	0	0	0	0	0	0	0	0	0	0	0	NA	0.191471014	0.192733592
TCGA.86.7955	LUAD	deconstructSigs	0.099326287	0	0.343096833	0	0	0	0	0	0	0	0	0	0	0	0	0	0	0	0	0	0	0.074475168	0	0.208679102	NA	0.202490564	0.060947722
TCGA.44.7670	LUAD	deconstructSigs	0.076705708	0	0.613376239	0	0	0	0	0	0	0	0	0	0	0	0	0	0	0	0	0	0	0	0	0	NA	0.164940464	0.110032376
TCGA.05.4249	LUAD	deconstructSigs	0.113954585	0	0.589785863	0	0	0	0	0	0	0	0	0	0	0	0	0	0	0	0	0	0	0	0	0	NA	0.350847453	0
TCGA.67.6215	LUAD	deconstructSigs	0.112715186	0	0	0	0	0	0	0.07158712	0	0	0	0	0	0	0.633569693	0	0	0	0	0	0	0	0	0.150741025	NA	0	0
TCGA.38.6178	LUAD	deconstructSigs	0.125675126	0	0.062078416	0	0	0.0913341	0	0	0	0	0	0	0	0	0	0	0	0	0	0	0	0	0	0	NA	0.663483109	0.097560599
TCGA.05.4417	LUAD	deconstructSigs	0.10736202	0	0.644840097	0	0	0	0	0.085449785	0	0	0	0	0	0	0	0	0	0	0	0	0	0	0	0	NA	0.197772716	0
TCGA.73.4666	LUAD	deconstructSigs	0.093044491	0	0.570219611	0	0	0	0	0	0	0	0	0	0	0	0	0	0	0	0	0	0	0	0	0	NA	0.196771421	0
TCGA.78.7535	LUAD	deconstructSigs	0.118998448	0	0.361911933	0.25326911	0	0	0	0	0	0	0	0	0	0	0.068329161	0	0	0	0	0	0	0	0	0	NA	0.21792759	0
TCGA.38.4630	LUAD	deconstructSigs	0.125420717	0	0	0	0	0	0	0	0.128440963	0	0	0	0	0	0	0	0	0	0	0	0	0	0	0	NA	0.675202907	0.136695011
TCGA.44.7671	LUAD	deconstructSigs	0.104147813	0	0.412508557	0	0	0	0	0	0	0	0	0	0.069643889	0	0	0	0	0	0	0	0	0	0	0	NA	0.336298165	0
TCGA.05.4395	LUAD	deconstructSigs	0.089213736	0	0.274131709	0	0	0	0	0	0.060668216	0	0	0	0	0	0	0	0	0	0	0	0	0	0	0	NA	0.273556972	0.252519626
TCGA.55.8091	LUAD	deconstructSigs	0.194377183	0	0	0	0	0	0	0	0	0	0	0	0.138075846	0	0	0	0	0	0	0	0	0	0	0	NA	0.861924154	0
TCGA.55.7910	LUAD	deconstructSigs	0.125712998	0	0.435373487	0	0	0	0	0	0	0	0	0	0	0	0	0	0	0	0	0	0.071408087	0	0	0	NA	0.413268098	0
TCGA.49.6742	LUAD	deconstructSigs	0.131755874	0	0.061734273	0	0	0.104100036	0	0	0	0	0	0	0	0	0.10469795	0	0	0	0	0	0	0	0	0	NA	0.363297454	0.332859706
TCGA.50.5942	LUAD	deconstructSigs	0.155232947	0	0.269493764	0	0	0	0	0.100602701	0	0	0	0	0	0	0	0	0	0	0	0.072482289	0	0	0	0	NA	0.522410256	0
TCGA.44.7667	LUAD	deconstructSigs	0.104101488	0	0.573889822	0	0	0	0	0	0	0	0.061179446	0	0	0	0	0	0	0	0	0	0	0	0	0	NA	0.294480133	0
TCGA.69.7973	LUAD	deconstructSigs	0.113767219	0	0.423882169	0	0.241085489	0	0	0	0	0	0	0	0	0	0	0.070904853	0	0	0	0	0.081647048	0	0	0	NA	0.142243718	0
TCGA.44.3918	LUAD	deconstructSigs	0.081742862	0	0.654563555	0	0	0	0	0	0	0	0	0	0	0	0	0	0	0	0	0	0	0	0	0	NA	0.139555669	0.079848998
TCGA.44.7672	LUAD	deconstructSigs	0.139449988	0	0.609372188	0	0	0	0	0	0.082319906	0	0	0	0	0	0	0	0	0	0	0	0	0	0	0	NA	0.245751008	0
TCGA.05.5429	LUAD	deconstructSigs	0.181136527	0	0	0	0	0	0	0	0.101212381	0	0	0	0	0	0	0	0	0	0	0	0	0	0	0	NA	0.898787619	0
TCGA.55.7573	LUAD	deconstructSigs	0.185442445	0	0.186750241	0	0	0.082090746	0	0	0.16241278	0	0.127200968	0	0	0	0	0	0	0	0	0	0	0	0	0	NA	0.25818256	0.067534537
TCGA.50.6597	LUAD	deconstructSigs	0.16060154	0	0	0	0	0.065574138	0	0	0	0	0	0	0	0	0	0	0	0	0	0	0	0	0	0	NA	0.768160722	0.16626514
TCGA.55.6968	LUAD	deconstructSigs	0.089047127	0	0.094640608	0	0	0	0	0	0.100391599	0	0	0	0	0	0	0	0	0	0	0	0	0	0	0	NA	0.161604916	0.539163479
TCGA.78.7145	LUAD	deconstructSigs	0.141666439	0	0.624072525	0	0	0	0	0	0	0	0	0	0	0	0	0	0	0	0	0	0	0	0	0	NA	0.314500374	0
TCGA.44.8120	LUAD	deconstructSigs	0.10665893	0	0.579055537	0	0	0	0	0	0	0	0	0	0	0	0	0	0	0	0	0	0.068669223	0	0	0	NA	0.208992596	0
TCGA.99.8032	LUAD	deconstructSigs	0.103561822	0	0.525693509	0	0	0	0	0	0	0	0	0	0	0	0	0	0	0	0	0	0	0	0	0	NA	0.294292094	0.064532427
TCGA.55.8085	LUAD	deconstructSigs	0.085362581	0	0.127306201	0	0	0	0	0	0.062137792	0	0	0	0	0	0	0	0	0	0	0	0	0	0	0	NA	0.398181226	0.347937802
TCGA.05.4384	LUAD	deconstructSigs	0.139788652	0	0.562877134	0	0.074626285	0	0	0	0	0	0	0	0.082502584	0	0	0	0	0	0	0	0	0	0	0	NA	0.135279137	0.066481972
TCGA.50.5045	LUAD	deconstructSigs	0.123431835	0	0.707723947	0	0	0	0	0	0	0	0	0	0	0	0	0	0	0	0	0	0	0	0	0	NA	0.122864912	0
TCGA.49.4486	LUAD	deconstructSigs	0.141110524	0	0	0	0	0.130689639	0	0	0	0	0	0	0	0	0	0	0	0	0	0	0	0	0	0	NA	0.253696865	0.496923636
TCGA.78.7149	LUAD	deconstructSigs	0.10150838	0	0.071812354	0	0	0.070630591	0	0	0	0	0	0	0	0	0	0	0	0	0.074268097	0	0	0	0	0	NA	0.318539758	0.411263533
TCGA.91.6836	LUAD	deconstructSigs	0.097545209	0	0.621830984	0	0	0	0	0	0	0	0	0	0	0	0	0	0	0	0	0	0	0	0	0.094578917	NA	0.224254918	0
TCGA.49.4494	LUAD	deconstructSigs	0.091712811	0	0.460137506	0	0	0	0	0	0	0	0	0	0	0	0	0	0	0	0	0	0	0	0	0	NA	0.432980677	0
TCGA.78.7152	LUAD	deconstructSigs	0.148979349	0	0.12890626	0	0	0.060439142	0	0	0.176796015	0	0	0	0	0	0	0	0	0	0	0	0	0	0	0	NA	0.226020314	0.310895547
TCGA.73.4659	LUAD	deconstructSigs	0.102388896	0	0.594244062	0	0	0	0	0	0	0	0	0	0	0	0	0	0	0	0	0	0	0	0	0	NA	0.296569942	0
TCGA.05.4426	LUAD	deconstructSigs	0.140670888	0	0	0	0	0	0	0	0	0	0	0	0	0	0	0	0	0	0	0	0	0	0	0	NA	0.991094678	0
TCGA.75.6203	LUAD	deconstructSigs	0.288627601	0	0	0	0	0	0	0	0	0	0	0	0	0	0	0	0	0	0	0	0	0	0	0	NA	1	0
TCGA.78.7150	LUAD	deconstructSigs	0.114580433	0	0.141378746	0	0	0.06048265	0	0	0	0	0	0	0	0	0	0	0	0	0	0	0	0	0	0	NA	0.512572131	0.222309135
TCGA.53.7813	LUAD	deconstructSigs	0.129673075	0	0.465960288	0	0.25336308	0	0	0	0	0	0	0	0	0	0	0	0	0	0	0	0	0	0	0	NA	0.280676632	0
TCGA.05.5428	LUAD	deconstructSigs	0.077999221	0	0.391176688	0	0	0	0	0	0	0	0	0	0	0	0	0	0	0	0	0	0.060415728	0	0	0	NA	0.185816575	0.297732587
TCGA.64.1677	LUAD	deconstructSigs	0.086083177	0	0.211763969	0	0	0	0	0	0	0	0	0	0	0	0	0	0	0	0	0	0	0	0	0	NA	0.410312118	0.238739805
TCGA.55.8204	LUAD	deconstructSigs	0.105958355	0	0.110724864	0	0	0.069538212	0	0	0	0	0	0	0.115945943	0.090763252	0	0.095054015	0	0	0	0	0	0	0	0	NA	0.235227643	0.236874861
TCGA.44.6775	LUAD	deconstructSigs	0.134928481	0	0	0	0	0	0	0	0.100728821	0	0	0	0	0	0	0	0	0.066550989	0.168093483	0	0	0	0	0	NA	0.464582556	0.124463401
TCGA.97.7554	LUAD	deconstructSigs	0.108286084	0	0.643666562	0	0	0	0	0	0	0	0.074829174	0	0	0	0	0	0	0	0	0	0	0	0	0	NA	0.250133618	0
TCGA.44.6146	LUAD	deconstructSigs	0.172676391	0	0	0	0	0	0	0	0	0	0	0	0	0	0	0	0	0	0	0	0	0	0	0	NA	0.995557496	0
TCGA.91.6829	LUAD	deconstructSigs	0.088215881	0	0.402100834	0.075550498	0	0	0	0	0	0	0	0	0	0	0	0	0	0	0	0	0.060723954	0	0	0.173938524	NA	0.125063942	0
TCGA.55.8094	LUAD	deconstructSigs	0.106856198	0	0.55680632	0	0	0	0	0.077089199	0	0	0	0	0	0	0	0	0	0	0	0	0	0	0	0	NA	0.183193448	0
TCGA.78.7220	LUAD	deconstructSigs	0.083890945	0	0.598210382	0	0	0	0	0	0	0	0	0	0	0	0	0	0	0	0	0	0	0	0	0	NA	0.179419758	0.104213829
TCGA.73.4662	LUAD	deconstructSigs	0.105480086	0	0.445058268	0	0	0	0	0	0	0	0	0	0	0	0	0	0	0	0.075611728	0	0	0	0	0	NA	0.323739946	0.070134117
TCGA.99.8025	LUAD	deconstructSigs	0.068730341	0	0.302657489	0	0.124831142	0	0	0	0	0	0	0	0	0	0	0	0	0	0	0	0	0	0	0	NA	0.287267933	0.248747763
TCGA.86.7701	LUAD	deconstructSigs	0.094469724	0	0.414899977	0	0	0	0	0	0	0	0	0	0	0.10626226	0	0	0	0	0	0	0	0	0	0	NA	0.360186587	0
TCGA.73.4675	LUAD	deconstructSigs	0.11180375	0	0	0	0	0	0	0	0	0	0	0	0	0.154792045	0	0	0	0	0	0	0	0	0	0	NA	0.739105193	0
TCGA.64.1679	LUAD	deconstructSigs	0.092039808	0	0.722759309	0	0	0	0	0	0	0	0	0	0	0	0	0	0	0	0	0	0	0	0	0	NA	0.185752534	0.067314891
TCGA.53.7624	LUAD	deconstructSigs	0.08883879	0	0.469739331	0	0	0	0	0	0	0	0	0	0	0	0	0	0	0	0	0	0.076776608	0	0	0	NA	0.152867132	0.133769451
TCGA.69.7763	LUAD	deconstructSigs	0.182521323	0	0	0	0.222698024	0	0	0	0	0	0	0	0.344747042	0	0	0	0	0	0	0	0	0	0	0	NA	0.426185041	0
TCGA.75.7031	LUAD	deconstructSigs	0.097849916	0	0.511601282	0	0	0	0	0	0	0	0	0	0	0	0	0	0	0	0	0	0	0.073437463	0	0	NA	0.28834886	0.06110055
TCGA.86.8075	LUAD	deconstructSigs	0.187855444	0	0	0	0	0	0	0	0	0	0	0	0	0	0	0	0	0	0	0	0	0	0	0	NA	1	0
TCGA.95.7562	LUAD	deconstructSigs	0.087250446	0	0.611610436	0	0	0	0	0	0	0	0	0	0	0	0	0	0	0	0	0	0.077029373	0	0	0	NA	0.305625646	0
TCGA.05.4420	LUAD	deconstructSigs	0.082798007	0	0.420002041	0	0.157359574	0	0.107619306	0	0	0	0	0	0	0	0	0	0	0	0	0	0	0	0	0	NA	0.070116463	0
TCGA.91.6847	LUAD	deconstructSigs	0.111380596	0	0	0	0	0	0	0	0	0	0	0	0	0	0	0	0	0	0	0	0	0	0	0	NA	0.997779272	0
TCGA.78.7539	LUAD	deconstructSigs	0.119931786	0	0	0	0	0.101754847	0	0	0.148663958	0	0	0	0	0	0	0	0	0	0	0	0	0	0	0	NA	0.219538031	0.328419203
TCGA.50.6593	LUAD	deconstructSigs	0.069427922	0.110487387	0.368704894	0	0	0	0	0	0	0	0	0	0	0	0	0	0	0	0	0	0.082836316	0	0	0	NA	0.303818001	0
TCGA.78.7147	LUAD	deconstructSigs	0.082902142	0	0.384207754	0.135654821	0	0	0	0	0	0	0	0	0	0	0	0	0	0	0	0	0	0	0	0	NA	0.307539304	0.150800827
TCGA.44.2666	LUAD	deconstructSigs	0.109934104	0	0	0	0	0	0	0	0	0	0	0	0	0	0	0	0	0	0	0.087227331	0	0	0	0	NA	0.847895782	0
TCGA.97.7937	LUAD	deconstructSigs	0.120181451	0	0.460445655	0	0	0	0	0	0	0	0	0	0	0	0	0	0	0	0	0	0	0	0	0	NA	0.312909175	0
TCGA.55.1595	LUAD	deconstructSigs	0.093888784	0	0.552694385	0	0	0	0	0	0	0	0	0	0	0	0	0	0	0	0	0	0	0	0	0	NA	0.296335284	0
TCGA.67.3771	LUAD	deconstructSigs	0.07165521	0.073137204	0.288722983	0	0	0	0	0	0	0	0	0	0	0	0	0	0	0	0	0	0	0	0	0	NA	0.196475917	0.188115766
TCGA.35.3615	LUAD	deconstructSigs	0.115091314	0	0.134034036	0	0.176684533	0.066830021	0	0	0.132400379	0	0	0	0	0	0	0	0	0	0	0	0	0	0	0	NA	0.2720047	0.19713158
TCGA.86.8054	LUAD	deconstructSigs	0.102343633	0	0.619538512	0	0	0	0	0	0	0	0	0	0	0	0	0	0	0	0	0	0	0	0	0	NA	0.26168946	0
TCGA.44.5644	LUAD	deconstructSigs	0.091366413	0	0.645534029	0	0	0	0	0	0	0	0	0	0	0	0	0	0	0	0	0	0.060164215	0	0	0	NA	0.199184933	0
TCGA.44.8117	LUAD	deconstructSigs	0.08271265	0	0.628538361	0	0	0	0	0	0	0	0	0	0	0	0	0	0	0	0	0	0	0	0	0	NA	0.273408311	0
TCGA.50.5068	LUAD	deconstructSigs	0.132786408	0	0	0	0	0	0	0	0.158329477	0	0	0	0	0.063306334	0	0	0	0	0	0	0	0	0	0	NA	0.593620265	0
TCGA.49.4512	LUAD	deconstructSigs	0.153162613	0	0	0	0	0	0	0	0	0	0	0	0	0	0	0	0	0	0	0	0	0	0	0	NA	0.977165785	0
TCGA.50.5931	LUAD	deconstructSigs	0.096596995	0	0.374947056	0	0	0	0	0	0	0	0	0	0	0.215472427	0	0	0	0	0	0	0	0	0	0	NA	0.29421879	0
TCGA.49.6743	LUAD	deconstructSigs	0.075819201	0	0.32627462	0	0	0	0	0	0	0	0	0	0	0	0	0	0	0	0.065795224	0	0	0	0.06092095	0	NA	0.156892772	0.230600888
TCGA.05.4398	LUAD	deconstructSigs	0.085035388	0	0.497439566	0	0	0	0	0	0	0	0	0	0	0.072655417	0	0	0	0	0	0	0	0	0	0	NA	0.222614475	0.094544261
TCGA.91.6840	LUAD	deconstructSigs	0.140876782	0	0	0	0	0	0	0	0.165868509	0	0	0	0	0	0	0	0	0	0	0	0	0	0	0	NA	0.520135902	0.268652515
TCGA.95.7947	LUAD	deconstructSigs	0.101625936	0	0.207795586	0	0	0	0	0	0.115692255	0	0	0	0	0	0	0	0	0	0	0	0	0	0	0	NA	0.15265634	0.324837664
TCGA.50.6590	LUAD	deconstructSigs	0.065492731	0	0.543258521	0	0	0	0	0	0	0	0	0	0	0.070228607	0	0	0	0	0	0	0	0	0	0	NA	0.105733193	0.156688441
TCGA.55.5899	LUAD	deconstructSigs	0.08662275	0	0.382830136	0	0	0	0	0	0.062918571	0	0	0	0	0	0	0	0	0	0	0	0.065303208	0	0	0	NA	0.20053382	0.206379511
TCGA.50.5936	LUAD	deconstructSigs	0.161968597	0	0	0	0	0	0	0	0	0	0	0	0	0	0	0	0	0	0	0.06363157	0	0	0	0	NA	0.429377825	0.33696219
TCGA.75.6211	LUAD	deconstructSigs	0.07699877	0	0.537197573	0	0	0	0	0	0	0	0	0	0	0.07395076	0	0	0	0	0	0	0	0	0	0	NA	0.314077168	0
TCGA.78.7167	LUAD	deconstructSigs	0.099952227	0	0.347848009	0	0	0	0	0	0	0	0	0	0.079657279	0	0	0	0	0	0	0	0	0	0	0	NA	0.392863503	0.100814595
TCGA.80.5608	LUAD	deconstructSigs	0.128475148	0	0.474867963	0	0	0	0	0	0	0	0	0	0	0	0	0	0	0	0	0	0	0	0	0	NA	0.489621453	0
TCGA.78.7536	LUAD	deconstructSigs	0.079850972	0	0.53322826	0	0	0	0	0	0	0	0	0	0	0.113710747	0	0	0	0	0	0	0	0	0	0	NA	0.252782342	0
TCGA.55.7725	LUAD	deconstructSigs	0.114821131	0	0.422381427	0	0	0	0	0	0	0	0	0	0	0	0	0.080080663	0	0	0	0	0	0.070432906	0	0	NA	0.311788933	0
TCGA.05.4433	LUAD	deconstructSigs	0.162073021	0	0	0	0	0	0	0	0	0	0	0	0	0	0	0	0	0	0	0	0	0	0	0	NA	1	0
TCGA.69.7764	LUAD	deconstructSigs	0.125025936	0	0.246669806	0	0.188830635	0	0	0	0	0	0	0	0	0	0	0	0	0	0.157439272	0	0	0	0	0	NA	0.304620656	0.082796381
TCGA.64.1678	LUAD	deconstructSigs	0.100192479	0	0.630839716	0	0	0.061141399	0	0	0	0	0	0	0	0	0	0	0	0	0	0	0	0	0	0	NA	0.160595445	0.099152969
TCGA.49.4514	LUAD	deconstructSigs	0.099248934	0	0.257538421	0	0	0.070979359	0	0	0.109894438	0	0	0	0	0	0	0	0	0	0	0	0	0	0	0	NA	0.2795653	0.241597092
TCGA.55.6970	LUAD	WTSI	0.082087041	0	0.829664711	0	0	0	0	0	0	0	0	0	0	0	0	0	0	0	0	0	0	0	0	0	NA	0.064397194	0.105938096
TCGA.78.7155	LUAD	WTSI	0.027175405	0	0.853086474	0	0	0	0	0	0	0	0	0	0	0	0	0	0	0	0	0	0	0	0	0	NA	0.04612361	0.100789915
TCGA.64.5778	LUAD	WTSI	0.050637106	0	0.817158444	0	0	0	0	0	0	0	0	0	0	0	0	0	0	0	0	0	0	0	0	0	NA	0.088273163	0.094568393
TCGA.75.5126	LUAD	WTSI	0.039187529	0	0.631035961	0	0	0	0	0	0	0	0	0	0	0	0	0	0	0	0	0	0	0	0	0	NA	0.061699114	0.307264926
TCGA.78.7166	LUAD	WTSI	0.061736756	0	0.836778243	0	0	0	0	0	0	0	0	0	0	0	0	0	0	0	0	0	0	0	0	0	NA	0.113964326	0.04925743
TCGA.55.8090	LUAD	WTSI	0.10361945	0	0.686678281	0	0	0	0	0	0	0	0	0	0	0	0	0	0	0	0	0	0	0	0	0	NA	0.295161002	0.018160717
TCGA.38.4628	LUAD	WTSI	0.10128593	0	0.325063636	0	0	0	0	0	0	0	0	0	0	0	0	0	0	0	0	0	0	0	0	0	NA	0.511936364	0.163
TCGA.50.5051	LUAD	WTSI	0.110792163	0	0.656132723	0	0	0	0	0	0	0	0	0	0	0	0	0	0	0	0	0	0	0	0	0	NA	0.256383876	0.087483401
TCGA.05.4397	LUAD	WTSI	0.040050146	0	0.623902778	0	0	0	0	0	0	0	0	0	0	0	0	0	0	0	0	0	0	0	0	0	NA	0.152486111	0.223611111
TCGA.97.7546	LUAD	WTSI	0.061978017	0	0.796030956	0	0	0	0	0	0	0	0	0	0	0	0	0	0	0	0	0	0	0	0	0	NA	0.107733259	0.096235785
TCGA.55.6972	LUAD	WTSI	0.074331616	0	0.391405858	0	0	0	0	0	0	0	0	0	0	0	0	0	0	0	0	0	0	0	0	0	NA	0.083698745	0.524895397
TCGA.69.7979	LUAD	WTSI	0.030069483	0	0.881111612	0	0	0	0	0	0	0	0	0	0	0	0	0	0	0	0	0	0	0	0	0	NA	0.036459961	0.082428427
TCGA.64.5775	LUAD	WTSI	0.04383098	0	0.865848564	0	0	0	0	0	0	0	0	0	0	0	0	0	0	0	0	0	0	0	0	0	NA	0.071720627	0.062430809
TCGA.91.6849	LUAD	WTSI	0.107673713	0	0.695381443	0	0	0	0	0	0	0	0	0	0	0	0	0	0	0	0	0	0	0	0	0	NA	0.201237113	0.103381443
TCGA.97.7547	LUAD	WTSI	0.078926383	0	0.503117043	0	0	0	0	0	0	0	0	0	0	0	0	0	0	0	0	0	0	0	0	0	NA	0.147185441	0.349697516
TCGA.75.7027	LUAD	WTSI	0.069396268	0	0.802780305	0	0	0	0	0	0	0	0	0	0	0	0	0	0	0	0	0	0	0	0	0	NA	0.146580766	0.050638929
TCGA.49.4490	LUAD	WTSI	0.125884634	0	0.129774459	0	0	0	0	0	0	0	0	0	0	0	0	0	0	0	0	0	0	0	0	0	NA	0.518914505	0.351311036
TCGA.95.7039	LUAD	WTSI	0.032247138	0	0.841064635	0	0	0	0	0	0	0	0	0	0	0	0	0	0	0	0	0	0	0	0	0	NA	0.076516751	0.082418615
TCGA.44.7659	LUAD	WTSI	0.080831256	0	0.639155556	0	0	0	0	0	0	0	0	0	0	0	0	0	0	0	0	0	0	0	0	0	NA	0.247866667	0.112977778
TCGA.86.7954	LUAD	WTSI	0.067536026	0	0.443650273	0	0	0	0	0	0	0	0	0	0	0	0	0	0	0	0	0	0	0	0	0	NA	0.367726776	0.188622951
TCGA.05.4430	LUAD	WTSI	0.057545761	0	0.835032038	0	0	0	0	0	0	0	0	0	0	0	0	0	0	0	0	0	0	0	0	0	NA	0.11766448	0.047303482
TCGA.55.6971	LUAD	WTSI	0.119021685	0	0.627273973	0	0	0	0	0	0	0	0	0	0	0	0	0	0	0	0	0	0	0	0	0	NA	0.178945205	0.193780822
TCGA.44.6776	LUAD	WTSI	0.073052248	0	0.770217171	0	0	0	0	0	0	0	0	0	0	0	0	0	0	0	0	0	0	0	0	0	NA	0.150996447	0.078786381
TCGA.05.4389	LUAD	WTSI	0.053566815	0	0.283041322	0	0	0	0	0	0	0	0	0	0	0	0	0	0	0	0	0	0	0	0	0	NA	0.304413223	0.412545455
TCGA.49.4507	LUAD	WTSI	0.066827506	0	0.464420513	0	0	0	0	0	0	0	0	0	0	0	0	0	0	0	0	0	0	0	0	0	NA	0.259569231	0.276010256
TCGA.55.6981	LUAD	WTSI	0.127465527	0	0.167372111	0	0	0	0	0	0	0	0	0	0	0	0	0	0	0	0	0	0	0	0	0	NA	0.750649515	0.081978373
TCGA.44.2657	LUAD	WTSI	0.048873598	0	0.750593416	0	0	0	0	0	0	0	0	0	0	0	0	0	0	0	0	0	0	0	0	0	NA	0.116882035	0.13252455
TCGA.44.6144	LUAD	WTSI	0.072162686	0	0.696766944	0	0	0	0	0	0	0	0	0	0	0	0	0	0	0	0	0	0	0	0	0	NA	0.197509227	0.105723829
TCGA.44.3919	LUAD	WTSI	0.071354816	0	0.057004135	0	0	0	0	0	0	0	0	0	0	0	0	0	0	0	0	0	0	0	0	0	NA	0.306887468	0.636108397
TCGA.05.4427	LUAD	WTSI	0.03373953	0	0.755608167	0	0	0	0	0	0	0	0	0	0	0	0	0	0	0	0	0	0	0	0	0	NA	0.14076908	0.103622753
TCGA.78.7148	LUAD	WTSI	0.063478512	0	0.668043558	0	0	0	0	0	0	0	0	0	0	0	0	0	0	0	0	0	0	0	0	0	NA	0.266363148	0.065593294
TCGA.55.7913	LUAD	WTSI	0.056548207	0	0.669649276	0	0	0	0	0	0	0	0	0	0	0	0	0	0	0	0	0	0	0	0	0	NA	0.181763814	0.14858691
TCGA.75.6206	LUAD	WTSI	0.119438859	0	0.583840711	0	0	0	0	0	0	0	0	0	0	0	0	0	0	0	0	0	0	0	0	0	NA	0.257199276	0.158960013
TCGA.55.7914	LUAD	WTSI	0.074921289	0	0.550409357	0	0	0	0	0	0	0	0	0	0	0	0	0	0	0	0	0	0	0	0	0	NA	0.270017544	0.179573099
TCGA.05.4418	LUAD	WTSI	0.070694494	0	0.696857764	0	0	0	0	0	0	0	0	0	0	0	0	0	0	0	0	0	0	0	0	0	NA	0.232987469	0.070154767
TCGA.78.7159	LUAD	WTSI	0.059754492	0	0.731078538	0	0	0	0	0	0	0	0	0	0	0	0	0	0	0	0	0	0	0	0	0	NA	0.2166391	0.052282363
TCGA.49.6767	LUAD	WTSI	0.050970744	0	0.824405819	0	0	0	0	0	0	0	0	0	0	0	0	0	0	0	0	0	0	0	0	0	NA	0.085007659	0.090586522
TCGA.55.7994	LUAD	WTSI	0.02772401	0	0.841307471	0	0	0	0	0	0	0	0	0	0	0	0	0	0	0	0	0	0	0	0	0	NA	0.074568966	0.084123563
TCGA.05.4434	LUAD	WTSI	0.150081269	0	0.099410227	0	0	0	0	0	0	0	0	0	0	0	0	0	0	0	0	0	0	0	0	0	NA	0.704332133	0.19625764
TCGA.44.6779	LUAD	WTSI	0.091674237	0	0.374153482	0	0	0	0	0	0	0	0	0	0	0	0	0	0	0	0	0	0	0	0	0	NA	0.552957053	0.072889465
TCGA.44.2661	LUAD	WTSI	0.126388212	0	0.227252902	0	0	0	0	0	0	0	0	0	0	0	0	0	0	0	0	0	0	0	0	0	NA	0.664801438	0.10794566
TCGA.71.6725	LUAD	WTSI	0.152738392	0	0.10527292	0	0	0	0	0	0	0	0	0	0	0	0	0	0	0	0	0	0	0	0	0	NA	0.835857535	0.058869545
TCGA.97.7938	LUAD	WTSI	0.057294893	0	0.761366615	0	0	0	0	0	0	0	0	0	0	0	0	0	0	0	0	0	0	0	0	0	NA	0.085385942	0.153247443
TCGA.67.3773	LUAD	WTSI	0.109272895	0	0.544182006	0	0	0	0	0	0	0	0	0	0	0	0	0	0	0	0	0	0	0	0	0	NA	0.390408703	0.065409291
TCGA.55.6986	LUAD	WTSI	0.211432928	0	0.003366895	0	0	0	0	0	0	0	0	0	0	0	0	0	0	0	0	0	0	0	0	0	NA	0.95019867	0.046434435
TCGA.55.8206	LUAD	WTSI	0.173120939	0	0.067597484	0	0	0	0	0	0	0	0	0	0	0	0	0	0	0	0	0	0	0	0	0	NA	0.712354653	0.220047863
TCGA.78.7161	LUAD	WTSI	0.085395334	0	0.573723261	0	0	0	0	0	0	0	0	0	0	0	0	0	0	0	0	0	0	0	0	0	NA	0.304144726	0.122132013
TCGA.44.2656	LUAD	WTSI	0.037242731	0	0.813246156	0	0	0	0	0	0	0	0	0	0	0	0	0	0	0	0	0	0	0	0	0	NA	0.119859633	0.06689421
TCGA.78.7633	LUAD	WTSI	0.102177509	0	0.645822748	0	0	0	0	0	0	0	0	0	0	0	0	0	0	0	0	0	0	0	0	0	NA	0.275719121	0.078458131
TCGA.64.1681	LUAD	WTSI	0.100925692	0	0.083795465	0	0	0	0	0	0	0	0	0	0	0	0	0	0	0	0	0	0	0	0	0	NA	0.431440542	0.484763993
TCGA.50.7109	LUAD	WTSI	0.064267375	0	0.707603145	0	0	0	0	0	0	0	0	0	0	0	0	0	0	0	0	0	0	0	0	0	NA	0.234014373	0.058382482
TCGA.44.5643	LUAD	WTSI	0.118292819	0	0.323781818	0	0	0	0	0	0	0	0	0	0	0	0	0	0	0	0	0	0	0	0	0	NA	0.363481818	0.312736364
TCGA.55.7726	LUAD	WTSI	0.127129337	0	0.034005682	0	0	0	0	0	0	0	0	0	0	0	0	0	0	0	0	0	0	0	0	0	NA	0.298019622	0.667974696
TCGA.75.6212	LUAD	WTSI	0.277957782	0	0.006960008	0	0	0	0	0	0	0	0	0	0	0	0	0	0	0	0	0	0	0	0	0	NA	0.911501013	0.081538979
TCGA.44.4112	LUAD	WTSI	0.046681572	0	0.827938348	0	0	0	0	0	0	0	0	0	0	0	0	0	0	0	0	0	0	0	0	0	NA	0.069290571	0.102771081
TCGA.64.1676	LUAD	WTSI	0.038784479	0	0.890880915	0	0	0	0	0	0	0	0	0	0	0	0	0	0	0	0	0	0	0	0	0	NA	0.058411459	0.050707626
TCGA.80.5611	LUAD	WTSI	0.085050738	0	0.529108571	0	0	0	0	0	0	0	0	0	0	0	0	0	0	0	0	0	0	0	0	0	NA	0.405091429	0.0658
TCGA.53.7626	LUAD	WTSI	0.054668369	0	0.862715768	0	0	0	0	0	0	0	0	0	0	0	0	0	0	0	0	0	0	0	0	0	NA	0.014036587	0.123247646
TCGA.78.7542	LUAD	WTSI	0.061738534	0	0.72518956	0	0	0	0	0	0	0	0	0	0	0	0	0	0	0	0	0	0	0	0	0	NA	0.132226819	0.142583621
TCGA.49.4501	LUAD	WTSI	0.149496831	0	0.062122633	0	0	0	0	0	0	0	0	0	0	0	0	0	0	0	0	0	0	0	0	0	NA	0.778938214	0.158939153
TCGA.69.7980	LUAD	WTSI	0.037785667	0	0.600128571	0	0	0	0	0	0	0	0	0	0	0	0	0	0	0	0	0	0	0	0	0	NA	0.102015589	0.29785584
TCGA.05.4390	LUAD	WTSI	0.048345526	0	0.860279998	0	0	0	0	0	0	0	0	0	0	0	0	0	0	0	0	0	0	0	0	0	NA	0.094472615	0.045247387
TCGA.99.7458	LUAD	WTSI	0.042016181	0	0.768381839	0	0	0	0	0	0	0	0	0	0	0	0	0	0	0	0	0	0	0	0	0	NA	0.178059383	0.053558778
TCGA.44.2659	LUAD	WTSI	0.044134526	0	0.812974287	0	0	0	0	0	0	0	0	0	0	0	0	0	0	0	0	0	0	0	0	0	NA	0.130513211	0.056512503
TCGA.55.7574	LUAD	WTSI	0.065910115	0	0.314077982	0	0	0	0	0	0	0	0	0	0	0	0	0	0	0	0	0	0	0	0	0	NA	0.076747706	0.609174312
TCGA.50.5941	LUAD	WTSI	0.043900856	0	0.761138889	0	0	0	0	0	0	0	0	0	0	0	0	0	0	0	0	0	0	0	0	0	NA	0.113608333	0.125252778
TCGA.99.8033	LUAD	WTSI	0.092574817	0	0.534433824	0	0	0	0	0	0	0	0	0	0	0	0	0	0	0	0	0	0	0	0	0	NA	0.379852941	0.085713235
TCGA.44.2662	LUAD	WTSI	0.056014907	0	0.187416834	0	0	0	0	0	0	0	0	0	0	0	0	0	0	0	0	0	0	0	0	0	NA	0.103867773	0.708715393
TCGA.55.1592	LUAD	WTSI	0.05096877	0	0.534058611	0	0	0	0	0	0	0	0	0	0	0	0	0	0	0	0	0	0	0	0	0	NA	0.320888185	0.145053205
TCGA.64.5779	LUAD	WTSI	0.05913632	0	0.775379133	0	0	0	0	0	0	0	0	0	0	0	0	0	0	0	0	0	0	0	0	0	NA	0.144079464	0.080541403
TCGA.55.1596	LUAD	WTSI	0.080444899	0	0.550755109	0	0	0	0	0	0	0	0	0	0	0	0	0	0	0	0	0	0	0	0	0	NA	0.385892669	0.063352222
TCGA.49.4510	LUAD	WTSI	0.112390618	0	0.476336734	0	0	0	0	0	0	0	0	0	0	0	0	0	0	0	0	0	0	0	0	0	NA	0.402015703	0.121647563
TCGA.73.4670	LUAD	WTSI	0.072637161	0	0.570724827	0	0	0	0	0	0	0	0	0	0	0	0	0	0	0	0	0	0	0	0	0	NA	0.352168025	0.077107149
TCGA.86.7953	LUAD	WTSI	0.139171393	0	0.505173196	0	0	0	0	0	0	0	0	0	0	0	0	0	0	0	0	0	0	0	0	0	NA	0.338196772	0.156630032
TCGA.69.7974	LUAD	WTSI	0.050773317	0	0.746396429	0	0	0	0	0	0	0	0	0	0	0	0	0	0	0	0	0	0	0	0	0	NA	0.157390888	0.096212683
TCGA.55.8097	LUAD	WTSI	0.104866578	0	0.460009901	0	0	0	0	0	0	0	0	0	0	0	0	0	0	0	0	0	0	0	0	0	NA	0.405633663	0.134356436
TCGA.86.7714	LUAD	WTSI	0.125952426	0	0.681038516	0	0	0	0	0	0	0	0	0	0	0	0	0	0	0	0	0	0	0	0	0	NA	0.255459359	0.063502125
TCGA.55.7281	LUAD	WTSI	0.056655906	0	0.778926102	0	0	0	0	0	0	0	0	0	0	0	0	0	0	0	0	0	0	0	0	0	NA	0.084395082	0.136678815
TCGA.64.5774	LUAD	WTSI	0.093908123	0	0.713247257	0	0	0	0	0	0	0	0	0	0	0	0	0	0	0	0	0	0	0	0	0	NA	0.208845351	0.077907393
TCGA.69.7760	LUAD	WTSI	0.106471647	0	0.269342882	0	0	0	0	0	0	0	0	0	0	0	0	0	0	0	0	0	0	0	0	0	NA	0.598625972	0.132031146
TCGA.86.8076	LUAD	WTSI	0.102400966	0	0.324560707	0	0	0	0	0	0	0	0	0	0	0	0	0	0	0	0	0	0	0	0	0	NA	0.330052858	0.345386435
TCGA.44.5645	LUAD	WTSI	0.216571154	0	0.046337007	0	0	0	0	0	0	0	0	0	0	0	0	0	0	0	0	0	0	0	0	0	NA	0.953528391	0.000134602
TCGA.86.8056	LUAD	WTSI	0.054957072	0	0.244402005	0	0	0	0	0	0	0	0	0	0	0	0	0	0	0	0	0	0	0	0	0	NA	0.118348091	0.637249904
TCGA.91.7771	LUAD	WTSI	0.081382339	0	0.597985881	0	0	0	0	0	0	0	0	0	0	0	0	0	0	0	0	0	0	0	0	0	NA	0.224743344	0.177270776
TCGA.38.4625	LUAD	WTSI	0.050136004	0	0.717959351	0	0	0	0	0	0	0	0	0	0	0	0	0	0	0	0	0	0	0	0	0	NA	0.027363152	0.254677497
TCGA.55.6985	LUAD	WTSI	0.053561516	0	0.870856459	0	0	0	0	0	0	0	0	0	0	0	0	0	0	0	0	0	0	0	0	0	NA	0.102633424	0.026510117
TCGA.75.5147	LUAD	WTSI	0.153438772	0	0.031956492	0	0	0	0	0	0	0	0	0	0	0	0	0	0	0	0	0	0	0	0	0	NA	0.716976197	0.25106731
TCGA.55.7903	LUAD	WTSI	0.091868647	0	0.446101563	0	0	0	0	0	0	0	0	0	0	0	0	0	0	0	0	0	0	0	0	0	NA	0.369679688	0.18421875
TCGA.05.4422	LUAD	WTSI	0.160064079	0	0.242309615	0	0	0	0	0	0	0	0	0	0	0	0	0	0	0	0	0	0	0	0	0	NA	0.25028805	0.507402335
TCGA.80.5607	LUAD	WTSI	0.070315445	0	0.001598396	0	0	0	0	0	0	0	0	0	0	0	0	0	0	0	0	0	0	0	0	0	NA	0.041721715	0.956679889
TCGA.05.4396	LUAD	WTSI	0.20718446	0	0.891427205	0	0	0	0	0	0	0	0	0	0	0	0	0	0	0	0	0	0	0	0	0	NA	0.051165525	0.057407271
TCGA.86.7713	LUAD	WTSI	0.09236117	0	0.688431388	0	0	0	0	0	0	0	0	0	0	0	0	0	0	0	0	0	0	0	0	0	NA	0.211609871	0.099958741
TCGA.55.7570	LUAD	WTSI	0.057823384	0	0.585754938	0	0	0	0	0	0	0	0	0	0	0	0	0	0	0	0	0	0	0	0	0	NA	0.160233946	0.254011116
TCGA.44.2665	LUAD	WTSI	0.114992686	0	0.027521739	0	0	0	0	0	0	0	0	0	0	0	0	0	0	0	0	0	0	0	0	0	NA	0.688072464	0.284405797
TCGA.50.6592	LUAD	WTSI	0.059871479	0	0.46766129	0	0	0	0	0	0	0	0	0	0	0	0	0	0	0	0	0	0	0	0	0	NA	0.24158871	0.29075
TCGA.49.6744	LUAD	WTSI	0.053640516	0	0.825943283	0	0	0	0	0	0	0	0	0	0	0	0	0	0	0	0	0	0	0	0	0	NA	0.106644	0.067412717
TCGA.44.3398	LUAD	WTSI	0.077471467	0	0.482178097	0	0	0	0	0	0	0	0	0	0	0	0	0	0	0	0	0	0	0	0	0	NA	0.110686759	0.407135144
TCGA.50.5932	LUAD	WTSI	0.12432924	0	0.919442236	0	0	0	0	0	0	0	0	0	0	0	0	0	0	0	0	0	0	0	0	0	NA	0.010900018	0.069657745
TCGA.35.5375	LUAD	WTSI	0.05830191	0	0.569067515	0	0	0	0	0	0	0	0	0	0	0	0	0	0	0	0	0	0	0	0	0	NA	0.287075765	0.14385672
TCGA.73.4677	LUAD	WTSI	0.07481906	0	0.761423426	0	0	0	0	0	0	0	0	0	0	0	0	0	0	0	0	0	0	0	0	0	NA	0.177031984	0.06154459
TCGA.50.5933	LUAD	WTSI	0.03959869	0	0.710149103	0	0	0	0	0	0	0	0	0	0	0	0	0	0	0	0	0	0	0	0	0	NA	0.171449568	0.118401329
TCGA.49.4506	LUAD	WTSI	0.103208012	0	0.647609898	0	0	0	0	0	0	0	0	0	0	0	0	0	0	0	0	0	0	0	0	0	NA	0.2829076	0.069482503
TCGA.55.7907	LUAD	WTSI	0.025811349	0	0.778630602	0	0	0	0	0	0	0	0	0	0	0	0	0	0	0	0	0	0	0	0	0	NA	0.01250809	0.208861308
TCGA.78.7154	LUAD	WTSI	0.051565541	0	0.228166999	0	0	0	0	0	0	0	0	0	0	0	0	0	0	0	0	0	0	0	0	0	NA	0.322745987	0.449087014
TCGA.J2.8192	LUAD	WTSI	0.109551607	0	0.041495774	0	0	0	0	0	0	0	0	0	0	0	0	0	0	0	0	0	0	0	0	0	NA	0.89687271	0.061631517
TCGA.05.4405	LUAD	WTSI	0.041864718	0	0.645637143	0	0	0	0	0	0	0	0	0	0	0	0	0	0	0	0	0	0	0	0	0	NA	0.26361675	0.090746107
TCGA.67.3770	LUAD	WTSI	0.074949052	0	0.666322178	0	0	0	0	0	0	0	0	0	0	0	0	0	0	0	0	0	0	0	0	0	NA	0.288677772	0.04500005
TCGA.49.6761	LUAD	WTSI	0.063814801	0	0.384190476	0	0	0	0	0	0	0	0	0	0	0	0	0	0	0	0	0	0	0	0	0	NA	0.166011905	0.449797619
TCGA.38.4631	LUAD	WTSI	0.044345964	0	0.913843789	0	0	0	0	0	0	0	0	0	0	0	0	0	0	0	0	0	0	0	0	0	NA	0.044956855	0.041199357
TCGA.55.8087	LUAD	WTSI	0.188516532	0	0.011259566	0	0	0	0	0	0	0	0	0	0	0	0	0	0	0	0	0	0	0	0	0	NA	0.744649267	0.244091168
TCGA.97.7941	LUAD	WTSI	0.085210283	0	0.520550562	0	0	0	0	0	0	0	0	0	0	0	0	0	0	0	0	0	0	0	0	0	NA	0.264685393	0.214764045
TCGA.55.8096	LUAD	WTSI	0.082185805	0	0.565165354	0	0	0	0	0	0	0	0	0	0	0	0	0	0	0	0	0	0	0	0	0	NA	0.313488189	0.121346457
TCGA.05.5715	LUAD	WTSI	0.082950468	0	0.004629164	0	0	0	0	0	0	0	0	0	0	0	0	0	0	0	0	0	0	0	0	0	NA	0.282539123	0.712831713
TCGA.69.7761	LUAD	WTSI	0.199229005	0	0.204602967	0	0	0	0	0	0	0	0	0	0	0	0	0	0	0	0	0	0	0	0	0	NA	0.783261357	0.012135676
TCGA.44.6777	LUAD	WTSI	0.042919788	0	0.621464368	0	0	0	0	0	0	0	0	0	0	0	0	0	0	0	0	0	0	0	0	0	NA	0.082226955	0.296308677
TCGA.69.7765	LUAD	WTSI	0.040288122	0	0.819820425	0	0	0	0	0	0	0	0	0	0	0	0	0	0	0	0	0	0	0	0	0	NA	0.032718966	0.14746061
TCGA.64.5781	LUAD	WTSI	0.037907349	0	0.815154749	0	0	0	0	0	0	0	0	0	0	0	0	0	0	0	0	0	0	0	0	0	NA	0.028815368	0.156029883
TCGA.78.7162	LUAD	WTSI	0.110516935	0	0.424616773	0	0	0	0	0	0	0	0	0	0	0	0	0	0	0	0	0	0	0	0	0	NA	0.313276667	0.26210656
TCGA.55.8207	LUAD	WTSI	0.057256062	0	0.76942171	0	0	0	0	0	0	0	0	0	0	0	0	0	0	0	0	0	0	0	0	0	NA	0.168068538	0.062509752
TCGA.05.4415	LUAD	WTSI	0.058351405	0	0.875685138	0	0	0	0	0	0	0	0	0	0	0	0	0	0	0	0	0	0	0	0	0	NA	0.098486058	0.025828804
TCGA.73.4676	LUAD	WTSI	0.140596719	0	0.371501689	0	0	0	0	0	0	0	0	0	0	0	0	0	0	0	0	0	0	0	0	0	NA	0.569138951	0.059359361
TCGA.78.7163	LUAD	WTSI	0.236759549	0	0.098849933	0	0	0	0	0	0	0	0	0	0	0	0	0	0	0	0	0	0	0	0	0	NA	0.868168979	0.032981088
TCGA.55.6543	LUAD	WTSI	0.235196351	0	0.034633958	0	0	0	0	0	0	0	0	0	0	0	0	0	0	0	0	0	0	0	0	0	NA	0.884670458	0.080695584
TCGA.50.5944	LUAD	WTSI	0.101200716	0	0.186034483	0	0	0	0	0	0	0	0	0	0	0	0	0	0	0	0	0	0	0	0	0	NA	0.586034483	0.227931034
TCGA.55.7995	LUAD	WTSI	0.042133209	0	0.738472902	0	0	0	0	0	0	0	0	0	0	0	0	0	0	0	0	0	0	0	0	0	NA	0.077140747	0.184386351
TCGA.44.6774	LUAD	WTSI	0.065598115	0	0.858210283	0	0	0	0	0	0	0	0	0	0	0	0	0	0	0	0	0	0	0	0	0	NA	0.113884961	0.027904756
TCGA.50.6673	LUAD	WTSI	0.119654014	0	0.096796095	0	0	0	0	0	0	0	0	0	0	0	0	0	0	0	0	0	0	0	0	0	NA	0.735727161	0.167476744
TCGA.05.4250	LUAD	WTSI	0.067470457	0	0.674063672	0	0	0	0	0	0	0	0	0	0	0	0	0	0	0	0	0	0	0	0	0	NA	0.168673323	0.157263005
TCGA.64.1680	LUAD	WTSI	0.100573578	0	0.037442088	0	0	0	0	0	0	0	0	0	0	0	0	0	0	0	0	0	0	0	0	0	NA	0.610227966	0.352329946
TCGA.05.5423	LUAD	WTSI	0.093146723	0	0.598356061	0	0	0	0	0	0	0	0	0	0	0	0	0	0	0	0	0	0	0	0	0	NA	0.290227273	0.111416667
TCGA.49.4488	LUAD	WTSI	0.056269636	0	0.808601517	0	0	0	0	0	0	0	0	0	0	0	0	0	0	0	0	0	0	0	0	0	NA	0.072026853	0.11937163
TCGA.78.7158	LUAD	WTSI	0.066630599	0	0.573289684	0	0	0	0	0	0	0	0	0	0	0	0	0	0	0	0	0	0	0	0	0	NA	0.154663076	0.27204724
TCGA.73.4668	LUAD	WTSI	0.050763323	0	0.860974935	0	0	0	0	0	0	0	0	0	0	0	0	0	0	0	0	0	0	0	0	0	NA	0.084177063	0.054848002
TCGA.50.5935	LUAD	WTSI	0.101164047	0	0.059742947	0	0	0	0	0	0	0	0	0	0	0	0	0	0	0	0	0	0	0	0	0	NA	0.30426849	0.635988563
TCGA.44.7662	LUAD	WTSI	0.038625037	0	0.721113663	0	0	0	0	0	0	0	0	0	0	0	0	0	0	0	0	0	0	0	0	0	NA	0.114257512	0.164628825
TCGA.78.7540	LUAD	WTSI	0.221599649	0	0.054556727	0	0	0	0	0	0	0	0	0	0	0	0	0	0	0	0	0	0	0	0	0	NA	0.911099265	0.034344008
TCGA.38.4629	LUAD	WTSI	0.055009952	0	0.575932836	0	0	0	0	0	0	0	0	0	0	0	0	0	0	0	0	0	0	0	0	0	NA	0.242697761	0.181369403
TCGA.55.7911	LUAD	WTSI	0.08564832	0	0.745883978	0	0	0	0	0	0	0	0	0	0	0	0	0	0	0	0	0	0	0	0	0	NA	0.118058118	0.136057904
TCGA.78.7146	LUAD	WTSI	0.052331339	0	0.528764149	0	0	0	0	0	0	0	0	0	0	0	0	0	0	0	0	0	0	0	0	0	NA	0.141648286	0.329587565
TCGA.05.4403	LUAD	WTSI	0.089875176	0	0.491848539	0	0	0	0	0	0	0	0	0	0	0	0	0	0	0	0	0	0	0	0	0	NA	0.440355711	0.06779575
TCGA.44.7660	LUAD	WTSI	0.0668607	0	0.613156196	0	0	0	0	0	0	0	0	0	0	0	0	0	0	0	0	0	0	0	0	0	NA	0.271575425	0.115268379
TCGA.55.8203	LUAD	WTSI	0.058296141	0	0.836084805	0	0	0	0	0	0	0	0	0	0	0	0	0	0	0	0	0	0	0	0	0	NA	0.1407695	0.023145695
TCGA.67.4679	LUAD	WTSI	0.056934756	0	0.84010488	0	0	0	0	0	0	0	0	0	0	0	0	0	0	0	0	0	0	0	0	0	NA	0.084628589	0.075266531
TCGA.44.6147	LUAD	WTSI	0.068670601	0	0.645971265	0	0	0	0	0	0	0	0	0	0	0	0	0	0	0	0	0	0	0	0	0	NA	0.215565506	0.138463229
TCGA.50.5072	LUAD	WTSI	0.074142811	0	0.63166	0	0	0	0	0	0	0	0	0	0	0	0	0	0	0	0	0	0	0	0	0	NA	0.191173333	0.177166667
TCGA.95.7948	LUAD	WTSI	0.09632483	0	9.76E-17	0	0	0	0	0	0	0	0	0	0	0	0	0	0	0	0	0	0	0	0	0	NA	0.018628197	0.981371803
TCGA.J2.8194	LUAD	WTSI	0.094941629	0	0.53783624	0	0	0	0	0	0	0	0	0	0	0	0	0	0	0	0	0	0	0	0	0	NA	0.400636444	0.061527316
TCGA.55.7727	LUAD	WTSI	0.073250505	0	0.358466019	0	0	0	0	0	0	0	0	0	0	0	0	0	0	0	0	0	0	0	0	0	NA	0.125223301	0.51631068
TCGA.86.8074	LUAD	WTSI	0.148159339	0	0.200592557	0	0	0	0	0	0	0	0	0	0	0	0	0	0	0	0	0	0	0	0	0	NA	0.697021635	0.102385808
TCGA.86.6851	LUAD	WTSI	0.03832241	0	0.809155062	0	0	0	0	0	0	0	0	0	0	0	0	0	0	0	0	0	0	0	0	0	NA	0.008075918	0.18276902
TCGA.78.7153	LUAD	WTSI	0.11674538	0	0.106159312	0	0	0	0	0	0	0	0	0	0	0	0	0	0	0	0	0	0	0	0	0	NA	0.59393125	0.299909438
TCGA.55.7283	LUAD	WTSI	0.068920802	0	0.355621891	0	0	0	0	0	0	0	0	0	0	0	0	0	0	0	0	0	0	0	0	0	NA	0.423089552	0.221288557
TCGA.67.3774	LUAD	WTSI	0.096052412	0	0.407872794	0	0	0	0	0	0	0	0	0	0	0	0	0	0	0	0	0	0	0	0	0	NA	0.551715115	0.040412091
TCGA.78.7537	LUAD	WTSI	0.093082082	0	0.730037313	0	0	0	0	0	0	0	0	0	0	0	0	0	0	0	0	0	0	0	0	0	NA	0.119261194	0.150701493
TCGA.44.2668	LUAD	WTSI	0.055998062	0	0.714796631	0	0	0	0	0	0	0	0	0	0	0	0	0	0	0	0	0	0	0	0	0	NA	0.072549115	0.212654255
TCGA.55.7728	LUAD	WTSI	0.105026222	0	0.685540866	0	0	0	0	0	0	0	0	0	0	0	0	0	0	0	0	0	0	0	0	0	NA	0.294124256	0.020334877
TCGA.55.6979	LUAD	WTSI	0.087587174	0	0.544849092	0	0	0	0	0	0	0	0	0	0	0	0	0	0	0	0	0	0	0	0	0	NA	0.052518246	0.402632662
TCGA.05.4432	LUAD	WTSI	0.039017974	0	0.768714761	0	0	0	0	0	0	0	0	0	0	0	0	0	0	0	0	0	0	0	0	0	NA	0.138250644	0.093034595
TCGA.73.7498	LUAD	WTSI	0.110756034	0	0.534765092	0	0	0	0	0	0	0	0	0	0	0	0	0	0	0	0	0	0	0	0	0	NA	0.434218285	0.031016623
TCGA.75.6207	LUAD	WTSI	0.119551221	0	0.20840642	0	0	0	0	0	0	0	0	0	0	0	0	0	0	0	0	0	0	0	0	0	NA	0.47879543	0.312798151
TCGA.55.8092	LUAD	WTSI	0.049478911	0	0.554514157	0	0	0	0	0	0	0	0	0	0	0	0	0	0	0	0	0	0	0	0	0	NA	0.152407907	0.293077936
TCGA.67.3772	LUAD	WTSI	0.152328152	0	0.061774194	0	0	0	0	0	0	0	0	0	0	0	0	0	0	0	0	0	0	0	0	0	NA	0.713016129	0.225209677
TCGA.86.6562	LUAD	WTSI	0.146027755	0	0.16520371	0	0	0	0	0	0	0	0	0	0	0	0	0	0	0	0	0	0	0	0	0	NA	0.315465265	0.519331025
TCGA.44.8119	LUAD	WTSI	0.039833693	0	0.738448822	0	0	0	0	0	0	0	0	0	0	0	0	0	0	0	0	0	0	0	0	0	NA	0.207010688	0.05454049
TCGA.73.7499	LUAD	WTSI	0.11726351	0	0.138404271	0	0	0	0	0	0	0	0	0	0	0	0	0	0	0	0	0	0	0	0	0	NA	0.493581353	0.368014376
TCGA.95.7043	LUAD	WTSI	0.036758969	0	0.862657675	0	0	0	0	0	0	0	0	0	0	0	0	0	0	0	0	0	0	0	0	0	NA	0.055647813	0.081694512
TCGA.75.6214	LUAD	WTSI	0.037908145	0	0.603117116	0	0	0	0	0	0	0	0	0	0	0	0	0	0	0	0	0	0	0	0	0	NA	0.08198632	0.314896564
TCGA.86.7955	LUAD	WTSI	0.063556202	0	0.628312717	0	0	0	0	0	0	0	0	0	0	0	0	0	0	0	0	0	0	0	0	0	NA	0.220859997	0.150827286
TCGA.44.7670	LUAD	WTSI	0.044881934	0	0.763590899	0	0	0	0	0	0	0	0	0	0	0	0	0	0	0	0	0	0	0	0	0	NA	0.061720342	0.17468876
TCGA.05.4249	LUAD	WTSI	0.065953119	0	0.716056183	0	0	0	0	0	0	0	0	0	0	0	0	0	0	0	0	0	0	0	0	0	NA	0.173810835	0.110132982
TCGA.67.6215	LUAD	WTSI	0.269105462	0	3.94E-05	0	0	0	0	0	0	0	0	0	0	0	0	0	0	0	0	0	0	0	0	0	NA	0.953850327	0.046110231
TCGA.38.6178	LUAD	WTSI	0.126981712	0	0.31369697	0	0	0	0	0	0	0	0	0	0	0	0	0	0	0	0	0	0	0	0	0	NA	0.4595	0.22680303
TCGA.05.4417	LUAD	WTSI	0.064093874	0	0.837734375	0	0	0	0	0	0	0	0	0	0	0	0	0	0	0	0	0	0	0	0	0	NA	0.122128906	0.040136719
TCGA.73.4666	LUAD	WTSI	0.045310517	0	0.751576662	0	0	0	0	0	0	0	0	0	0	0	0	0	0	0	0	0	0	0	0	0	NA	0.168447979	0.079975359
TCGA.78.7535	LUAD	WTSI	0.077894045	0	0.659744803	0	0	0	0	0	0	0	0	0	0	0	0	0	0	0	0	0	0	0	0	0	NA	0.28498071	0.055274487
TCGA.38.4630	LUAD	WTSI	0.087534464	0	0.191921535	0	0	0	0	0	0	0	0	0	0	0	0	0	0	0	0	0	0	0	0	0	NA	0.348562789	0.459515676
TCGA.44.7671	LUAD	WTSI	0.065892466	0	0.682442137	0	0	0	0	0	0	0	0	0	0	0	0	0	0	0	0	0	0	0	0	0	NA	0.233623025	0.083934838
TCGA.05.4395	LUAD	WTSI	0.062353263	0	0.457488923	0	0	0	0	0	0	0	0	0	0	0	0	0	0	0	0	0	0	0	0	0	NA	0.155583687	0.38692739
TCGA.55.8091	LUAD	WTSI	0.185516614	0	0.006107832	0	0	0	0	0	0	0	0	0	0	0	0	0	0	0	0	0	0	0	0	0	NA	0.967398115	0.026494053
TCGA.55.7910	LUAD	WTSI	0.062737781	0	0.778487209	0	0	0	0	0	0	0	0	0	0	0	0	0	0	0	0	0	0	0	0	0	NA	0.157563535	0.063949256
TCGA.49.6742	LUAD	WTSI	0.089058795	0	0.153713107	0	0	0	0	0	0	0	0	0	0	0	0	0	0	0	0	0	0	0	0	0	NA	0.257552694	0.588734199
TCGA.50.5942	LUAD	WTSI	0.115745089	0	0.481264813	0	0	0	0	0	0	0	0	0	0	0	0	0	0	0	0	0	0	0	0	0	NA	0.472784728	0.04595046
TCGA.44.7667	LUAD	WTSI	0.049600298	0	0.770860307	0	0	0	0	0	0	0	0	0	0	0	0	0	0	0	0	0	0	0	0	0	NA	0.160950937	0.068188756
TCGA.69.7973	LUAD	WTSI	0.071348153	0	0.793032659	0	0	0	0	0	0	0	0	0	0	0	0	0	0	0	0	0	0	0	0	0	NA	0.15164496	0.055322381
TCGA.44.3918	LUAD	WTSI	0.043690328	0	0.836991223	0	0	0	0	0	0	0	0	0	0	0	0	0	0	0	0	0	0	0	0	0	NA	0.019597489	0.143411288
TCGA.44.7672	LUAD	WTSI	0.087318823	0	0.803265664	0	0	0	0	0	0	0	0	0	0	0	0	0	0	0	0	0	0	0	0	0	NA	0.115099586	0.08163475
TCGA.05.5429	LUAD	WTSI	0.165597911	0	0.022570136	0	0	0	0	0	0	0	0	0	0	0	0	0	0	0	0	0	0	0	0	0	NA	0.813056148	0.164373716
TCGA.55.7573	LUAD	WTSI	0.164880886	0	0.557481966	0	0	0	0	0	0	0	0	0	0	0	0	0	0	0	0	0	0	0	0	0	NA	0.202809166	0.239708867
TCGA.50.6597	LUAD	WTSI	0.113606791	0	0.059568139	0	0	0	0	0	0	0	0	0	0	0	0	0	0	0	0	0	0	0	0	0	NA	0.484243407	0.456188454
TCGA.55.6968	LUAD	WTSI	0.036442505	0	0.239939001	0	0	0	0	0	0	0	0	0	0	0	0	0	0	0	0	0	0	0	0	0	NA	0.001100771	0.758960228
TCGA.78.7145	LUAD	WTSI	0.084220741	0	0.724726097	0	0	0	0	0	0	0	0	0	0	0	0	0	0	0	0	0	0	0	0	0	NA	0.185706738	0.089567164
TCGA.44.8120	LUAD	WTSI	0.04399182	0	0.856541599	0	0	0	0	0	0	0	0	0	0	0	0	0	0	0	0	0	0	0	0	0	NA	0.055947091	0.08751131
TCGA.99.8032	LUAD	WTSI	0.05224412	0	0.739765198	0	0	0	0	0	0	0	0	0	0	0	0	0	0	0	0	0	0	0	0	0	NA	0.161093693	0.09914111
TCGA.55.8085	LUAD	WTSI	0.065835847	0	0.353834772	0	0	0	0	0	0	0	0	0	0	0	0	0	0	0	0	0	0	0	0	0	NA	0.19128533	0.454879898
TCGA.05.4384	LUAD	WTSI	0.088361744	0	0.643620886	0	0	0	0	0	0	0	0	0	0	0	0	0	0	0	0	0	0	0	0	0	NA	0.254540637	0.101838477
TCGA.50.5045	LUAD	WTSI	0.062181725	0	0.893635936	0	0	0	0	0	0	0	0	0	0	0	0	0	0	0	0	0	0	0	0	0	NA	0.023339269	0.083024795
TCGA.49.4486	LUAD	WTSI	0.047113902	0	0.129964127	0	0	0	0	0	0	0	0	0	0	0	0	0	0	0	0	0	0	0	0	0	NA	0.072134872	0.797901001
TCGA.78.7149	LUAD	WTSI	0.055224319	0	0.233109677	0	0	0	0	0	0	0	0	0	0	0	0	0	0	0	0	0	0	0	0	0	NA	0.125412903	0.641477419
TCGA.91.6836	LUAD	WTSI	0.040145198	0	0.826113621	0	0	0	0	0	0	0	0	0	0	0	0	0	0	0	0	0	0	0	0	0	NA	0.089416885	0.084469494
TCGA.49.4494	LUAD	WTSI	0.065543726	0	0.680165928	0	0	0	0	0	0	0	0	0	0	0	0	0	0	0	0	0	0	0	0	0	NA	0.226610864	0.093223209
TCGA.78.7152	LUAD	WTSI	0.080363093	0	0.381002532	0	0	0	0	0	0	0	0	0	0	0	0	0	0	0	0	0	0	0	0	0	NA	0.075977107	0.543020361
TCGA.73.4659	LUAD	WTSI	0.078863486	0	0.757695709	0	0	0	0	0	0	0	0	0	0	0	0	0	0	0	0	0	0	0	0	0	NA	0.153168794	0.089135497
TCGA.05.4426	LUAD	WTSI	0.137545397	0	0.134183776	0	0	0	0	0	0	0	0	0	0	0	0	0	0	0	0	0	0	0	0	0	NA	0.72513674	0.140679484
TCGA.75.6203	LUAD	WTSI	0.312013627	0	0.090167844	0	0	0	0	0	0	0	0	0	0	0	0	0	0	0	0	0	0	0	0	0	NA	0.909832156	5.70E-16
TCGA.78.7150	LUAD	WTSI	0.054889412	0	0.380112636	0	0	0	0	0	0	0	0	0	0	0	0	0	0	0	0	0	0	0	0	0	NA	0.204962432	0.414924932
TCGA.53.7813	LUAD	WTSI	0.089847951	0	0.696009748	0	0	0	0	0	0	0	0	0	0	0	0	0	0	0	0	0	0	0	0	0	NA	0.288194246	0.015796006
TCGA.05.5428	LUAD	WTSI	0.054105061	0	0.559538971	0	0	0	0	0	0	0	0	0	0	0	0	0	0	0	0	0	0	0	0	0	NA	0.044932721	0.395528308
TCGA.64.1677	LUAD	WTSI	0.0621621	0	0.358057463	0	0	0	0	0	0	0	0	0	0	0	0	0	0	0	0	0	0	0	0	0	NA	0.194503661	0.447438875
TCGA.55.8204	LUAD	WTSI	0.072454241	0	0.365280193	0	0	0	0	0	0	0	0	0	0	0	0	0	0	0	0	0	0	0	0	0	NA	0.178077295	0.456642512
TCGA.44.6775	LUAD	WTSI	0.120595162	0	0.289926471	0	0	0	0	0	0	0	0	0	0	0	0	0	0	0	0	0	0	0	0	0	NA	0.524397059	0.185676471
TCGA.97.7554	LUAD	WTSI	0.050388904	0	0.780889754	0	0	0	0	0	0	0	0	0	0	0	0	0	0	0	0	0	0	0	0	0	NA	0.15532946	0.063780786
TCGA.44.6146	LUAD	WTSI	0.182368409	0	0.041478643	0	0	0	0	0	0	0	0	0	0	0	0	0	0	0	0	0	0	0	0	0	NA	0.874479681	0.084041676
TCGA.91.6829	LUAD	WTSI	0.04434831	0	0.710618266	0	0	0	0	0	0	0	0	0	0	0	0	0	0	0	0	0	0	0	0	0	NA	0.165659669	0.123722065
TCGA.55.8094	LUAD	WTSI	0.049793766	0	0.77855976	0	0	0	0	0	0	0	0	0	0	0	0	0	0	0	0	0	0	0	0	0	NA	0.155797059	0.065643181
TCGA.78.7220	LUAD	WTSI	0.033148896	0	0.751279934	0	0	0	0	0	0	0	0	0	0	0	0	0	0	0	0	0	0	0	0	0	NA	0.073019147	0.175700919
TCGA.73.4662	LUAD	WTSI	0.063642161	0	0.672761967	0	0	0	0	0	0	0	0	0	0	0	0	0	0	0	0	0	0	0	0	0	NA	0.197445892	0.129792141
TCGA.99.8025	LUAD	WTSI	0.042768597	0	0.464190526	0	0	0	0	0	0	0	0	0	0	0	0	0	0	0	0	0	0	0	0	0	NA	0.179431495	0.356377979
TCGA.86.7701	LUAD	WTSI	0.064745659	0	0.661456242	0	0	0	0	0	0	0	0	0	0	0	0	0	0	0	0	0	0	0	0	0	NA	0.297225581	0.041318177
TCGA.73.4675	LUAD	WTSI	0.109206296	0	0.308935484	0	0	0	0	0	0	0	0	0	0	0	0	0	0	0	0	0	0	0	0	0	NA	0.619822581	0.071241935
TCGA.64.1679	LUAD	WTSI	0.046233529	0	0.846205955	0	0	0	0	0	0	0	0	0	0	0	0	0	0	0	0	0	0	0	0	0	NA	0.030681391	0.123112655
TCGA.53.7624	LUAD	WTSI	0.035675344	0	0.72164279	0	0	0	0	0	0	0	0	0	0	0	0	0	0	0	0	0	0	0	0	0	NA	0.043086621	0.235270588
TCGA.69.7763	LUAD	WTSI	0.151113064	0	0.32301144	0	0	0	0	0	0	0	0	0	0	0	0	0	0	0	0	0	0	0	0	0	NA	0.633877895	0.043110665
TCGA.75.7031	LUAD	WTSI	0.082276365	0	0.614469274	0	0	0	0	0	0	0	0	0	0	0	0	0	0	0	0	0	0	0	0	0	NA	0.275692737	0.109837989
TCGA.86.8075	LUAD	WTSI	0.176511514	0	0.082869527	0	0	0	0	0	0	0	0	0	0	0	0	0	0	0	0	0	0	0	0	0	NA	0.827976512	0.089153961
TCGA.95.7562	LUAD	WTSI	0.056760408	0	0.868701751	0	0	0	0	0	0	0	0	0	0	0	0	0	0	0	0	0	0	0	0	0	NA	0.095038151	0.036260098
TCGA.05.4420	LUAD	WTSI	0.059667893	0	0.710362167	0	0	0	0	0	0	0	0	0	0	0	0	0	0	0	0	0	0	0	0	0	NA	0.223739969	0.065897864
TCGA.91.6847	LUAD	WTSI	0.10301002	0	0.129142696	0	0	0	0	0	0	0	0	0	0	0	0	0	0	0	0	0	0	0	0	0	NA	0.7140084	0.156848904
TCGA.78.7539	LUAD	WTSI	0.065659522	0	0.253747791	0	0	0	0	0	0	0	0	0	0	0	0	0	0	0	0	0	0	0	0	0	NA	0.070907031	0.675345178
TCGA.50.6593	LUAD	WTSI	0.054949424	0	0.7073971	0	0	0	0	0	0	0	0	0	0	0	0	0	0	0	0	0	0	0	0	0	NA	0.213863247	0.078739653
TCGA.78.7147	LUAD	WTSI	0.062364521	0	0.603903213	0	0	0	0	0	0	0	0	0	0	0	0	0	0	0	0	0	0	0	0	0	NA	0.185935943	0.210160844
TCGA.44.2666	LUAD	WTSI	0.128628521	0	0.010360217	0	0	0	0	0	0	0	0	0	0	0	0	0	0	0	0	0	0	0	0	0	NA	0.944154563	0.04548522
TCGA.97.7937	LUAD	WTSI	0.053156614	0	0.720349227	0	0	0	0	0	0	0	0	0	0	0	0	0	0	0	0	0	0	0	0	0	NA	0.171759102	0.107891672
TCGA.55.1595	LUAD	WTSI	0.06115329	0	0.78808341	0	0	0	0	0	0	0	0	0	0	0	0	0	0	0	0	0	0	0	0	0	NA	0.137558482	0.074358109
TCGA.67.3771	LUAD	WTSI	0.034583491	0	0.519329806	0	0	0	0	0	0	0	0	0	0	0	0	0	0	0	0	0	0	0	0	0	NA	0.110396825	0.370273369
TCGA.35.3615	LUAD	WTSI	0.083067355	0	0.342294964	0	0	0	0	0	0	0	0	0	0	0	0	0	0	0	0	0	0	0	0	0	NA	0.308604317	0.349100719
TCGA.86.8054	LUAD	WTSI	0.064729565	0	0.753288701	0	0	0	0	0	0	0	0	0	0	0	0	0	0	0	0	0	0	0	0	0	NA	0.174822378	0.071888922
TCGA.44.5644	LUAD	WTSI	0.032252664	0	0.856817073	0	0	0	0	0	0	0	0	0	0	0	0	0	0	0	0	0	0	0	0	0	NA	0.064502439	0.078680488
TCGA.44.8117	LUAD	WTSI	0.029914676	0	0.819049666	0	0	0	0	0	0	0	0	0	0	0	0	0	0	0	0	0	0	0	0	0	NA	0.115652929	0.065297405
TCGA.50.5068	LUAD	WTSI	0.10472058	0	0.327354817	0	0	0	0	0	0	0	0	0	0	0	0	0	0	0	0	0	0	0	0	0	NA	0.579882391	0.092762792
TCGA.49.4512	LUAD	WTSI	0.161298762	0	0.263310243	0	0	0	0	0	0	0	0	0	0	0	0	0	0	0	0	0	0	0	0	0	NA	0.623951005	0.112738752
TCGA.50.5931	LUAD	WTSI	0.073083589	0	0.657004167	0	0	0	0	0	0	0	0	0	0	0	0	0	0	0	0	0	0	0	0	0	NA	0.24262115	0.100374683
TCGA.49.6743	LUAD	WTSI	0.040741507	0	0.566871754	0	0	0	0	0	0	0	0	0	0	0	0	0	0	0	0	0	0	0	0	0	NA	0.091876193	0.341252053
TCGA.05.4398	LUAD	WTSI	0.038072982	0	0.726706667	0	0	0	0	0	0	0	0	0	0	0	0	0	0	0	0	0	0	0	0	0	NA	0.13448	0.138813333
TCGA.91.6840	LUAD	WTSI	0.095492013	0	0.026852057	0	0	0	0	0	0	0	0	0	0	0	0	0	0	0	0	0	0	0	0	0	NA	0.245488063	0.72765988
TCGA.95.7947	LUAD	WTSI	0.048529125	0	0.395282143	0	0	0	0	0	0	0	0	0	0	0	0	0	0	0	0	0	0	0	0	0	NA	0.090269775	0.514448083
TCGA.50.6590	LUAD	WTSI	0.035231279	0	0.706660049	0	0	0	0	0	0	0	0	0	0	0	0	0	0	0	0	0	0	0	0	0	NA	0.036496226	0.256843725
TCGA.55.5899	LUAD	WTSI	0.0493186	0	0.664461555	0	0	0	0	0	0	0	0	0	0	0	0	0	0	0	0	0	0	0	0	0	NA	0.048865641	0.286672804
TCGA.50.5936	LUAD	WTSI	0.093079652	0	0.14856	0	0	0	0	0	0	0	0	0	0	0	0	0	0	0	0	0	0	0	0	0	NA	0.35587	0.49557
TCGA.75.6211	LUAD	WTSI	0.063536087	0	0.751072288	0	0	0	0	0	0	0	0	0	0	0	0	0	0	0	0	0	0	0	0	0	NA	0.186482371	0.06244534
TCGA.78.7167	LUAD	WTSI	0.066880104	0	0.522554805	0	0	0	0	0	0	0	0	0	0	0	0	0	0	0	0	0	0	0	0	0	NA	0.244881484	0.232563711
TCGA.80.5608	LUAD	WTSI	0.081090932	0	0.730569179	0	0	0	0	0	0	0	0	0	0	0	0	0	0	0	0	0	0	0	0	0	NA	0.230925629	0.038505192
TCGA.78.7536	LUAD	WTSI	0.047956346	0	0.805180734	0	0	0	0	0	0	0	0	0	0	0	0	0	0	0	0	0	0	0	0	0	NA	0.147841268	0.046977998
TCGA.55.7725	LUAD	WTSI	0.106551603	0	0.751247525	0	0	0	0	0	0	0	0	0	0	0	0	0	0	0	0	0	0	0	0	0	NA	0.224930693	0.023821782
TCGA.05.4433	LUAD	WTSI	0.169130215	0	0.093306975	0	0	0	0	0	0	0	0	0	0	0	0	0	0	0	0	0	0	0	0	0	NA	0.868480499	0.038212527
TCGA.69.7764	LUAD	WTSI	0.116131406	0	0.365789672	0	0	0	0	0	0	0	0	0	0	0	0	0	0	0	0	0	0	0	0	0	NA	0.535826499	0.098383829
TCGA.64.1678	LUAD	WTSI	0.059616455	0	0.769177999	0	0	0	0	0	0	0	0	0	0	0	0	0	0	0	0	0	0	0	0	0	NA	0.046912681	0.18390932
TCGA.49.4514	LUAD	WTSI	0.058432463	0	0.514590086	0	0	0	0	0	0	0	0	0	0	0	0	0	0	0	0	0	0	0	0	0	NA	0.060377346	0.425032568
TCGA.39.5016	LUSC	deconstructSigs	0.096462545	0	0.375217656	0	0.066219518	0	0	0	0	0	0	0	0	0	0	0	0	0	0	0	0	0	0	0	NA	0.426656696	0
TCGA.18.3414	LUSC	deconstructSigs	0.087440008	0	0.152527626	0	0	0	0	0	0.119874051	0	0	0	0	0	0	0	0	0	0	0	0	0	0.081195885	0	NA	0.400850292	0.12872851
TCGA.63.6202	LUSC	deconstructSigs	0.093564409	0	0.573944585	0	0.153068528	0	0	0	0	0	0	0	0	0	0	0	0	0	0	0	0	0	0	0	NA	0.123305087	0
TCGA.22.1012	LUSC	deconstructSigs	0.072870106	0	0.268339738	0	0	0	0	0	0	0	0	0	0	0	0	0	0	0	0	0	0	0	0	0	NA	0.518010011	0.081083551
TCGA.33.6737	LUSC	deconstructSigs	0.09952219	0	0.198823548	0	0	0.06471649	0	0	0.105332108	0	0	0	0	0	0	0	0	0	0	0	0.079594488	0	0	0	NA	0.190447136	0.341722287
TCGA.66.2792	LUSC	deconstructSigs	0.098501645	0	0.22736245	0	0	0	0	0	0	0	0	0	0	0	0	0	0	0	0	0	0	0	0	0	NA	0.764108969	0
TCGA.18.3417	LUSC	deconstructSigs	0.071690266	0	0.369923586	0	0	0	0	0	0	0	0	0	0	0	0	0	0	0	0	0	0	0	0	0	NA	0.337638604	0
TCGA.18.3412	LUSC	deconstructSigs	0.101121209	0	0.105574492	0	0	0	0.114830232	0	0	0	0	0	0	0	0	0	0	0.132578105	0	0	0.10915222	0	0	0	NA	0.371165122	0.142729607
TCGA.18.3406	LUSC	deconstructSigs	0.067943261	0	0.211849744	0	0	0	0	0	0	0	0	0	0	0	0	0	0	0	0	0	0.06816073	0	0	0	NA	0.400794673	0.235603938
TCGA.33.4566	LUSC	deconstructSigs	0.079846728	0	0.781151115	0	0	0	0	0	0	0	0	0	0	0	0	0	0	0	0	0	0	0	0	0	NA	0.110002275	0
TCGA.43.6770	LUSC	deconstructSigs	0.091109906	0.116760452	0.188256431	0.090028619	0	0	0	0	0	0	0	0	0	0.090880615	0	0	0	0	0.085176007	0	0	0	0	0	NA	0.305760389	0
TCGA.22.4604	LUSC	deconstructSigs	0.094921461	0	0.232542667	0	0	0	0	0	0	0	0	0	0	0	0	0	0	0	0	0	0	0	0.076624735	0	NA	0.529487115	0
TCGA.85.6561	LUSC	deconstructSigs	0.377973983	0	0.243084075	0	0	0	0	0	0.062815918	0	0	0	0	0	0	0	0	0	0	0	0.352220137	0	0	0.301170735	NA	0	0
TCGA.60.2724	LUSC	deconstructSigs	0.08987221	0.127467858	0.464843837	0.084840605	0	0	0	0	0	0	0	0	0	0	0	0	0	0	0	0	0	0	0	0	NA	0.205407001	0
TCGA.60.2698	LUSC	deconstructSigs	0.083846954	0	0.098691732	0	0	0.076500808	0	0	0.118322471	0	0	0	0	0	0	0	0	0	0	0	0	0	0	0	NA	0.216595241	0.438159097
TCGA.34.5232	LUSC	deconstructSigs	0.094045222	0	0.253243616	0	0	0	0	0	0	0	0	0	0	0	0	0	0	0	0	0	0	0	0	0	NA	0.698861137	0
TCGA.18.5592	LUSC	deconstructSigs	0.099778841	0	0.416198206	0	0	0	0	0	0	0	0	0	0	0	0	0	0	0	0	0	0	0	0	0	NA	0.387526606	0
TCGA.22.4601	LUSC	deconstructSigs	0.107248104	0	0.255472939	0	0	0	0	0	0	0	0	0	0	0.181327968	0	0	0	0	0.078476121	0	0	0	0	0	NA	0.427337441	0
TCGA.66.2763	LUSC	deconstructSigs	0.09976458	0	0.507067468	0	0	0	0	0	0	0	0	0	0	0.108864769	0	0	0	0	0	0	0	0	0	0	NA	0.240252806	0.070644669
TCGA.60.2723	LUSC	deconstructSigs	0.093901249	0.094711068	0.449267821	0	0	0	0	0	0	0	0.066883322	0	0.090872373	0	0	0	0	0	0	0	0	0	0	0	NA	0.198865398	0
TCGA.18.3416	LUSC	deconstructSigs	0.101822245	0	0.405971923	0	0	0	0	0	0	0	0	0	0	0	0	0	0	0.127890553	0	0	0.156933212	0	0	0	NA	0.173267087	0.086111442
TCGA.33.4586	LUSC	deconstructSigs	0.102054424	0	0.569391338	0	0	0	0	0	0	0	0	0	0	0	0	0	0	0	0.083337261	0	0	0	0	0	NA	0.30047084	0
TCGA.66.2759	LUSC	deconstructSigs	0.089424215	0	0.301756193	0	0	0	0	0	0	0	0	0	0	0	0	0	0	0	0	0	0	0	0	0	NA	0.519993233	0.128474615
TCGA.43.3920	LUSC	deconstructSigs	0.077831892	0	0	0	0	0	0	0	0	0	0	0	0	0	0	0.095734624	0	0	0	0	0.121020536	0	0	0.352566536	NA	0.158579924	0.104243019
TCGA.60.2726	LUSC	deconstructSigs	0.075703839	0	0.375195791	0	0	0	0	0	0	0	0	0	0	0	0	0	0	0	0	0	0	0	0	0	NA	0.298655734	0.119361858
TCGA.39.5024	LUSC	deconstructSigs	0.086143601	0	0	0	0	0	0	0	0.062820855	0	0	0	0	0	0	0	0	0	0	0	0	0	0.135876105	0.237447413	NA	0.215752906	0.197395238
TCGA.51.4080	LUSC	deconstructSigs	0.081966423	0	0.556223669	0	0	0	0	0	0	0	0	0	0	0	0	0	0	0	0	0	0	0	0	0	NA	0.309325743	0
TCGA.46.6025	LUSC	deconstructSigs	0.082739336	0.16783447	0.08586706	0	0	0	0	0	0	0	0	0	0.083407799	0	0	0	0	0	0	0	0	0	0	0	NA	0.478927406	0.111778577
TCGA.22.4593	LUSC	deconstructSigs	0.094543343	0	0.216585577	0	0	0	0	0	0	0	0	0	0.127718065	0	0	0	0	0	0	0	0	0	0	0	NA	0.491341133	0.065858378
TCGA.39.5035	LUSC	deconstructSigs	0.115303195	0	0	0	0	0.061859273	0	0	0	0	0	0	0	0	0	0	0	0	0	0	0	0	0	0	NA	0.687387493	0.218950782
TCGA.39.5031	LUSC	deconstructSigs	0.147608131	0	0	0	0	0.060662912	0	0	0.212191874	0	0	0	0	0	0	0	0	0	0	0	0	0	0	0	NA	0.138192549	0.559790818
TCGA.34.5240	LUSC	deconstructSigs	0.095670804	0	0.201857451	0	0	0.060885171	0	0	0	0	0	0	0	0	0	0	0	0	0	0	0.066305679	0	0	0	NA	0.439550322	0.142834562
TCGA.43.6771	LUSC	deconstructSigs	0.093954617	0	0.657052805	0	0	0	0	0	0	0	0	0	0	0	0	0	0	0	0	0	0	0	0	0	NA	0.238161499	0
TCGA.63.5128	LUSC	deconstructSigs	0.099069435	0	0.477720206	0.174105364	0	0	0	0	0	0	0	0	0	0	0	0	0	0	0.063626349	0	0	0	0	0	NA	0.241632373	0
TCGA.66.2800	LUSC	deconstructSigs	0.113626489	0	0.471476843	0	0	0	0	0	0	0	0	0	0	0	0	0	0	0	0	0	0	0	0	0	NA	0.475613147	0
TCGA.60.2713	LUSC	deconstructSigs	0.076231637	0.187238092	0.259176646	0.078690982	0	0	0	0	0	0	0	0	0	0	0	0	0	0	0	0	0	0	0	0	NA	0.303202343	0.067918361
TCGA.60.2725	LUSC	deconstructSigs	0.108555367	0	0.510587851	0.228458771	0	0	0	0	0	0	0	0	0	0	0	0	0	0	0.129000112	0	0	0	0	0	NA	0.075731997	0
TCGA.21.1078	LUSC	deconstructSigs	0.134811254	0	0	0	0	0	0	0	0	0	0	0	0	0	0	0	0	0	0	0	0	0	0	0	NA	0.481233862	0.518766138
TCGA.66.2795	LUSC	deconstructSigs	0.08577281	0	0.362655412	0	0.106219977	0	0	0	0	0	0	0	0	0	0	0	0	0	0	0	0.075510558	0	0	0	NA	0.273744497	0
TCGA.60.2710	LUSC	deconstructSigs	0.084141921	0	0.237627107	0	0	0	0	0	0	0	0	0	0	0	0	0	0	0	0	0	0	0	0	0	NA	0.64104531	0
TCGA.51.4081	LUSC	deconstructSigs	0.097934623	0	0.394526719	0	0	0	0	0	0	0	0	0	0	0	0	0	0	0	0	0	0	0	0	0	NA	0.500397893	0
TCGA.66.2768	LUSC	deconstructSigs	0.093937582	0	0.160496294	0	0	0	0	0	0	0	0	0	0	0	0	0	0	0	0.064064889	0	0	0	0	0	NA	0.488599861	0.174189426
TCGA.34.5927	LUSC	deconstructSigs	0.083528222	0	0.192459351	0	0	0	0	0	0	0	0	0	0	0	0	0	0	0	0	0	0.064756946	0	0	0.08492082	NA	0.482472439	0.081395186
TCGA.22.4595	LUSC	deconstructSigs	0.095686284	0	0.448355562	0	0	0	0	0	0	0	0	0	0	0	0	0	0	0	0	0	0	0	0	0	NA	0.255870309	0.093912184
TCGA.33.4532	LUSC	deconstructSigs	0.092137302	0	0.376146662	0	0	0	0	0	0.061646536	0	0	0	0	0	0	0	0	0	0	0	0	0	0	0	NA	0.26764397	0.120159463
TCGA.60.2719	LUSC	deconstructSigs	0.093221035	0	0.212257298	0	0	0	0	0	0	0	0	0	0	0.12817972	0	0	0	0	0.065556465	0	0	0	0	0	NA	0.51910273	0.074903742
TCGA.66.2794	LUSC	deconstructSigs	0.106994313	0	0.12008687	0	0	0	0	0	0	0	0	0	0.112656413	0	0	0	0	0	0	0	0	0	0	0	NA	0.500649501	0.210861224
TCGA.66.2765	LUSC	deconstructSigs	0.117904514	0	0.306153834	0.090745491	0.102685999	0	0	0	0	0	0	0	0.104017391	0	0	0	0	0	0	0	0	0	0	0	NA	0.33426184	0.062135444
TCGA.18.3411	LUSC	deconstructSigs	0.073096047	0	0.289107688	0	0	0	0	0	0	0	0	0	0	0	0	0	0	0	0	0	0	0	0	0	NA	0.540047394	0
TCGA.43.3394	LUSC	deconstructSigs	0.114668114	0	0.368160183	0	0.241683205	0	0	0	0	0	0	0	0	0	0	0	0	0	0.125810301	0	0	0	0	0	NA	0.089521251	0.093746462
TCGA.37.3789	LUSC	deconstructSigs	0.096893773	0	0.17082125	0	0	0	0	0	0.08668069	0	0	0	0	0	0	0	0	0	0	0	0.213320544	0	0	0	NA	0.179479775	0.253355319
TCGA.43.2578	LUSC	deconstructSigs	0.091706785	0	0.567560716	0	0	0	0	0	0	0	0	0	0	0	0	0	0	0	0	0	0	0	0	0	NA	0.289803734	0
TCGA.66.2778	LUSC	deconstructSigs	0.169778567	0	0	0	0	0	0	0	0	0	0	0	0	0	0	0	0	0	0	0	0	0	0	0	NA	0.511352546	0.329820445
TCGA.33.4582	LUSC	deconstructSigs	0.078859841	0	0.27349785	0	0	0	0	0.07145603	0	0	0	0	0.136027789	0	0	0	0	0	0	0	0	0	0	0	NA	0.363498098	0.131732759
TCGA.66.2766	LUSC	deconstructSigs	0.091188781	0	0.22263329	0	0	0	0	0	0.06544769	0	0	0	0	0	0	0	0	0	0	0	0	0	0	0	NA	0.208202653	0.262769562
TCGA.66.2758	LUSC	deconstructSigs	0.076484514	0.266577438	0.244863633	0	0	0	0	0	0	0	0	0	0	0	0	0	0	0	0	0	0	0	0	0	NA	0.222360544	0.145249933
TCGA.22.4607	LUSC	deconstructSigs	0.142122863	0	0	0	0	0	0	0	0	0.077173605	0	0	0	0	0	0.068013225	0	0	0	0	0	0	0	0.186181244	NA	0.322656759	0.311074268
TCGA.70.6722	LUSC	deconstructSigs	0.138293407	0	0.666301659	0	0	0	0	0	0	0	0	0	0	0	0	0	0	0	0	0	0	0	0	0	NA	0.241445436	0.077204939
TCGA.33.4583	LUSC	deconstructSigs	0.094428202	0	0.533964656	0	0	0	0	0	0	0	0	0	0	0	0	0	0	0	0	0	0	0	0	0	NA	0.276830207	0
TCGA.66.2787	LUSC	deconstructSigs	0.084117841	0	0.615563372	0	0	0	0	0	0	0	0	0	0	0	0	0	0	0	0	0	0	0	0	0	NA	0.196541606	0
TCGA.33.4533	LUSC	deconstructSigs	0.091070828	0	0.475509959	0	0	0.083410847	0	0	0	0	0	0	0	0	0	0	0	0	0	0	0	0	0	0	NA	0.289706388	0.10306364
TCGA.66.2785	LUSC	deconstructSigs	0.097628092	0.170438885	0	0	0	0	0	0	0.079425878	0	0	0	0	0	0	0	0	0	0	0	0	0	0	0	NA	0.163915526	0.4646786
TCGA.33.4547	LUSC	deconstructSigs	0.13092682	0	0	0	0	0.090365873	0	0	0	0	0	0	0	0	0	0	0	0	0	0	0	0	0	0	NA	0.500595923	0.38624707
TCGA.70.6723	LUSC	deconstructSigs	0.123230693	0	0.311096226	0.179553466	0.067871484	0	0	0	0	0	0	0	0	0	0	0	0	0	0	0	0	0	0	0	NA	0.355871209	0
TCGA.18.3421	LUSC	deconstructSigs	0.065606277	0.15028827	0.169946869	0	0	0	0	0	0	0	0	0	0	0	0	0	0	0	0	0	0.138898848	0	0	0.198437567	NA	0.085930063	0.077847277
TCGA.37.4135	LUSC	deconstructSigs	0.102659504	0	0.384925093	0	0	0	0	0	0	0	0.06644991	0	0	0	0	0	0	0	0	0	0	0	0	0	NA	0.418139448	0
TCGA.66.2742	LUSC	deconstructSigs	0.093947738	0	0.298610095	0	0	0	0	0	0	0	0	0	0	0.151692679	0	0	0	0	0	0	0	0	0	0	NA	0.524076842	0
TCGA.37.4133	LUSC	deconstructSigs	0.078906848	0	0.204293578	0	0	0	0	0	0	0	0	0	0.080395769	0	0	0	0	0	0	0	0	0	0	0	NA	0.60352583	0
TCGA.21.5782	LUSC	deconstructSigs	0.078521218	0	0.363985779	0	0	0	0	0	0	0	0	0	0	0	0	0	0	0	0	0	0	0	0	0.097229432	NA	0.182847473	0.256719373
TCGA.66.2789	LUSC	deconstructSigs	0.088814611	0	0.40956013	0	0	0	0	0	0	0	0	0	0	0	0	0	0	0	0.090792083	0	0	0	0	0.096531465	NA	0.259376245	0.072657472
TCGA.66.2754	LUSC	deconstructSigs	0.070885496	0.295374801	0.063342142	0	0	0	0	0	0	0	0	0	0	0	0	0	0	0	0	0	0.066374545	0	0	0	NA	0.394217353	0.078509645
TCGA.39.5036	LUSC	deconstructSigs	0.084412955	0.206268569	0.226038471	0	0	0	0	0	0	0	0	0	0	0	0	0	0	0	0	0	0	0	0.101258055	0	NA	0.361003341	0
TCGA.22.5473	LUSC	deconstructSigs	0.089862029	0	0.223788998	0	0	0	0	0	0.087104302	0	0	0	0	0	0	0	0	0	0	0	0	0	0	0	NA	0.287180276	0.201657936
TCGA.18.4083	LUSC	deconstructSigs	0.080248953	0.08772792	0.388372899	0	0	0	0	0	0	0	0	0	0	0	0	0	0	0	0	0	0	0	0	0	NA	0.43501208	0.062974697
TCGA.56.6545	LUSC	deconstructSigs	0.126976005	0	0.467098968	0	0	0	0	0	0	0	0	0	0	0	0	0	0	0	0	0	0	0	0	0	NA	0.209013448	0.123244442
TCGA.18.5595	LUSC	deconstructSigs	0.155702533	0	0	0	0	0.181252056	0	0	0	0	0	0	0	0	0	0	0	0	0	0	0	0	0	0	NA	0.406920963	0.411826964
TCGA.22.5472	LUSC	deconstructSigs	0.131843752	0	0	0	0	0	0	0	0	0	0	0	0	0	0	0.561425211	0	0	0	0	0.287534849	0	0	0	NA	0.15103994	0
TCGA.66.2773	LUSC	deconstructSigs	0.139256749	0	0	0	0	0.084881398	0	0	0.210808071	0	0	0	0	0	0	0	0	0	0	0	0	0	0	0	NA	0.267386051	0.403983083
TCGA.34.5929	LUSC	deconstructSigs	0.102475265	0	0.342895631	0	0	0	0	0	0	0	0	0	0	0	0	0	0	0	0	0	0	0	0	0	NA	0.307552058	0.187810263
TCGA.60.2708	LUSC	deconstructSigs	0.111698806	0	0.164342473	0	0	0	0	0	0	0	0	0	0.077047287	0.066114681	0	0	0	0	0	0	0	0	0	0	NA	0.525137524	0.102282586
TCGA.22.5491	LUSC	deconstructSigs	0.105676719	0	0.073225182	0	0	0	0	0	0.108838854	0	0	0	0	0	0	0	0	0	0	0	0	0	0	0	NA	0.363438464	0.365918835
TCGA.39.5021	LUSC	deconstructSigs	0.157585063	0	0.488089687	0	0	0	0	0	0	0	0	0	0	0	0	0	0	0	0.107181897	0	0	0	0	0.120755586	NA	0.119062456	0.08669143
TCGA.85.6560	LUSC	deconstructSigs	0.070593738	0	0.34745465	0	0.089093226	0	0	0.079638769	0	0	0.080811084	0	0	0	0	0	0	0	0	0	0	0	0	0	NA	0.326757389	0
TCGA.18.3415	LUSC	deconstructSigs	0.101223624	0	0.196610347	0	0	0	0	0	0	0	0	0	0	0	0	0	0	0	0	0	0	0	0	0	NA	0.434229463	0.228269069
TCGA.22.5478	LUSC	deconstructSigs	0.102349031	0	0.43204223	0	0	0	0	0	0	0	0.089846013	0	0	0	0	0	0	0	0	0	0	0	0	0	NA	0.429972631	0
TCGA.22.5492	LUSC	deconstructSigs	0.084478164	0.131817234	0.203411128	0	0	0	0	0	0	0	0	0	0	0.298647003	0	0	0	0	0.144149933	0	0	0	0	0	NA	0.155510363	0
TCGA.18.4086	LUSC	deconstructSigs	0.125826751	0	0.420389597	0.310550371	0	0	0	0	0	0	0	0	0	0	0	0	0	0	0	0	0	0	0	0	NA	0.120711688	0.09348499
TCGA.56.5898	LUSC	deconstructSigs	0.091350161	0	0.268247055	0	0	0	0	0	0	0	0.128152598	0	0	0.070728481	0	0	0	0	0	0	0.072499671	0	0	0	NA	0.294221605	0.060210947
TCGA.39.5030	LUSC	deconstructSigs	0.159059916	0	0	0	0	0	0	0	0	0	0	0	0.269783612	0	0	0	0	0	0	0	0	0	0	0	NA	0.696454347	0
TCGA.22.5471	LUSC	deconstructSigs	0.132935423	0	0.335221872	0	0	0.100255573	0	0	0	0	0	0	0	0	0	0	0	0	0.077181217	0	0	0	0	0	NA	0.312382154	0
TCGA.18.3407	LUSC	deconstructSigs	0.138623842	0	0	0	0	0	0	0	0	0	0	0	0	0	0	0	0	0	0	0	0.219126613	0	0	0	NA	0.630261662	0
TCGA.39.5019	LUSC	deconstructSigs	0.120593181	0	0.365277191	0	0	0	0	0	0	0	0	0	0	0	0	0	0	0	0.073810044	0	0	0	0	0	NA	0.479045592	0
TCGA.66.2771	LUSC	deconstructSigs	0.098074153	0	0.175687301	0	0	0	0	0	0.090762196	0	0	0	0	0	0	0	0	0	0.08283315	0	0	0	0.115834277	0	NA	0.28303081	0.208246598
TCGA.66.2767	LUSC	deconstructSigs	0.091274361	0	0.413309057	0	0	0	0	0	0	0	0	0	0	0	0	0	0	0	0	0	0	0	0	0	NA	0.464579174	0.075324034
TCGA.60.2722	LUSC	deconstructSigs	0.094286725	0	0.306697888	0	0.127398506	0	0	0	0.07892597	0	0	0	0	0	0	0	0	0	0	0	0	0	0	0	NA	0.26458342	0.113156666
TCGA.34.5231	LUSC	deconstructSigs	0.082397689	0	0.357357157	0	0	0	0	0	0	0	0	0	0	0	0	0	0	0	0	0	0	0	0	0	NA	0.399119331	0.072621546
TCGA.18.3410	LUSC	deconstructSigs	0.091952951	0	0.094577184	0.089008882	0	0	0	0	0	0	0	0	0	0.120813979	0	0	0	0	0	0	0.19536564	0	0	0	NA	0.18995224	0.242207481
TCGA.18.3408	LUSC	deconstructSigs	0.136003411	0	0.214236618	0	0.285891538	0	0	0	0	0	0	0	0	0.156706629	0	0	0	0	0	0	0	0	0	0	NA	0.283331602	0
TCGA.66.2757	LUSC	deconstructSigs	0.102722897	0	0.389929598	0.30403533	0	0	0	0	0	0	0	0	0	0	0	0	0	0	0	0	0	0	0	0	NA	0.117123864	0.072246577
TCGA.60.2707	LUSC	deconstructSigs	0.133371683	0	0.302457289	0	0.178790105	0	0	0	0.066489753	0	0.089381083	0	0	0	0	0	0	0	0.11223602	0	0	0	0	0	NA	0	0.121246755
TCGA.33.4538	LUSC	deconstructSigs	0.091064254	0	0.264084867	0	0	0	0	0	0	0	0	0	0	0	0	0	0	0	0	0	0	0	0	0	NA	0.434781459	0.062382626
TCGA.34.5239	LUSC	deconstructSigs	0.075916484	0	0.473040495	0	0	0	0	0	0	0	0	0	0	0	0	0	0	0	0	0	0	0	0	0	NA	0.387856313	0.075865632
TCGA.22.5489	LUSC	deconstructSigs	0.087266325	0	0.275763461	0	0	0	0	0	0	0	0	0	0	0.066211897	0	0	0	0	0.194105976	0	0	0	0	0	NA	0.27290497	0.093247634
TCGA.51.4079	LUSC	deconstructSigs	0.097662023	0	0.405714835	0	0	0	0	0	0	0	0.066988316	0	0	0	0	0	0	0	0	0	0	0	0	0	NA	0.26148583	0.123528544
TCGA.22.5480	LUSC	deconstructSigs	0.114092187	0	0.28868511	0.348147485	0.078798291	0	0	0	0.070925439	0	0	0	0	0	0	0	0	0	0.061465124	0	0	0	0	0	NA	0	0
TCGA.22.4591	LUSC	deconstructSigs	0.089743718	0	0.151604252	0	0	0	0	0	0	0	0	0	0	0	0	0	0	0	0	0	0	0	0.064014242	0	NA	0.639333715	0
TCGA.22.5485	LUSC	deconstructSigs	0.105058561	0	0.498071903	0.1229746	0.108956994	0	0	0	0	0	0.065042349	0	0	0	0	0	0	0	0	0	0	0	0	0	NA	0	0
TCGA.37.5819	LUSC	deconstructSigs	0.080132589	0	0.601048384	0	0	0	0	0	0	0	0	0	0	0	0	0	0	0	0	0	0	0	0	0	NA	0.280865192	0
TCGA.21.5786	LUSC	deconstructSigs	0.12039197	0.064153312	0.496061293	0	0	0	0	0	0.077829014	0	0	0	0	0	0	0	0	0	0	0	0	0	0	0	NA	0.271602349	0
TCGA.21.1070	LUSC	deconstructSigs	0.075254867	0	0.66853481	0	0	0	0	0	0	0	0	0	0	0	0	0	0	0	0	0	0	0	0	0	NA	0.177178015	0
TCGA.39.5037	LUSC	deconstructSigs	0.09509662	0	0.183250353	0	0	0	0	0	0.090891228	0	0	0	0	0	0	0	0	0	0	0	0	0	0	0	NA	0.515159053	0.06021361
TCGA.34.5234	LUSC	deconstructSigs	0.131042608	0	0.399410956	0.121532389	0	0	0	0	0	0	0	0	0	0.06004193	0	0	0	0	0.167264224	0	0	0	0	0	NA	0.229699801	0
TCGA.37.4141	LUSC	deconstructSigs	0.087185579	0	0.506835957	0	0	0	0	0	0	0	0	0	0	0	0	0	0	0	0	0	0	0	0	0	NA	0.315440785	0
TCGA.22.4599	LUSC	deconstructSigs	0.080381927	0	0.370286091	0.262482286	0	0	0	0	0	0	0	0	0.073799978	0	0	0	0	0	0	0	0	0	0	0	NA	0.135628996	0
TCGA.22.5477	LUSC	deconstructSigs	0.108515688	0	0	0	0	0	0	0	0.107009771	0	0	0	0	0	0	0	0	0.074689835	0	0	0	0	0	0	NA	0.28964364	0.51544486
TCGA.46.3769	LUSC	deconstructSigs	0.074661516	0	0.457785205	0	0	0	0	0	0.060684538	0	0	0	0	0	0	0	0	0	0	0	0	0	0	0	NA	0.167199505	0.194385405
TCGA.34.2596	LUSC	deconstructSigs	0.102800949	0	0.339808471	0	0	0	0	0	0	0	0.066043671	0	0	0	0	0	0	0	0	0	0	0	0	0	NA	0.326991511	0.128035738
TCGA.34.2600	LUSC	deconstructSigs	0.101734781	0	0.132572438	0	0	0	0	0	0.142768957	0	0	0	0	0	0	0	0	0	0	0	0	0	0	0	NA	0.322832593	0.344398492
TCGA.60.2711	LUSC	deconstructSigs	0.102104142	0	0.286752795	0	0	0	0	0	0	0	0	0	0	0	0	0	0	0	0	0	0	0	0	0	NA	0.469988437	0.086272177
TCGA.43.6143	LUSC	deconstructSigs	0.090752778	0	0.426381408	0	0	0	0	0	0	0	0	0	0	0	0	0	0	0	0	0	0	0	0	0	NA	0.407635667	0.078772496
TCGA.66.2793	LUSC	deconstructSigs	0.088928402	0.170310928	0.267370561	0.24997897	0	0	0	0	0	0	0	0	0.097648321	0	0	0	0	0	0	0	0	0	0	0	NA	0.113721978	0
TCGA.22.4613	LUSC	deconstructSigs	0.087764455	0	0.5553467	0	0	0	0	0	0	0	0	0	0	0	0	0	0	0	0.078503672	0	0	0	0	0	NA	0.245753799	0
TCGA.46.6026	LUSC	deconstructSigs	0.073583731	0	0.16213787	0	0	0	0	0	0	0	0	0	0	0	0	0	0	0	0	0	0	0	0	0	NA	0.691979099	0.145883031
TCGA.21.5787	LUSC	deconstructSigs	0.089381329	0	0.515290624	0	0	0	0	0	0	0	0	0	0	0	0	0	0	0	0	0	0	0	0	0	NA	0.358523768	0
TCGA.66.2783	LUSC	deconstructSigs	0.106873511	0	0.257687724	0.188451019	0	0	0	0	0	0	0	0	0	0	0	0	0	0	0.063069334	0	0	0	0	0	NA	0.321164061	0.076549157
TCGA.66.2786	LUSC	deconstructSigs	0.079848047	0	0.183315007	0	0	0	0	0	0	0	0	0	0	0	0	0	0	0	0	0	0	0	0	0	NA	0.573511328	0.168512146
TCGA.66.2781	LUSC	deconstructSigs	0.107027557	0	0.3733898	0	0.1296898	0	0	0	0	0	0	0	0.070070789	0	0	0	0	0	0.079058211	0	0	0	0	0	NA	0.063027263	0.18434832
TCGA.66.2755	LUSC	deconstructSigs	0.086194763	0	0.370949355	0.192527098	0	0	0	0	0	0	0	0	0	0	0	0	0	0	0.084890669	0	0	0	0	0	NA	0.255702651	0
TCGA.46.3768	LUSC	deconstructSigs	0.08698727	0	0.253672539	0.140412747	0	0	0	0	0	0	0	0	0	0.066324792	0	0	0	0	0	0	0.122998619	0	0	0.139076602	NA	0.093958345	0
TCGA.22.1016	LUSC	deconstructSigs	0.084864362	0	0.586522044	0	0	0	0	0	0	0	0	0	0.098629611	0	0	0	0	0	0	0	0	0	0	0	NA	0.204919842	0
TCGA.39.5016	LUSC	WTSI	0.062775074	0	0.18309143	0.741049384	0	0	0	0	0	0	0	0	0	0	0	0	0	0	0	0	0	0	0	0	NA	0	0.075859186
TCGA.18.3414	LUSC	WTSI	0.062340882	0	0.234649933	0.495292716	0	0	0	0	0	0	0	0	0	0	0	0	0	0	0	0	0	0	0	0	NA	0	0.270057352
TCGA.63.6202	LUSC	WTSI	0.062133813	0	0.388993207	0.551374125	0	0	0	0	0	0	0	0	0	0	0	0	0	0	0	0	0	0	0	0	NA	0	0.059632668
TCGA.22.1012	LUSC	WTSI	0.065890859	0	0.209840977	0.608816283	0	0	0	0	0	0	0	0	0	0	0	0	0	0	0	0	0	0	0	0	NA	0	0.181342741
TCGA.33.6737	LUSC	WTSI	0.036083645	0	0.285362931	0.18244759	0	0	0	0	0	0	0	0	0	0	0	0	0	0	0	0	0	0	0	0	NA	0	0.532189479
TCGA.66.2792	LUSC	WTSI	0.086678603	0	0.067168054	0.872960698	0	0	0	0	0	0	0	0	0	0	0	0	0	0	0	0	0	0	0	0	NA	0	0.059871248
TCGA.18.3417	LUSC	WTSI	0.052226768	0	0.19157213	0.69044209	0	0	0	0	0	0	0	0	0	0	0	0	0	0	0	0	0	0	0	0	NA	0	0.11798578
TCGA.18.3412	LUSC	WTSI	0.116005078	0	0.363906542	0.422261682	0	0	0	0	0	0	0	0	0	0	0	0	0	0	0	0	0	0	0	0	NA	0	0.213831776
TCGA.18.3406	LUSC	WTSI	0.056121045	0	0.220445946	0.404333333	0	0	0	0	0	0	0	0	0	0	0	0	0	0	0	0	0	0	0	0	NA	0	0.375220721
TCGA.33.4566	LUSC	WTSI	0.047492547	0	0.547476846	0.395000311	0	0	0	0	0	0	0	0	0	0	0	0	0	0	0	0	0	0	0	0	NA	0	0.057522844
TCGA.43.6770	LUSC	WTSI	0.066710456	0	0.159370496	0.714030324	0	0	0	0	0	0	0	0	0	0	0	0	0	0	0	0	0	0	0	0	NA	0	0.12659918
TCGA.22.4604	LUSC	WTSI	0.077608595	0	0.182990783	0.728064516	0	0	0	0	0	0	0	0	0	0	0	0	0	0	0	0	0	0	0	0	NA	0	0.0889447
TCGA.85.6561	LUSC	WTSI	0.138053027	0	0.933056911	1.90E-17	0	0	0	0	0	0	0	0	0	0	0	0	0	0	0	0	0	0	0	0	NA	0	0.066943089
TCGA.60.2724	LUSC	WTSI	0.066978188	0	0.251240674	0.682783221	0	0	0	0	0	0	0	0	0	0	0	0	0	0	0	0	0	0	0	0	NA	0	0.065976106
TCGA.60.2698	LUSC	WTSI	0.035854204	0	0.115435847	0.148305583	0	0	0	0	0	0	0	0	0	0	0	0	0	0	0	0	0	0	0	0	NA	0	0.73625857
TCGA.34.5232	LUSC	WTSI	0.084167704	0	0.097567964	0.797644931	0	0	0	0	0	0	0	0	0	0	0	0	0	0	0	0	0	0	0	0	NA	0	0.104787106
TCGA.18.5592	LUSC	WTSI	0.05486387	0	0.29882867	0.622193375	0	0	0	0	0	0	0	0	0	0	0	0	0	0	0	0	0	0	0	0	NA	0	0.078977955
TCGA.22.4601	LUSC	WTSI	0.08612152	0	0.134021127	0.719084507	0	0	0	0	0	0	0	0	0	0	0	0	0	0	0	0	0	0	0	0	NA	0	0.146894366
TCGA.66.2763	LUSC	WTSI	0.055382701	0	0.308627295	0.559059247	0	0	0	0	0	0	0	0	0	0	0	0	0	0	0	0	0	0	0	0	NA	0	0.132313458
TCGA.60.2723	LUSC	WTSI	0.054372278	0	0.309591751	0.613894027	0	0	0	0	0	0	0	0	0	0	0	0	0	0	0	0	0	0	0	0	NA	0	0.076514222
TCGA.18.3416	LUSC	WTSI	0.08318362	0	0.563517376	0.307986343	0	0	0	0	0	0	0	0	0	0	0	0	0	0	0	0	0	0	0	0	NA	0	0.128496281
TCGA.33.4586	LUSC	WTSI	0.056997756	0	0.310721962	0.631415304	0	0	0	0	0	0	0	0	0	0	0	0	0	0	0	0	0	0	0	0	NA	0	0.057862734
TCGA.66.2759	LUSC	WTSI	0.053582841	0	0.187984926	0.54428685	0	0	0	0	0	0	0	0	0	0	0	0	0	0	0	0	0	0	0	0	NA	0	0.267728224
TCGA.43.3920	LUSC	WTSI	0.057270982	0	0.363	0.343204545	0	0	0	0	0	0	0	0	0	0	0	0	0	0	0	0	0	0	0	0	NA	0	0.293795455
TCGA.60.2726	LUSC	WTSI	0.049362551	0	0.204578658	0.637366846	0	0	0	0	0	0	0	0	0	0	0	0	0	0	0	0	0	0	0	0	NA	0	0.158054496
TCGA.39.5024	LUSC	WTSI	0.069136185	0	0.018115936	0.555207764	0	0	0	0	0	0	0	0	0	0	0	0	0	0	0	0	0	0	0	0	NA	0	0.426676299
TCGA.51.4080	LUSC	WTSI	0.074508489	0	0.314864801	0.63336727	0	0	0	0	0	0	0	0	0	0	0	0	0	0	0	0	0	0	0	0	NA	0	0.051767928
TCGA.46.6025	LUSC	WTSI	0.069940288	0	0.047370031	0.679403772	0	0	0	0	0	0	0	0	0	0	0	0	0	0	0	0	0	0	0	0	NA	0	0.273226197
TCGA.22.4593	LUSC	WTSI	0.076948888	0	0.118424791	0.752377814	0	0	0	0	0	0	0	0	0	0	0	0	0	0	0	0	0	0	0	0	NA	0	0.129197395
TCGA.39.5035	LUSC	WTSI	0.078978149	0	0.076377235	0.439729039	0	0	0	0	0	0	0	0	0	0	0	0	0	0	0	0	0	0	0	0	NA	0	0.483893725
TCGA.39.5031	LUSC	WTSI	0.034693499	0	0.090679227	0.000343064	0	0	0	0	0	0	0	0	0	0	0	0	0	0	0	0	0	0	0	0	NA	0	0.908977709
TCGA.34.5240	LUSC	WTSI	0.080534168	0	0.205912409	0.542781022	0	0	0	0	0	0	0	0	0	0	0	0	0	0	0	0	0	0	0	0	NA	0	0.251306569
TCGA.43.6771	LUSC	WTSI	0.064249813	0	0.390300927	0.564657439	0	0	0	0	0	0	0	0	0	0	0	0	0	0	0	0	0	0	0	0	NA	0	0.045041634
TCGA.63.5128	LUSC	WTSI	0.061266218	0	0.268049463	0.696612927	0	0	0	0	0	0	0	0	0	0	0	0	0	0	0	0	0	0	0	0	NA	0	0.03533761
TCGA.66.2800	LUSC	WTSI	0.077968977	0	0.235589092	0.718962019	0	0	0	0	0	0	0	0	0	0	0	0	0	0	0	0	0	0	0	0	NA	0	0.045448889
TCGA.60.2713	LUSC	WTSI	0.063653872	0	0.169122813	0.660551803	0	0	0	0	0	0	0	0	0	0	0	0	0	0	0	0	0	0	0	0	NA	0	0.170325384
TCGA.60.2725	LUSC	WTSI	0.089277836	0	0.282871212	0.630151515	0	0	0	0	0	0	0	0	0	0	0	0	0	0	0	0	0	0	0	0	NA	0	0.086977273
TCGA.21.1078	LUSC	WTSI	0.142049965	0	1.27E-16	0.161955882	0	0	0	0	0	0	0	0	0	0	0	0	0	0	0	0	0	0	0	0	NA	0	0.838044118
TCGA.66.2795	LUSC	WTSI	0.063776683	0	0.390273573	0.508245676	0	0	0	0	0	0	0	0	0	0	0	0	0	0	0	0	0	0	0	0	NA	0	0.101480751
TCGA.60.2710	LUSC	WTSI	0.072679644	0	0.150357076	0.799833371	0	0	0	0	0	0	0	0	0	0	0	0	0	0	0	0	0	0	0	0	NA	0	0.049809554
TCGA.51.4081	LUSC	WTSI	0.068877541	0	0.220021428	0.698881899	0	0	0	0	0	0	0	0	0	0	0	0	0	0	0	0	0	0	0	0	NA	0	0.081096673
TCGA.66.2768	LUSC	WTSI	0.06488031	0	0.068909174	0.544299833	0	0	0	0	0	0	0	0	0	0	0	0	0	0	0	0	0	0	0	0	NA	0	0.386790993
TCGA.34.5927	LUSC	WTSI	0.06409069	0	0.248021508	0.515166046	0	0	0	0	0	0	0	0	0	0	0	0	0	0	0	0	0	0	0	0	NA	0	0.236812446
TCGA.22.4595	LUSC	WTSI	0.057084512	0	0.261142857	0.52788961	0	0	0	0	0	0	0	0	0	0	0	0	0	0	0	0	0	0	0	0	NA	0	0.210967532
TCGA.33.4532	LUSC	WTSI	0.047076489	0	0.241741602	0.557028424	0	0	0	0	0	0	0	0	0	0	0	0	0	0	0	0	0	0	0	0	NA	0	0.201229974
TCGA.60.2719	LUSC	WTSI	0.075479189	0	0.098725957	0.762079949	0	0	0	0	0	0	0	0	0	0	0	0	0	0	0	0	0	0	0	0	NA	0	0.139194094
TCGA.66.2794	LUSC	WTSI	0.079384639	0	0.125601307	0.502679739	0	0	0	0	0	0	0	0	0	0	0	0	0	0	0	0	0	0	0	0	NA	0	0.371718954
TCGA.66.2765	LUSC	WTSI	0.101816892	0	0.199480966	0.696478571	0	0	0	0	0	0	0	0	0	0	0	0	0	0	0	0	0	0	0	0	NA	0	0.104040462
TCGA.18.3411	LUSC	WTSI	0.061632113	0	0.269473054	0.631730345	0	0	0	0	0	0	0	0	0	0	0	0	0	0	0	0	0	0	0	0	NA	0	0.098796601
TCGA.43.3394	LUSC	WTSI	0.088253757	0	0.134309091	0.738318182	0	0	0	0	0	0	0	0	0	0	0	0	0	0	0	0	0	0	0	0	NA	0	0.127372727
TCGA.37.3789	LUSC	WTSI	0.070735712	0	0.501022495	0.096635413	0	0	0	0	0	0	0	0	0	0	0	0	0	0	0	0	0	0	0	0	NA	0	0.402342092
TCGA.43.2578	LUSC	WTSI	0.066756488	0	0.319548828	0.610263577	0	0	0	0	0	0	0	0	0	0	0	0	0	0	0	0	0	0	0	0	NA	0	0.070187595
TCGA.66.2778	LUSC	WTSI	0.097677656	0	0.066890845	0.349663135	0	0	0	0	0	0	0	0	0	0	0	0	0	0	0	0	0	0	0	0	NA	0	0.58344602
TCGA.33.4582	LUSC	WTSI	0.078868362	0	0.153957531	0.677288139	0	0	0	0	0	0	0	0	0	0	0	0	0	0	0	0	0	0	0	0	NA	0	0.168754329
TCGA.66.2766	LUSC	WTSI	0.065045685	0	0.192168638	0.478253143	0	0	0	0	0	0	0	0	0	0	0	0	0	0	0	0	0	0	0	0	NA	0	0.329578219
TCGA.66.2758	LUSC	WTSI	0.062063651	0	0.157668626	0.523024308	0	0	0	0	0	0	0	0	0	0	0	0	0	0	0	0	0	0	0	0	NA	0	0.319307065
TCGA.22.4607	LUSC	WTSI	0.121277269	0	0.081878688	0.427893643	0	0	0	0	0	0	0	0	0	0	0	0	0	0	0	0	0	0	0	0	NA	0	0.490227669
TCGA.70.6722	LUSC	WTSI	0.082012007	0	0.458520217	0.416594136	0	0	0	0	0	0	0	0	0	0	0	0	0	0	0	0	0	0	0	0	NA	0	0.124885648
TCGA.33.4583	LUSC	WTSI	0.050785174	0	0.375264678	0.535190697	0	0	0	0	0	0	0	0	0	0	0	0	0	0	0	0	0	0	0	0	NA	0	0.089544626
TCGA.66.2787	LUSC	WTSI	0.044538802	0	0.454071972	0.48363202	0	0	0	0	0	0	0	0	0	0	0	0	0	0	0	0	0	0	0	0	NA	0	0.062296008
TCGA.33.4533	LUSC	WTSI	0.062959898	0	0.223829237	0.600877935	0	0	0	0	0	0	0	0	0	0	0	0	0	0	0	0	0	0	0	0	NA	0	0.175292829
TCGA.66.2785	LUSC	WTSI	0.081891732	0	0.076004788	0.128489364	0	0	0	0	0	0	0	0	0	0	0	0	0	0	0	0	0	0	0	0	NA	0	0.795505848
TCGA.33.4547	LUSC	WTSI	0.060582203	0	0.03820743	0.11065126	0	0	0	0	0	0	0	0	0	0	0	0	0	0	0	0	0	0	0	0	NA	0	0.85114131
TCGA.70.6723	LUSC	WTSI	0.084890486	0	0.113736722	0.869178032	0	0	0	0	0	0	0	0	0	0	0	0	0	0	0	0	0	0	0	0	NA	0	0.017085245
TCGA.18.3421	LUSC	WTSI	0.068578847	0	0.341007651	0.497676345	0	0	0	0	0	0	0	0	0	0	0	0	0	0	0	0	0	0	0	0	NA	0	0.161316004
TCGA.37.4135	LUSC	WTSI	0.055378521	0	0.24147634	0.657075496	0	0	0	0	0	0	0	0	0	0	0	0	0	0	0	0	0	0	0	0	NA	0	0.101448165
TCGA.66.2742	LUSC	WTSI	0.07834377	0	0.184934949	0.745384494	0	0	0	0	0	0	0	0	0	0	0	0	0	0	0	0	0	0	0	0	NA	0	0.069680557
TCGA.37.4133	LUSC	WTSI	0.07042344	0	0.122826794	0.756153703	0	0	0	0	0	0	0	0	0	0	0	0	0	0	0	0	0	0	0	0	NA	0	0.121019502
TCGA.21.5782	LUSC	WTSI	0.060845686	0	0.272576744	0.328598562	0	0	0	0	0	0	0	0	0	0	0	0	0	0	0	0	0	0	0	0	NA	0	0.398824694
TCGA.66.2789	LUSC	WTSI	0.058835383	0	0.227293133	0.615733273	0	0	0	0	0	0	0	0	0	0	0	0	0	0	0	0	0	0	0	0	NA	0	0.156973594
TCGA.66.2754	LUSC	WTSI	0.073767689	0	0.17657397	0.656694823	0	0	0	0	0	0	0	0	0	0	0	0	0	0	0	0	0	0	0	0	NA	0	0.166731207
TCGA.39.5036	LUSC	WTSI	0.075802248	0	0.191653189	0.66611885	0	0	0	0	0	0	0	0	0	0	0	0	0	0	0	0	0	0	0	0	NA	0	0.142227961
TCGA.22.5473	LUSC	WTSI	0.033537096	0	0.190776197	0.399948254	0	0	0	0	0	0	0	0	0	0	0	0	0	0	0	0	0	0	0	0	NA	0	0.40927555
TCGA.18.4083	LUSC	WTSI	0.05908019	0	0.191122564	0.671562087	0	0	0	0	0	0	0	0	0	0	0	0	0	0	0	0	0	0	0	0	NA	0	0.137315349
TCGA.56.6545	LUSC	WTSI	0.064564988	0	0.314466969	0.420153278	0	0	0	0	0	0	0	0	0	0	0	0	0	0	0	0	0	0	0	0	NA	0	0.265379754
TCGA.18.5595	LUSC	WTSI	0.133989118	0	0.038426714	0.187089528	0	0	0	0	0	0	0	0	0	0	0	0	0	0	0	0	0	0	0	0	NA	0	0.774483758
TCGA.22.5472	LUSC	WTSI	0.19025383	0	0.914459853	0.061364765	0	0	0	0	0	0	0	0	0	0	0	0	0	0	0	0	0	0	0	0	NA	0	0.024175382
TCGA.66.2773	LUSC	WTSI	0.050909439	0	0.093826593	0.144074096	0	0	0	0	0	0	0	0	0	0	0	0	0	0	0	0	0	0	0	0	NA	0	0.762099311
TCGA.34.5929	LUSC	WTSI	0.071661068	0	0.260823171	0.379335366	0	0	0	0	0	0	0	0	0	0	0	0	0	0	0	0	0	0	0	0	NA	0	0.359841463
TCGA.60.2708	LUSC	WTSI	0.079384356	0	0.058360126	0.696216882	0	0	0	0	0	0	0	0	0	0	0	0	0	0	0	0	0	0	0	0	NA	0	0.245422992
TCGA.22.5491	LUSC	WTSI	0.063703309	0	0.16587275	0.309694733	0	0	0	0	0	0	0	0	0	0	0	0	0	0	0	0	0	0	0	0	NA	0	0.524432517
TCGA.39.5021	LUSC	WTSI	0.090016926	0	0.243012373	0.637678608	0	0	0	0	0	0	0	0	0	0	0	0	0	0	0	0	0	0	0	0	NA	0	0.119309019
TCGA.85.6560	LUSC	WTSI	0.051264683	0	0.178811487	0.716201604	0	0	0	0	0	0	0	0	0	0	0	0	0	0	0	0	0	0	0	0	NA	0	0.104986909
TCGA.18.3415	LUSC	WTSI	0.076388964	0	0.198955975	0.420811321	0	0	0	0	0	0	0	0	0	0	0	0	0	0	0	0	0	0	0	0	NA	0	0.380232704
TCGA.22.5478	LUSC	WTSI	0.080590078	0	0.243725028	0.740124089	0	0	0	0	0	0	0	0	0	0	0	0	0	0	0	0	0	0	0	0	NA	0	0.016150883
TCGA.22.5492	LUSC	WTSI	0.089136345	0	0.215807406	0.731416928	0	0	0	0	0	0	0	0	0	0	0	0	0	0	0	0	0	0	0	0	NA	0	0.052775667
TCGA.18.4086	LUSC	WTSI	0.075084614	0	0.122140979	0.695702436	0	0	0	0	0	0	0	0	0	0	0	0	0	0	0	0	0	0	0	0	NA	0	0.182156585
TCGA.56.5898	LUSC	WTSI	0.078398726	0	0.276513889	0.60475	0	0	0	0	0	0	0	0	0	0	0	0	0	0	0	0	0	0	0	0	NA	0	0.118736111
TCGA.39.5030	LUSC	WTSI	0.161678251	0	0.08009949	0.588989461	0	0	0	0	0	0	0	0	0	0	0	0	0	0	0	0	0	0	0	0	NA	0	0.330911049
TCGA.22.5471	LUSC	WTSI	0.077974548	0	0.240424731	0.59688172	0	0	0	0	0	0	0	0	0	0	0	0	0	0	0	0	0	0	0	0	NA	0	0.162693548
TCGA.18.3407	LUSC	WTSI	0.1266044	0	0.409457221	0.582419159	0	0	0	0	0	0	0	0	0	0	0	0	0	0	0	0	0	0	0	0	NA	0	0.008123621
TCGA.39.5019	LUSC	WTSI	0.079884619	0	0.222926169	0.683553257	0	0	0	0	0	0	0	0	0	0	0	0	0	0	0	0	0	0	0	0	NA	0	0.093520574
TCGA.66.2771	LUSC	WTSI	0.06422282	0	0.166050431	0.458023292	0	0	0	0	0	0	0	0	0	0	0	0	0	0	0	0	0	0	0	0	NA	0	0.375926277
TCGA.66.2767	LUSC	WTSI	0.053038456	0	0.195184569	0.669044895	0	0	0	0	0	0	0	0	0	0	0	0	0	0	0	0	0	0	0	0	NA	0	0.135770536
TCGA.60.2722	LUSC	WTSI	0.051352505	0	0.132754965	0.666784838	0	0	0	0	0	0	0	0	0	0	0	0	0	0	0	0	0	0	0	0	NA	0	0.200460198
TCGA.34.5231	LUSC	WTSI	0.037442288	0	0.225688379	0.63922872	0	0	0	0	0	0	0	0	0	0	0	0	0	0	0	0	0	0	0	0	NA	0	0.1350829
TCGA.18.3410	LUSC	WTSI	0.090967247	0	0.345520737	0.281866359	0	0	0	0	0	0	0	0	0	0	0	0	0	0	0	0	0	0	0	0	NA	0	0.372612903
TCGA.18.3408	LUSC	WTSI	0.11180722	0	0.151761742	0.847943361	0	0	0	0	0	0	0	0	0	0	0	0	0	0	0	0	0	0	0	0	NA	0	0.000294897
TCGA.66.2757	LUSC	WTSI	0.058429607	0	0.343411014	0.534814191	0	0	0	0	0	0	0	0	0	0	0	0	0	0	0	0	0	0	0	0	NA	0	0.121774795
TCGA.60.2707	LUSC	WTSI	0.092385781	0	0.255458824	0.4834	0	0	0	0	0	0	0	0	0	0	0	0	0	0	0	0	0	0	0	0	NA	0	0.261141176
TCGA.33.4538	LUSC	WTSI	0.07496427	0	0.09179403	0.737358089	0	0	0	0	0	0	0	0	0	0	0	0	0	0	0	0	0	0	0	0	NA	0	0.170847881
TCGA.34.5239	LUSC	WTSI	0.063493283	0	0.266178707	0.631601946	0	0	0	0	0	0	0	0	0	0	0	0	0	0	0	0	0	0	0	0	NA	0	0.102219346
TCGA.22.5489	LUSC	WTSI	0.070694463	0	0.216701487	0.59878395	0	0	0	0	0	0	0	0	0	0	0	0	0	0	0	0	0	0	0	0	NA	0	0.184514562
TCGA.51.4079	LUSC	WTSI	0.053615866	0	0.253819717	0.569470687	0	0	0	0	0	0	0	0	0	0	0	0	0	0	0	0	0	0	0	0	NA	0	0.176709596
TCGA.22.5480	LUSC	WTSI	0.079888846	0	0.211165414	0.666578947	0	0	0	0	0	0	0	0	0	0	0	0	0	0	0	0	0	0	0	0	NA	0	0.122255639
TCGA.22.4591	LUSC	WTSI	0.085867767	0	0.031781099	0.884035001	0	0	0	0	0	0	0	0	0	0	0	0	0	0	0	0	0	0	0	0	NA	0	0.084183901
TCGA.22.5485	LUSC	WTSI	0.075202691	0	0.276637703	0.719803574	0	0	0	0	0	0	0	0	0	0	0	0	0	0	0	0	0	0	0	0	NA	0	0.003558723
TCGA.37.5819	LUSC	WTSI	0.032760541	0	0.416555967	0.535385722	0	0	0	0	0	0	0	0	0	0	0	0	0	0	0	0	0	0	0	0	NA	0	0.048058311
TCGA.21.5786	LUSC	WTSI	0.06318202	0	0.363323835	0.589527071	0	0	0	0	0	0	0	0	0	0	0	0	0	0	0	0	0	0	0	0	NA	0	0.047149094
TCGA.21.1070	LUSC	WTSI	0.054269129	0	0.427404817	0.516739431	0	0	0	0	0	0	0	0	0	0	0	0	0	0	0	0	0	0	0	0	NA	0	0.055855752
TCGA.39.5037	LUSC	WTSI	0.06765921	0	0.206019948	0.664429005	0	0	0	0	0	0	0	0	0	0	0	0	0	0	0	0	0	0	0	0	NA	0	0.129551047
TCGA.34.5234	LUSC	WTSI	0.099399604	0	0.231195444	0.76784074	0	0	0	0	0	0	0	0	0	0	0	0	0	0	0	0	0	0	0	0	NA	0	0.000963816
TCGA.37.4141	LUSC	WTSI	0.056963634	0	0.239549532	0.6898299	0	0	0	0	0	0	0	0	0	0	0	0	0	0	0	0	0	0	0	0	NA	0	0.070620568
TCGA.22.4599	LUSC	WTSI	0.050613654	0	0.279932104	0.686595466	0	0	0	0	0	0	0	0	0	0	0	0	0	0	0	0	0	0	0	0	NA	0	0.03347243
TCGA.22.5477	LUSC	WTSI	0.06934772	0	0.031213498	0.232446446	0	0	0	0	0	0	0	0	0	0	0	0	0	0	0	0	0	0	0	0	NA	0	0.736340055
TCGA.46.3769	LUSC	WTSI	0.039556393	0	0.327912621	0.358883495	0	0	0	0	0	0	0	0	0	0	0	0	0	0	0	0	0	0	0	0	NA	0	0.313203883
TCGA.34.2596	LUSC	WTSI	0.063939334	0	0.125585583	0.60253362	0	0	0	0	0	0	0	0	0	0	0	0	0	0	0	0	0	0	0	0	NA	0	0.271880796
TCGA.34.2600	LUSC	WTSI	0.047771	0	0.099975603	0.336969606	0	0	0	0	0	0	0	0	0	0	0	0	0	0	0	0	0	0	0	0	NA	0	0.563054791
TCGA.60.2711	LUSC	WTSI	0.090848793	0	0.192725664	0.627044248	0	0	0	0	0	0	0	0	0	0	0	0	0	0	0	0	0	0	0	0	NA	0	0.180230088
TCGA.43.6143	LUSC	WTSI	0.054032898	0	0.196498978	0.653975266	0	0	0	0	0	0	0	0	0	0	0	0	0	0	0	0	0	0	0	0	NA	0	0.149525756
TCGA.66.2793	LUSC	WTSI	0.058357516	0	0.205323653	0.746992265	0	0	0	0	0	0	0	0	0	0	0	0	0	0	0	0	0	0	0	0	NA	0	0.047684083
TCGA.22.4613	LUSC	WTSI	0.039203332	0	0.27460752	0.67040859	0	0	0	0	0	0	0	0	0	0	0	0	0	0	0	0	0	0	0	0	NA	0	0.05498389
TCGA.46.6026	LUSC	WTSI	0.076239572	0	0.10414171	0.638131647	0	0	0	0	0	0	0	0	0	0	0	0	0	0	0	0	0	0	0	0	NA	0	0.257726643
TCGA.21.5787	LUSC	WTSI	0.04518906	0	0.371714527	0.507360976	0	0	0	0	0	0	0	0	0	0	0	0	0	0	0	0	0	0	0	0	NA	0	0.120924497
TCGA.66.2783	LUSC	WTSI	0.071152516	0	0.190544522	0.647704291	0	0	0	0	0	0	0	0	0	0	0	0	0	0	0	0	0	0	0	0	NA	0	0.161751187
TCGA.66.2786	LUSC	WTSI	0.066843812	0	0.044481998	0.630941775	0	0	0	0	0	0	0	0	0	0	0	0	0	0	0	0	0	0	0	0	NA	0	0.324576227
TCGA.66.2781	LUSC	WTSI	0.088594247	0	0.165608	0.633312	0	0	0	0	0	0	0	0	0	0	0	0	0	0	0	0	0	0	0	0	NA	0	0.20108
TCGA.66.2755	LUSC	WTSI	0.068178439	0	0.277668119	0.683729588	0	0	0	0	0	0	0	0	0	0	0	0	0	0	0	0	0	0	0	0	NA	0	0.038602293
TCGA.46.3768	LUSC	WTSI	0.06478746	0	0.360840757	0.518049481	0	0	0	0	0	0	0	0	0	0	0	0	0	0	0	0	0	0	0	0	NA	0	0.121109763
TCGA.22.1016	LUSC	WTSI	0.051820358	0	0.364725695	0.549740724	0	0	0	0	0	0	0	0	0	0	0	0	0	0	0	0	0	0	0	0	NA	0	0.085533581
